# Supplementary material for: Ribosomal protein deficiencies linked to Diamond-Blackfan anemia induce distinctive alterations of ATF4 expression
Source: iScience. 2025 Mar 1;28(4):112138. doi: 10.1016/j.isci.2025.112138 (PMC12096137; doi:10.1016/j.isci.2025.112138)
Supplement: Table S1. Excel table containing the lists of differentially expressed genes in RPS19- and Bystin-depleted HCT116 cells [file mmc2.xlsx]

## Sheet: siRPS19_vs_siCtrl_p53+_DEGs
Probeset	ID	logFC	AveExpr	t	P.Value	adj.P.Val	B
TC0100011253.hg.1	BTG2	1.7462	8.8074	21.3462	1.32539e-25	3.60361e-21	46.0901
TC0600007847.hg.1	CDKN1A	1.94088	9.83978	20.4913	7.3675e-25	1.00158e-20	44.6084
TC0400010230.hg.1	NA	-1.44983	11.3722	-17.8082	2.38626e-22	2.16266e-18	39.5025
TC0100007268.hg.1	CDC42	-1.41234	11.4882	-15.8668	2.39064e-20	1.62498e-16	35.3244
TC0600012801.hg.1	SESN1	2.57838	7.06682	15.6067	4.56639e-20	2.48311e-16	34.7307
TC1900008164.hg.1	RPS19	-1.71765	12.1468	-15.0946	1.66942e-19	7.56499e-16	33.537
TC0100009480.hg.1	HIPK1	-0.921288	9.17117	-14.6517	5.24766e-19	2.03827e-15	32.4775
TC0500009211.hg.1	CYFIP2	1.23109	9.00003	14.0826	2.3641e-18	7.27464e-15	31.0785
TC1700012484.hg.1	PYCR1	-1.63712	9.96978	-14.0757	2.40802e-18	7.27464e-15	31.0613
TC1000008891.hg.1	DUSP5	-1.19704	10.7484	-13.8841	4.03287e-18	1.0965e-14	30.5803
TC1000008388.hg.1	FAS	1.81692	7.98496	13.6194	8.28095e-18	2.04683e-14	29.9079
TC1700006644.hg.1	PSMB6	-1.15524	10.9531	-13.5006	1.14701e-17	2.46087e-14	29.6029
TC1800007543.hg.1	SERPINB5	1.60486	8.75059	13.4913	1.17663e-17	2.46087e-14	29.5791
TC1700008180.hg.1	UBE2Z	-1.0262	10.6942	-13.0549	3.95495e-17	7.68079e-14	28.4414
TC0800009872.hg.1	TNFRSF10D	1.71619	9.91731	13.0289	4.25366e-17	7.71019e-14	28.373
TC0600008099.hg.1	POLH	1.02716	9.22299	12.9335	5.56308e-17	9.4534e-14	28.1205
TC1100012995.hg.1	PTPMT1	1.2701	9.22919	12.3914	2.61403e-16	4.18075e-13	26.6613
TC0600010647.hg.1	ECI2	-1.09198	10.387	-12.205	4.49002e-16	6.78217e-13	26.1497
TC0700007857.hg.1	TMEM248	-1.13787	10.0819	-11.8398	1.31192e-15	1.87736e-12	25.1337
TC1800008707.hg.1	MEX3C	-1.05941	8.44481	-11.6954	2.01418e-15	2.73817e-12	24.7267
TC1100013135.hg.1	OR51B5	-0.734432	10.7872	-11.5908	2.75244e-15	3.56363e-12	24.43
TC0300012029.hg.1	NAA50	-0.795434	12.2196	-11.5538	3.075e-15	3.71358e-12	24.3246
TC1700008498.hg.1	PPM1D	0.945462	10.2923	11.5393	3.21135e-15	3.71358e-12	24.2834
TC0100014776.hg.1	DDAH1	-1.0158	9.26581	-11.5325	3.27802e-15	3.71358e-12	24.2638
TC1200007595.hg.1	SMARCD1	-1.26799	10.2627	-11.4792	3.84635e-15	4.1758e-12	24.1118
TC1100007470.hg.1	DDB2	0.910649	8.14498	11.4668	3.99319e-15	4.1758e-12	24.0761
TC2000008741.hg.1	ABHD12	-0.840905	7.91273	-10.8797	2.38718e-14	2.40389e-11	22.3717
TC2000006444.hg.1	TRIB3	-1.48019	9.03591	-10.5526	6.59024e-14	6.39936e-11	21.401
TC0300013703.hg.1	RNF168	-1.28999	8.83346	-10.4697	8.54322e-14	8.00971e-11	21.1526
TC1400007710.hg.1	JDP2	-0.870363	8.08384	-10.4145	1.01606e-13	9.20855e-11	20.9866
TC1200009103.hg.1	PRKAB1	0.769499	9.85704	10.4019	1.05727e-13	9.27295e-11	20.9485
TC0100010525.hg.1	SFT2D2	-1.28185	9.20407	-10.1817	2.11912e-13	1.7867e-10	20.2822
TC1000007990.hg.1	DDIT4	-1.14081	9.31024	-10.1745	2.16856e-13	1.7867e-10	20.2601
TC1500010723.hg.1	CHAC1	-2.40914	9.32042	-10.0637	3.08401e-13	2.46621e-10	19.9223
TC0700007132.hg.1	FKBP9	-0.776768	10.3338	-10.0246	3.49422e-13	2.71441e-10	19.8025
TC0500007681.hg.1	OCLN	-0.891207	10.2537	-9.94889	4.45063e-13	3.36134e-10	19.5703
TC0200007067.hg.1	NRBP1	-1.05795	9.47524	-9.91824	4.90969e-13	3.59992e-10	19.476
TC0500009319.hg.1	CCNG1	0.741162	10.9004	9.9106	5.03134e-13	3.59992e-10	19.4525
TC0800007007.hg.1	NA	0.943669	8.70537	9.75759	8.22884e-13	5.73677e-10	18.9799
TC2000009972.hg.1	SNRPB	-0.875981	9.8054	-9.70781	9.66291e-13	6.56812e-10	18.8255
TC0300010358.hg.1	XPC	0.691679	9.11266	9.56126	1.55334e-12	1.03009e-09	18.3691
TC0900009949.hg.1	TPM2	-0.591981	10.9293	-9.55165	1.60262e-12	1.03747e-09	18.339
TC0200014631.hg.1	PRPF40A	-0.672482	11.3484	-9.47142	2.08061e-12	1.31557e-09	18.0879
TC0X00009215.hg.1	EIF1AX	-1.72782	10.6719	-9.32778	3.32649e-12	2.05554e-09	17.6362
TC0100017079.hg.1	SLC41A1	-0.613602	9.76667	-9.14727	6.01895e-12	3.5681e-09	17.065
TC0400007120.hg.1	RBPJ	1.30019	8.8174	9.14638	6.03673e-12	3.5681e-09	17.0622
TC0700011054.hg.1	GRB10	-0.884418	7.70154	-9.07379	7.6705e-12	4.4373e-09	16.8313
TC1600006904.hg.1	RMI2	-0.820943	7.48364	-9.06623	7.8645e-12	4.45475e-09	16.8072
TC1900006727.hg.1	UHRF1	-0.98631	9.97991	-9.02071	9.14209e-12	5.07274e-09	16.6621
TC1500009702.hg.1	RPS27L	1.20588	10.0924	9.00894	9.50505e-12	5.16866e-09	16.6246
23066351	NA	0.728906	8.89615	8.99531	9.94388e-12	5.19931e-09	16.5811
23066378	NA	0.728906	8.89615	8.99531	9.94388e-12	5.19931e-09	16.5811
TC2200007406.hg.1	ATF4	-0.826867	10.8207	-8.98092	1.04297e-11	5.28042e-09	16.5351
TC0100018518.hg.1	PEX19	-0.762271	8.43586	-8.97925	1.04874e-11	5.28042e-09	16.5298
TC0600008972.hg.1	PRDM1	1.38884	5.75476	8.93879	1.19934e-11	5.86029e-09	16.4004
TC2200008370.hg.1	XBP1	-0.714221	9.30453	-8.93686	1.20702e-11	5.86029e-09	16.3942
23075458	NA	-0.892314	10.1592	-8.90722	1.33186e-11	6.35299e-09	16.2993
TC0900011428.hg.1	NDUFA8	-1.04645	9.37443	-8.88528	1.43256e-11	6.65902e-09	16.229
TC0500010085.hg.1	CMBL	0.931682	9.75826	8.88268	1.445e-11	6.65902e-09	16.2206
TC1600011494.hg.1	ARL6IP1	-1.2109	11.3864	-8.73852	2.33594e-11	1.05853e-08	15.7572
TC1700011720.hg.1	FDXR	0.78414	8.83114	8.72901	2.41137e-11	1.0748e-08	15.7265
TC0600013794.hg.1	AGPAT4	0.951447	6.5827	8.71015	2.56815e-11	1.12622e-08	15.6657
TC1300007152.hg.1	FNDC3A	0.688743	8.90968	8.6834	2.80843e-11	1.21204e-08	15.5794
TC1000009149.hg.1	PLEKHA1	-0.957847	9.54994	-8.66357	3.00112e-11	1.27496e-08	15.5153
TC1700011721.hg.1	NA	1.15623	6.33315	8.59287	3.80329e-11	1.59089e-08	15.2866
TC2100008000.hg.1	GART	-0.652777	10.6899	-8.55821	4.27235e-11	1.74921e-08	15.1743
TC0100008664.hg.1	GADD45A	1.08453	9.38814	8.55556	4.31047e-11	1.74921e-08	15.1657
TC1500010878.hg.1	INTS14	-1.01279	10.5453	-8.54383	4.48378e-11	1.79279e-08	15.1277
TC1700009504.hg.1	ANKFY1	-0.705405	8.41162	-8.53033	4.69175e-11	1.84875e-08	15.0839
TC1400007172.hg.1	STYX	-1.28019	10.1046	-8.47224	5.70383e-11	2.21545e-08	14.8952
TC0200007821.hg.1	SLC1A4	-0.973991	6.51935	-8.41313	6.96058e-11	2.66551e-08	14.7028
TC0900011035.hg.1	PGAP4	-1.08862	8.55694	-8.38776	7.58226e-11	2.86325e-08	14.6202
TC0300013255.hg.1	ZMAT3	1.25542	8.36706	8.35861	8.36621e-11	3.11601e-08	14.5251
TC0300013834.hg.1	RAD54L2	0.824864	7.56106	8.34745	8.6876e-11	3.19199e-08	14.4887
TC0100018434.hg.1	NA	-0.799663	10.339	-8.3396	8.92093e-11	3.23401e-08	14.4631
TC0700008293.hg.1	STEAP2	-0.877119	9.33793	-8.18893	1.48561e-10	5.31476e-08	13.9701
TC2200007027.hg.1	NF2	-0.727982	9.56107	-8.12102	1.87074e-10	6.60564e-08	13.7472
TC0100014191.hg.1	RAB3B	0.63727	9.96086	8.08194	2.13653e-10	7.44743e-08	13.6188
TC0500007415.hg.1	GPX8	-0.804097	9.16165	-8.07422	2.19334e-10	7.49955e-08	13.5934
TC0100018519.hg.1	F11R	0.428374	10.7345	8.07245	2.20664e-10	7.49955e-08	13.5876
TC1200012143.hg.1	NA	0.691309	8.0294	8.01583	2.67562e-10	8.98115e-08	13.4012
TC0700007477.hg.1	UPP1	-0.813953	7.48948	-7.97941	3.02918e-10	1.00439e-07	13.2812
TC2000007695.hg.1	PTPN1	0.601767	11.0056	7.97038	3.1238e-10	1.02329e-07	13.2514
TC0700011982.hg.1	CASTOR3	0.964411	8.23165	7.93506	3.52381e-10	1.14058e-07	13.1348
TC0500013259.hg.1	MFAP3	-0.687871	9.43882	-7.91619	3.75833e-10	1.20218e-07	13.0725
TC0100010661.hg.1	DARS2	-0.659755	9.68247	-7.89194	4.08269e-10	1.29075e-07	12.9924
TC1600010752.hg.1	AARS1	-0.530504	10.8936	-7.86159	4.5289e-10	1.41536e-07	12.8921
TC2000008815.hg.1	BCL2L1	-0.693403	9.59786	-7.83695	4.92699e-10	1.52227e-07	12.8106
TC1700010209.hg.1	TLCD1	-1.17776	9.6148	-7.77055	6.18396e-10	1.88917e-07	12.5907
TC1500008231.hg.1	AEN	0.708683	10.5086	7.73726	6.93114e-10	2.0939e-07	12.4803
TC1200009300.hg.1	BRI3BP	-0.727968	10.0474	-7.71409	7.504e-10	2.24205e-07	12.4035
TC0300012814.hg.1	GPR87	1.7149	5.17429	7.70595	7.71633e-10	2.28043e-07	12.3765
TC0400010033.hg.1	WDR1	0.630564	11.4128	7.69691	7.95943e-10	2.32698e-07	12.3465
TC0100007331.hg.1	ELOA	0.645678	8.82789	7.69268	8.07579e-10	2.33588e-07	12.3324
TC0600011809.hg.1	CCND3	0.562607	9.48879	7.65966	9.04468e-10	2.57356e-07	12.2228
TC2200009357.hg.1	PACSIN2	-0.582008	9.52704	-7.6583	9.08684e-10	2.57356e-07	12.2183
TC1900009600.hg.1	FBXL12	0.858418	8.41895	7.65257	9.26754e-10	2.58971e-07	12.1992
TC1500008470.hg.1	ARRDC4	1.03279	6.92005	7.65047	9.33436e-10	2.58971e-07	12.1923
TC0200015838.hg.1	FARSB	-0.463293	11.7564	-7.62037	1.03511e-09	2.84278e-07	12.0922
TC0700009061.hg.1	CALU	0.74458	11.7598	7.59779	1.11858e-09	3.0413e-07	12.0171
TC1400009198.hg.1	DDHD1	-0.825809	9.06914	-7.58834	1.15552e-09	3.11064e-07	11.9857
TC2000009317.hg.1	SULF2	0.805817	7.91923	7.58443	1.17113e-09	3.12175e-07	11.9727
TC0900007667.hg.1	PSAT1	-0.826926	12.1619	-7.5734	1.21639e-09	3.21091e-07	11.936
TC0300009916.hg.1	HES1	-1.02515	8.69786	-7.55001	1.31827e-09	3.44638e-07	11.8581
TC0100009558.hg.1	PTGFRN	-0.736493	9.22484	-7.51992	1.46206e-09	3.78591e-07	11.7579
TC1400006715.hg.1	PCK2	-0.892605	7.91342	-7.47779	1.69025e-09	4.33548e-07	11.6175
TC1000009863.hg.1	FAM107B	-1.73817	6.73258	-7.45968	1.79903e-09	4.5459e-07	11.5572
TC1200012764.hg.1	NA	0.693234	8.18579	7.45861	1.80572e-09	4.5459e-07	11.5536
TC0800009868.hg.1	TNFRSF10B	0.721148	9.72462	7.42362	2.03705e-09	5.08123e-07	11.4369
TC1900008056.hg.1	MED29	-0.527937	8.44697	-7.41471	2.10061e-09	5.19215e-07	11.4071
TC1000008529.hg.1	CCNJ	-1.08306	9.2432	-7.4025	2.19094e-09	5.36663e-07	11.3664
TC0200013261.hg.1	RETSAT	0.476427	9.3461	7.35771	2.55693e-09	6.20718e-07	11.2168
TC0500008342.hg.1	DCP2	-0.585374	8.76673	-7.3482	2.64225e-09	6.35752e-07	11.185
TC0100013713.hg.1	STK40	-0.518834	8.03853	-7.33387	2.77619e-09	6.62121e-07	11.1372
TC0300011264.hg.1	IL17RD	-0.904392	6.28447	-7.31452	2.96799e-09	7.0171e-07	11.0725
TC0100016678.hg.1	NIBAN1	-1.10815	6.38568	-7.31165	2.99749e-09	7.02575e-07	11.0629
TC0200013836.hg.1	SEPTIN10	-0.990833	10.0219	-7.3091	3.02399e-09	7.02728e-07	11.0544
TC0100013323.hg.1	STPG1	-0.71223	8.74702	-7.30646	3.05167e-09	7.03151e-07	11.0456
TC1200006557.hg.1	TIGAR	1.23716	8.54821	7.29691	3.15403e-09	7.20629e-07	11.0136
TC0500011146.hg.1	ENC1	-0.534684	8.04104	-7.28899	3.24154e-09	7.34451e-07	10.9871
TC0X00008081.hg.1	ATG4A	0.863702	8.12894	7.26607	3.50854e-09	7.88377e-07	10.9105
TC0200007609.hg.1	SPTBN1	-0.684558	10.2245	-7.23428	3.91597e-09	8.72717e-07	10.8041
TC1200008629.hg.1	DRAM1	1.31552	7.39638	7.2238	4.06042e-09	8.97551e-07	10.769
TC0600009059.hg.1	FOXO3	-0.518692	9.5262	-7.22003	4.11374e-09	8.9963e-07	10.7564
TC1400007558.hg.1	SUSD6	0.843778	7.18466	7.21846	4.136e-09	8.9963e-07	10.7512
TC0500007048.hg.1	C5orf22	-0.623564	9.32753	-7.21316	4.21249e-09	9.08996e-07	10.7334
TSUnmapped00000661.hg.1	NA	0.836648	5.0812	7.21018	4.25614e-09	9.11183e-07	10.7234
TC1300008487.hg.1	SLC7A1	-0.680077	10.5446	-7.2054	4.32717e-09	9.19152e-07	10.7074
TC0400008483.hg.1	UGT8	-0.691148	8.75887	-7.18676	4.61523e-09	9.7274e-07	10.645
TC1100012303.hg.1	PPP2R1B	0.877751	9.44878	7.18145	4.70078e-09	9.83151e-07	10.6272
TC1600007982.hg.1	HERPUD1	-0.767479	9.77027	-7.1659	4.96054e-09	1.02956e-06	10.5752
TC1600007723.hg.1	GPT2	-0.643441	7.98667	-7.1247	5.72054e-09	1.1783e-06	10.4371
TC0X00010804.hg.1	ZNF280C	-0.776191	9.32439	-7.1149	5.91799e-09	1.20957e-06	10.4043
TC1100011157.hg.1	PPP1R14B	-0.429734	11.4823	-7.11279	5.96133e-09	1.20957e-06	10.3972
TC1900007151.hg.1	DCAF15	-0.593772	8.54765	-7.10042	6.22218e-09	1.25315e-06	10.3557
TC1200008508.hg.1	VEZT	-0.995593	8.69341	-7.07993	6.67946e-09	1.33535e-06	10.2871
TC0700013291.hg.1	ESYT2	0.879827	9.51658	7.07228	6.85873e-09	1.36118e-06	10.2614
TC1600011186.hg.1	SLC7A5	-0.549831	12.1347	-7.0531	7.32995e-09	1.44416e-06	10.1971
TC1100011083.hg.1	AHNAK	-0.681826	8.99061	-7.04936	7.42545e-09	1.45245e-06	10.1846
TC1000008961.hg.1	NHLRC2	-0.924038	10.2588	-7.03591	7.77974e-09	1.51088e-06	10.1394
TC0200015865.hg.1	SCG2	1.09637	7.25053	7.01719	8.30087e-09	1.60066e-06	10.0766
TC0500007738.hg.1	MAP1B	-0.73727	8.28341	-6.99978	8.81707e-09	1.68822e-06	10.0182
TC1100013012.hg.1	STX3	-1.05683	9.51834	-6.99127	9.08114e-09	1.72477e-06	9.98965
TC0100013882.hg.1	FOXJ3	-0.665608	10.4834	-6.98957	9.13481e-09	1.72477e-06	9.98394
TC0500012879.hg.1	BOD1	0.721461	9.68601	6.97144	9.72725e-09	1.82396e-06	9.9231
TC0800011669.hg.1	DERL1	0.480704	10.9016	6.96824	9.83546e-09	1.83087e-06	9.91238
TC0900009711.hg.1	NA	0.843162	6.64132	6.96639	9.89876e-09	1.83087e-06	9.90617
TC0500013153.hg.1	MTRR	0.639494	10.0911	6.95418	1.03267e-08	1.89712e-06	9.86519
TC0100014617.hg.1	SLC44A5	1.27697	7.10634	6.9368	1.09682e-08	2.00145e-06	9.80683
TC0500013429.hg.1	RNF130	-0.758501	9.85747	-6.90852	1.20981e-08	2.19291e-06	9.7119
TC1400008919.hg.1	CFL2	-0.527457	10.1711	-6.89314	1.2761e-08	2.29774e-06	9.66025
TC0500008296.hg.1	MAN2A1	-0.855121	7.63243	-6.87516	1.35822e-08	2.42952e-06	9.59986
TC0X00009486.hg.1	MAOB	0.768698	7.689	6.8116	1.69333e-08	3.00916e-06	9.38634
TC0400007556.hg.1	SRD5A3	-0.803273	10.1301	-6.80236	1.74852e-08	3.08704e-06	9.35529
TC0600007711.hg.1	ITPR3	-0.842491	8.65226	-6.79139	1.81642e-08	3.18624e-06	9.3184
TC0700013343.hg.1	ZNRF2	-0.872313	8.08678	-6.77863	1.89868e-08	3.30918e-06	9.27552
TC0700007098.hg.1	GARS1	-0.40973	12.1408	-6.76865	1.9656e-08	3.40399e-06	9.24198
TC0100014910.hg.1	TGFBR3	0.729091	7.56546	6.75229	2.08042e-08	3.58003e-06	9.18701
TC0X00010840.hg.1	HS6ST2	-1.4096	8.26794	-6.72606	2.27877e-08	3.8967e-06	9.09885
TC1900011004.hg.1	SLC1A5	-0.586898	10.7656	-6.7187	2.33773e-08	3.97253e-06	9.07412
TC0100016685.hg.1	TRMT1L	-0.890068	8.92279	-6.71403	2.37595e-08	4.01241e-06	9.05841
TC2000008123.hg.1	NRSN2-AS1	-1.10717	7.10232	-6.70893	2.41834e-08	4.05878e-06	9.04129
TC0900006762.hg.1	ACER2	0.748542	6.96916	6.6974	2.5172e-08	4.19878e-06	9.0025
23070204	NA	0.865123	7.44842	6.67179	2.75126e-08	4.56122e-06	8.91643
TC1300009994.hg.1	ERCC5	0.698354	9.45246	6.66816	2.78614e-08	4.59106e-06	8.90423
TC1900007265.hg.1	FAM32A	0.475551	9.79441	6.6567	2.89925e-08	4.74865e-06	8.86571
TC0100007493.hg.1	TRNP1	-0.612281	8.65602	-6.65103	2.95691e-08	4.81409e-06	8.84664
TC1700006899.hg.1	NA	0.775493	10.9754	6.64772	2.99114e-08	4.84083e-06	8.8355
TSUnmapped00000135.hg.1	NA	0.99564	5.30465	6.63613	3.11388e-08	5.00966e-06	8.79657
TC0600007771.hg.1	UHRF1BP1	-0.675922	7.90237	-6.62485	3.23834e-08	5.17924e-06	8.75863
TC0900010779.hg.1	SPTLC1	-0.919223	9.57502	-6.61443	3.35769e-08	5.33872e-06	8.72359
TC0700008582.hg.1	SERPINE1	0.98323	8.22412	6.60922	3.419e-08	5.40461e-06	8.70607
TC0300013151.hg.1	NCEH1	-0.917311	8.72483	-6.59572	3.58311e-08	5.63128e-06	8.66069
TC0600011880.hg.1	GTPBP2	-0.720249	7.91012	-6.58449	3.72554e-08	5.82148e-06	8.62296
TC0900012199.hg.1	GRIN1	-0.627975	6.98653	-6.56809	3.94395e-08	6.12755e-06	8.56781
TC1200012105.hg.1	WSB2	-0.515591	10.7403	-6.55818	4.08206e-08	6.29517e-06	8.53449
TC0200009955.hg.1	CYBRD1	-0.816153	8.69851	-6.55705	4.09815e-08	6.29517e-06	8.53068
TC0700008875.hg.1	MET	0.690887	10.888	6.55388	4.14348e-08	6.32905e-06	8.52004
TC0500013373.hg.1	SRA1	0.473022	9.10173	6.55145	4.17851e-08	6.34691e-06	8.51189
TC0100011022.hg.1	RGS2	0.780514	7.60088	6.54284	4.30537e-08	6.50325e-06	8.48294
TC0600009789.hg.1	TAB2	0.534572	9.84217	6.53855	4.37009e-08	6.56455e-06	8.46849
23068494	NA	-0.574894	7.9187	-6.52111	4.64283e-08	6.89802e-06	8.4099
TC1500010731.hg.1	LOC100419583	-0.574894	7.9187	-6.52111	4.64283e-08	6.89802e-06	8.4099
TC2200009204.hg.1	PPIL2	0.468186	10.3656	6.51735	4.70394e-08	6.95084e-06	8.39724
TC0100010112.hg.1	SLC50A1	-0.910045	8.4991	-6.51462	4.74879e-08	6.97918e-06	8.38805
TC0600013001.hg.1	CEP85L	1.03094	6.88415	6.50401	4.92704e-08	7.20221e-06	8.35239
TC0100011999.hg.1	NTPCR	0.811719	8.09048	6.50055	4.98656e-08	7.22031e-06	8.34077
TC0100015627.hg.1	PRKAB2	0.64281	8.25127	6.50021	4.99252e-08	7.22031e-06	8.33961
TC0900008804.hg.1	ZNF79	0.683221	7.63219	6.48952	5.18121e-08	7.45355e-06	8.3037
TC0800011815.hg.1	CYRIB	0.591647	10.5299	6.48547	5.2547e-08	7.51948e-06	8.29007
TC0100007745.hg.1	GJB5	0.622685	7.82721	6.48192	5.31987e-08	7.57288e-06	8.27814
TC0800008263.hg.1	ESRP1	-0.394801	11.6765	-6.45211	5.9001e-08	8.35509e-06	8.17795
TC0100013636.hg.1	RNF19B	0.522613	9.22163	6.44756	5.994e-08	8.4427e-06	8.16267
TC0300009774.hg.1	HRG	-0.730092	6.28442	-6.44612	6.02407e-08	8.4427e-06	8.15783
TC1700010254.hg.1	SSH2	0.493774	8.88699	6.43928	6.16905e-08	8.60156e-06	8.13481
TC0800006980.hg.1	SLC39A14	-0.694309	10.705	-6.42417	6.50123e-08	9.01846e-06	8.08406
TC2200009266.hg.1	GTPBP1	-0.724832	8.27485	-6.42242	6.54086e-08	9.02738e-06	8.07818
TC1700008418.hg.1	DYNLL2	-0.570849	10.7522	-6.41512	6.70893e-08	9.21258e-06	8.05362
TC2100008424.hg.1	SLC19A1	0.68291	10.2477	6.38346	7.48839e-08	1.02312e-05	7.94726
TC0900011423.hg.1	TTLL11	0.683183	7.33431	6.3675	7.91504e-08	1.07601e-05	7.89364
TC0100017948.hg.1	CHML	-1.03766	7.02732	-6.35732	8.20002e-08	1.10921e-05	7.85941
23074045	NA	-1.04014	7.78609	-6.34313	8.61409e-08	1.15708e-05	7.81174
TC1500010784.hg.1	NA	0.70162	10.7161	6.34229	8.63907e-08	1.15708e-05	7.80894
TC0400012143.hg.1	FBXW7	0.924313	8.1727	6.33004	9.01459e-08	1.20146e-05	7.76777
TC0100014947.hg.1	TMED5	-0.745275	10.5277	-6.32608	9.13909e-08	1.21211e-05	7.7545
TC0200013750.hg.1	FHL2	0.814532	10.3004	6.30735	9.75324e-08	1.28729e-05	7.69157
TC1500007910.hg.1	UBE2Q2	-0.870644	7.01772	-6.30411	9.86361e-08	1.29556e-05	7.68069
TC2200009335.hg.1	THOC5	0.441048	10.1076	6.28597	1.05046e-07	1.37312e-05	7.61977
TC0100014349.hg.1	JUN	-0.701656	7.46953	-6.2719	1.10301e-07	1.43491e-05	7.57255
TC0200016420.hg.1	MRPL33	-0.722083	6.81933	-6.23738	1.24336e-07	1.6098e-05	7.45668
HTA2-pos-3520339_st	NA	-0.561938	12.4686	-6.20968	1.36878e-07	1.76378e-05	7.36372
TC1000009997.hg.1	MIR1915HG	-0.735702	8.14526	-6.19582	1.43618e-07	1.8419e-05	7.31722
TC1000008643.hg.1	SCD	-0.485339	11.8881	-6.19121	1.45934e-07	1.86281e-05	7.30175
TC1900007908.hg.1	CAPNS1	-0.651694	12.2619	-6.18543	1.48888e-07	1.89164e-05	7.28237
23076138	NA	-0.553398	9.12525	-6.18109	1.51149e-07	1.91144e-05	7.26779
TC0900009673.hg.1	MLLT3	-0.538076	8.11562	-6.16734	1.5853e-07	1.9955e-05	7.22168
TC1400009787.hg.1	SPTLC2	-0.808135	9.74079	-6.14751	1.69814e-07	2.12768e-05	7.15518
TC0200015645.hg.1	ABCA12	0.614408	4.68497	6.14303	1.72475e-07	2.15111e-05	7.14014
TC1100010063.hg.1	TMEM41B	-0.90296	8.79897	-6.1341	1.77894e-07	2.20857e-05	7.11022
TC1100007884.hg.1	SLC3A2	-0.461378	12.1725	-6.13139	1.79577e-07	2.21932e-05	7.10112
TC1000009063.hg.1	DENND10	-0.522953	10.4695	-6.12013	1.86726e-07	2.29724e-05	7.06337
TC0800009641.hg.1	FAM86B1	-0.354937	10.7094	-6.11845	1.87812e-07	2.30019e-05	7.05776
TC0400010500.hg.1	RBM47	-0.532179	8.73646	-6.11152	1.92377e-07	2.34553e-05	7.03453
TC1000011585.hg.1	GOT1	-0.343182	11.7451	-6.04087	2.4573e-07	2.98266e-05	6.79786
TC1900010706.hg.1	SERTAD1	0.786246	8.34736	6.02473	2.59862e-07	3.13852e-05	6.7438
TC0200013861.hg.1	MALL	-0.639643	11.7977	-6.0236	2.60879e-07	3.13852e-05	6.74003
TC1900011650.hg.1	ARHGEF18	0.455204	9.58317	6.01916	2.64924e-07	3.16762e-05	6.72516
TC1700007642.hg.1	MRM1	0.825591	7.43853	6.01839	2.65628e-07	3.16762e-05	6.72259
TC1900011654.hg.1	PNPLA6	-0.99098	10.3251	-5.99119	2.91851e-07	3.46513e-05	6.63158
TC0X00008002.hg.1	BEX3	-0.640259	10.0504	-5.98753	2.95575e-07	3.49408e-05	6.61933
TC1200006701.hg.1	NECAP1	0.460966	9.6387	5.98575	2.974e-07	3.50044e-05	6.61337
TC0900010968.hg.1	TRIM14	-0.406136	9.52759	-5.98164	3.01659e-07	3.53527e-05	6.59963
TC1500007833.hg.1	PML	0.668225	8.32657	5.97087	3.13115e-07	3.65377e-05	6.56361
23070301	NA	-0.483972	8.274	-5.96691	3.1744e-07	3.68841e-05	6.55035
TC1700007851.hg.1	EIF1	-0.33894	12.8484	-5.95694	3.28571e-07	3.8015e-05	6.51704
TC1900006730.hg.1	KDM4B	0.62579	7.01064	5.95281	3.333e-07	3.83987e-05	6.50322
TC2100007318.hg.1	RRP1B	-0.387569	9.86282	-5.94697	3.4011e-07	3.90179e-05	6.48368
TC0200016093.hg.1	USP40	-0.703322	8.24221	-5.94549	3.41855e-07	3.90533e-05	6.47873
TC0500012238.hg.1	HBEGF	-0.626522	7.61933	-5.93327	3.56607e-07	4.04205e-05	6.4379
TC1100011446.hg.1	FGF19	-0.659535	9.31332	-5.93312	3.56796e-07	4.04205e-05	6.43739
TC0700007367.hg.1	NA	-0.508216	9.57289	-5.9196	3.73865e-07	4.21785e-05	6.39223
TC0600011381.hg.1	FLOT1	-0.555937	9.10904	-5.91589	3.78696e-07	4.2547e-05	6.37982
TC0400012029.hg.1	OTUD4	-0.8917	10.2095	-5.91397	3.8122e-07	4.26543e-05	6.37341
TC0900010462.hg.1	RFK	0.787971	9.34872	5.89627	4.05268e-07	4.51592e-05	6.31429
TC1100006815.hg.1	WEE1	-0.516352	10.204	-5.88729	4.18044e-07	4.62164e-05	6.2843
TC1100007216.hg.1	PRRG4	0.62748	7.86567	5.88722	4.18156e-07	4.62164e-05	6.28405
TC0100007954.hg.1	SMAP2	0.527893	9.38805	5.87263	4.39764e-07	4.83014e-05	6.23537
TC1700009801.hg.1	ELAC2	0.41859	9.55293	5.8721	4.40573e-07	4.83014e-05	6.23359
TC0600010921.hg.1	ATXN1	-0.673375	7.23544	-5.86748	4.47661e-07	4.88814e-05	6.21817
TC0100013949.hg.1	SLC6A9	-0.535674	8.76675	-5.8652	4.51208e-07	4.90716e-05	6.21054
TC0400008618.hg.1	FGF2	-0.856076	8.66176	-5.86104	4.57729e-07	4.95825e-05	6.19668
TC0X00010029.hg.1	RPS4X	-0.455704	12.9089	-5.84234	4.8828e-07	5.26819e-05	6.13426
TC0X00011382.hg.1	ACSL4	-0.968685	8.70656	-5.83408	5.0241e-07	5.39921e-05	6.1067
HTA2-pos-PSR19006615.hg.1	NA	-0.609168	12.3682	-5.83138	5.07104e-07	5.42699e-05	6.09772
TC0800007316.hg.1	EIF4EBP1	-0.868484	9.85408	-5.83031	5.08986e-07	5.42699e-05	6.09414
TC0600010008.hg.1	GTF2H5	-0.64577	8.99985	-5.81142	5.43278e-07	5.76491e-05	6.03116
TC1400010716.hg.1	HOMEZ	-0.483867	9.01934	-5.81055	5.44919e-07	5.76491e-05	6.02825
TC1000007925.hg.1	EIF4EBP2	-0.544315	11.7091	-5.80369	5.57965e-07	5.88004e-05	6.0054
TC0500011497.hg.1	GLRX	-0.458656	8.59663	-5.78704	5.90969e-07	6.20381e-05	5.94989
TC1100012735.hg.1	SRPRA	0.481306	11.175	5.7846	5.95953e-07	6.23206e-05	5.94178
TC0500007249.hg.1	C5orf51	-0.746832	9.79915	-5.77333	6.19579e-07	6.45431e-05	5.90423
TC0300014020.hg.1	CLDND1	-0.417889	12.0708	-5.7659	6.3566e-07	6.59655e-05	5.87949
TC0500009123.hg.1	SLC36A1	0.563721	7.88136	5.76208	6.44089e-07	6.65861e-05	5.86677
TC1700012324.hg.1	ABR	-0.488047	7.871	-5.75537	6.59158e-07	6.78858e-05	5.84443
TC0200008930.hg.1	SLC20A1	-0.625108	10.6492	-5.74724	6.779e-07	6.95525e-05	5.81736
TC0100018323.hg.1	IER5	0.56566	8.65551	5.73619	7.04223e-07	7.18099e-05	5.78058
23066376	NA	0.709494	7.51145	5.73579	7.05184e-07	7.18099e-05	5.77926
TC0Y00006730.hg.1	EIF1AY	-0.527336	5.30918	-5.6879	8.31669e-07	8.4374e-05	5.61998
TC0500012870.hg.1	STC2	-0.917479	9.72337	-5.68178	8.4936e-07	8.58485e-05	5.59966
TC0300008017.hg.1	ZNF654	0.780661	7.41411	5.67663	8.64557e-07	8.70609e-05	5.58255
TC1500010764.hg.1	CLK3	0.569011	9.47258	5.67489	8.69749e-07	8.72606e-05	5.57677
TC0900011523.hg.1	HSPA5	-0.336074	12.2592	-5.66503	8.99768e-07	8.94122e-05	5.54401
HTA2-pos-3520345_st	NA	-0.635645	11.8978	-5.66489	9.00194e-07	8.94122e-05	5.54356
TC2000006829.hg.1	POLR3F	0.49092	8.65519	5.66461	9.01061e-07	8.94122e-05	5.54263
TC0Y00006528.hg.1	PRKY	0.554832	6.76149	5.65992	9.15738e-07	9.05382e-05	5.52703
TC0500011260.hg.1	SERINC5	-0.74845	8.93082	-5.65603	9.28088e-07	9.14267e-05	5.5141
TC2200008741.hg.1	PDGFB	-0.592473	7.90247	-5.64483	9.64531e-07	9.46737e-05	5.47693
TC0100015049.hg.1	FRRS1	0.850217	7.96054	5.6435	9.68944e-07	9.47648e-05	5.47252
TC1000009140.hg.1	TACC2	-0.576679	7.1623	-5.64166	9.75107e-07	9.50258e-05	5.4664
TC0300011158.hg.1	WDR82	-0.472641	11.2214	-5.6394	9.82708e-07	9.54245e-05	5.45891
23066349	NA	0.669184	6.74638	5.61577	1.06588e-06	0.000103132	5.38051
TC0100018339.hg.1	MDM4	-0.608613	10.2388	-5.61106	1.08326e-06	0.000104442	5.3649
TC1300007780.hg.1	RAP2A	-0.829422	8.99381	-5.59494	1.14497e-06	0.000110002	5.31144
TC2000008211.hg.1	NA	0.66793	8.02848	5.59375	1.14965e-06	0.000110063	5.3075
TC0100012601.hg.1	LRRC47	-0.466192	9.87808	-5.59216	1.15596e-06	0.000110279	5.30222
HTA2-pos-PSR19006611.hg.1	NA	-0.669209	11.739	-5.58752	1.17454e-06	0.000111659	5.28684
TC2000008894.hg.1	E2F1	-0.54732	7.67566	-5.57774	1.21463e-06	0.000115068	5.25446
HTA2-pos-PSR19006612.hg.1	NA	-0.639876	11.5398	-5.57078	1.24403e-06	0.000117444	5.23138
TC2000009198.hg.1	ADA	-0.903823	6.98685	-5.5659	1.26502e-06	0.000119013	5.21524
TC0300012728.hg.1	PLSCR1	-0.612894	8.35569	-5.5553	1.31191e-06	0.000122998	5.18013
TC0300006925.hg.1	TGFBR2	0.567416	8.80954	5.5496	1.33783e-06	0.000124997	5.16126
TC1800006841.hg.1	MIB1	-0.826211	7.60183	-5.54686	1.35044e-06	0.000125743	5.15221
TC1400007495.hg.1	PLEKHH1	-0.67143	7.64657	-5.54267	1.37002e-06	0.000127066	5.13833
TC0X00008945.hg.1	PRKX	0.587792	8.2466	5.54182	1.37399e-06	0.000127066	5.13553
TC1700009538.hg.1	SLC25A11	-0.425474	10.5529	-5.53433	1.40976e-06	0.000129788	5.11075
TC1200009590.hg.1	DCP1B	0.672335	8.8307	5.53367	1.41297e-06	0.000129788	5.10855
23070268	NA	-0.468901	7.77509	-5.51534	1.50461e-06	0.000137493	5.04794
TC1700010865.hg.1	PLCD3	0.551946	7.82362	5.51489	1.50696e-06	0.000137493	5.04643
23070243	NA	-0.379958	11.4697	-5.50214	1.57427e-06	0.000143153	5.0043
TC0800011731.hg.1	WASHC5	-0.694171	9.4526	-5.49665	1.60416e-06	0.000145385	4.98616
TC0200008655.hg.1	MAP4K4	0.319885	9.97561	5.4856	1.66603e-06	0.000150491	4.94966
TC0800008916.hg.1	EFR3A	-0.593568	10.5136	-5.47942	1.70168e-06	0.000153202	4.92925
TC0400006712.hg.1	TADA2B	0.58316	8.52904	5.47185	1.74637e-06	0.000156706	4.90426
TC0200015869.hg.1	AP1S3	0.579469	11.0976	5.46958	1.75999e-06	0.000157409	4.89677
TC0100017289.hg.1	PTPN14	0.473159	8.65934	5.46387	1.79472e-06	0.000159989	4.87793
TC0100010343.hg.1	NA	0.503696	7.44703	5.45672	1.83919e-06	0.000163417	4.85433
TC1200012844.hg.1	NA	0.372225	9.71741	5.45182	1.87031e-06	0.000165641	4.83815
TC0400008424.hg.1	FAM241A	-0.323517	10.632	-5.44189	1.93496e-06	0.000170811	4.80539
TC0600008127.hg.1	SLC29A1	-0.488348	9.96271	-5.44042	1.94471e-06	0.000171116	4.80055
TC1700007097.hg.1	GID4	-0.604181	7.95301	-5.42734	2.03367e-06	0.000177895	4.75743
TC0100012529.hg.1	PEX10	-0.505213	8.34346	-5.42662	2.03865e-06	0.000177895	4.75507
TC1800008385.hg.1	DSC3	0.557364	7.04282	5.42623	2.04139e-06	0.000177895	4.75378
TC0X00010473.hg.1	TSC22D3	-0.551265	7.63759	-5.42456	2.05308e-06	0.000178342	4.74828
TC0700013620.hg.1	IMPDH1	-0.455578	9.30169	-5.42206	2.07075e-06	0.000179304	4.74002
TC0700010005.hg.1	ZFAND2A	0.478768	8.78354	5.41621	2.11257e-06	0.000182345	4.72074
TC0600007012.hg.1	CD83	0.628788	8.05308	5.41199	2.14322e-06	0.000184405	4.70686
TC0X00006799.hg.1	SAT1	0.467292	10.1697	5.40988	2.15875e-06	0.000184822	4.6999
HTA2-pos-PSR19006613.hg.1	NA	-0.621394	12.1518	-5.40949	2.16166e-06	0.000184822	4.69861
TC1800006889.hg.1	RIOK3	0.684078	9.1208	5.40514	2.19399e-06	0.000186998	4.6843
TC0400007055.hg.1	NA	-1.09833	5.82995	-5.40002	2.23274e-06	0.000189706	4.66743
TC1000007871.hg.1	STOX1	-0.588092	5.96259	-5.39474	2.27332e-06	0.000192552	4.65007
TC1500010923.hg.1	DET1	-0.506964	7.93142	-5.38643	2.33877e-06	0.00019748	4.62272
TC0600008120.hg.1	TMEM63B	0.725143	8.88123	5.38097	2.38285e-06	0.00020058	4.60472
TC0600009459.hg.1	ENPP1	-0.671504	8.71561	-5.37621	2.42187e-06	0.000203235	4.58907
TC0800011150.hg.1	TP53INP1	0.737492	6.65132	5.37276	2.45056e-06	0.00020501	4.57772
TC0900009259.hg.1	UAP1L1	0.433565	7.3594	5.36764	2.49378e-06	0.000207986	4.56088
TC1200012161.hg.1	TRIAP1	0.752732	9.07318	5.36427	2.52258e-06	0.000209744	4.54982
TC0800012424.hg.1	COPS5	0.33808	10.2331	5.35995	2.56004e-06	0.00021221	4.53561
TC0100010518.hg.1	DCAF6	0.413982	10.0149	5.35202	2.63031e-06	0.000217359	4.50953
TC1000008750.hg.1	WBP1L	0.437767	8.97303	5.35105	2.63901e-06	0.000217359	4.50634
TC0600007617.hg.1	NA	0.55679	10.5008	5.35026	2.64614e-06	0.000217359	4.50375
TC0300013104.hg.1	EIF5A2	-0.791716	9.31594	-5.34875	2.65975e-06	0.00021762	4.4988
TC0900011533.hg.1	MAPKAP1	0.491262	10.6156	5.34814	2.66532e-06	0.00021762	4.49679
23075671	NA	-0.499538	8.60317	-5.34011	2.73926e-06	0.000222322	4.47042
23075992	NA	-0.499538	8.60317	-5.34011	2.73926e-06	0.000222322	4.47042
TC0400011920.hg.1	SLC7A11	-1.87912	9.73913	-5.32197	2.91403e-06	0.000235802	4.41085
23070115	NA	0.395043	8.18769	5.31435	2.99064e-06	0.000241283	4.38586
TC0200009687.hg.1	ARL6IP6	-1.34339	9.08049	-5.30742	3.06214e-06	0.000246321	4.3631
TC1200010833.hg.1	NA	-0.440146	10.257	-5.28434	3.31243e-06	0.000265669	4.28744
HTA2-pos-PSR19006616.hg.1	NA	-0.645701	12.3562	-5.27865	3.37722e-06	0.000270068	4.26879
TC0100010609.hg.1	DNM3	0.648324	5.63692	5.2687	3.49346e-06	0.000278545	4.2362
TC2000009956.hg.1	PCMTD2	-0.864193	8.0351	-5.26547	3.53205e-06	0.000280649	4.22563
HTA2-pos-3520347_st	NA	-0.621169	12.4981	-5.26477	3.5405e-06	0.000280649	4.22333
HTA2-pos-3520333_st	NA	-0.734743	11.1374	-5.2611	3.58499e-06	0.00028335	4.2113
TC0100008897.hg.1	DNAI3	0.591016	5.13072	5.24752	3.75439e-06	0.000295879	4.16685
HTA2-pos-PSR19006614.hg.1	NA	-0.610763	11.8403	-5.24607	3.7729e-06	0.000296478	4.16212
TC0100013629.hg.1	YARS1	-0.362115	10.7843	-5.2405	3.845e-06	0.000301273	4.1439
TC0100008696.hg.1	HHLA3	-0.923871	8.00979	-5.23907	3.86375e-06	0.000301872	4.13922
HTA2-pos-3520353_st	NA	-0.591661	12.6973	-5.2362	3.90155e-06	0.000303541	4.12984
TC1100010089.hg.1	RNF141	-0.511406	11.5723	-5.23576	3.90744e-06	0.000303541	4.12839
TC0100013339.hg.1	RUNX3	-0.523928	8.22473	-5.22767	4.01634e-06	0.000311112	4.10193
TC0700011876.hg.1	ASNS	-0.609434	11.0083	-5.21761	4.15578e-06	0.000320998	4.06908
TC0200007929.hg.1	GMCL1	-0.764052	9.03742	-5.21286	4.22339e-06	0.000324543	4.05355
TC1900007049.hg.1	ZNF440	0.788533	6.79272	5.21271	4.22554e-06	0.000324543	4.05306
TC1000010265.hg.1	ITGB1	-0.542684	11.8803	-5.20671	4.31249e-06	0.000330288	4.03346
TC1600011387.hg.1	STX4	0.421716	7.92884	5.20104	4.3963e-06	0.000335761	4.01494
TC0400008345.hg.1	SGMS2	-1.01182	8.52672	-5.185	4.64209e-06	0.00035354	3.96259
TC0100011573.hg.1	SMYD2	0.513839	9.25245	5.18205	4.68872e-06	0.000356094	3.95297
HTA2-pos-3145790_st	NA	-1.53086	6.62604	-5.17835	4.74792e-06	0.000359585	3.9409
TC0200015332.hg.1	PGAP1	0.712954	7.50016	5.17612	4.78386e-06	0.000361301	3.93365
TC2200009345.hg.1	C1QTNF6	-0.449022	8.11254	-5.17476	4.80606e-06	0.000361972	3.92919
TC1200010984.hg.1	CTDSP2	-0.49866	9.07028	-5.17043	4.87708e-06	0.000366307	3.91508
TC0300012924.hg.1	VEPH1	-0.634734	7.21279	-5.16337	4.99519e-06	0.000373741	3.89206
TC0400008318.hg.1	TET2	0.451001	7.93584	5.16287	5.00356e-06	0.000373741	3.89045
23075843	NA	-0.48448	8.61192	-5.15807	5.08561e-06	0.000378829	3.8748
TC1200008041.hg.1	HMGA2	0.521603	9.43929	5.1535	5.16485e-06	0.000383681	3.85993
TC0500007201.hg.1	OSMR	-0.530747	8.89604	-5.15253	5.18193e-06	0.0003839	3.85675
TC0100012593.hg.1	WRAP73	0.72918	8.25454	5.15105	5.20802e-06	0.000384785	3.85192
TC0900010311.hg.1	FAM27E3	-0.674176	8.3376	-5.15011	5.22453e-06	0.000384959	3.84888
TC1100013061.hg.1	NADSYN1	0.586988	8.62728	5.14558	5.30524e-06	0.000389849	3.83413
TC0700009122.hg.1	KLHDC10	0.435974	9.7941	5.13079	5.57756e-06	0.000408755	3.78599
TC0900008776.hg.1	MVB12B	0.475141	7.94274	5.12779	5.63454e-06	0.000411822	3.77621
TC1600009381.hg.1	DEXI	-0.549281	8.88722	-5.12355	5.71598e-06	0.000416653	3.76241
TC0500009131.hg.1	G3BP1	-0.426623	11.5598	-5.11813	5.82163e-06	0.00042322	3.7448
TC1400009426.hg.1	MAX	-0.405122	9.8399	-5.11463	5.89086e-06	0.000427111	3.73343
TC1100008174.hg.1	ALDH3B1	-0.531084	8.60708	-5.08776	6.45077e-06	0.000466463	3.64613
TC0200007419.hg.1	CAMKMT	0.702291	8.07699	5.0851	6.50908e-06	0.000469431	3.63747
TC1900007777.hg.1	CEBPG	-0.646024	10.1528	-5.07954	6.6324e-06	0.000477059	3.61943
TC0200015771.hg.1	TUBA4A	-0.487841	10.7685	-5.07701	6.68929e-06	0.000479882	3.61122
HTA2-neg-47421751_st	NA	-0.498614	4.50384	-5.07483	6.73877e-06	0.000482159	3.60414
TC0500011219.hg.1	AP3B1	0.437918	9.60604	5.07094	6.8278e-06	0.000487247	3.59152
TC0200014288.hg.1	FAM168B	0.347192	10.2365	5.06832	6.88842e-06	0.000490286	3.58302
TC0400010699.hg.1	SCFD2	0.547231	9.35827	5.06437	6.98077e-06	0.000495562	3.57022
TC1200012634.hg.1	KRT7	-0.486066	8.49487	-5.05934	7.10029e-06	0.000502734	3.5539
TC0600007307.hg.1	BTN2A1	0.61981	7.09794	5.05565	7.18904e-06	0.000507696	3.54196
TC1600009512.hg.1	NTAN1	0.410364	9.71405	5.05218	7.27381e-06	0.000512279	3.5307
TC1700011436.hg.1	ERN1	0.444063	8.1672	5.05145	7.29163e-06	0.000512279	3.52835
TC1600011045.hg.1	MBTPS1	0.488143	9.75973	5.04175	7.53397e-06	0.000527492	3.49692
TC0900008197.hg.1	GALNT12	-0.509729	8.84105	-5.04124	7.54696e-06	0.000527492	3.49527
TC0600009821.hg.1	ULBP1	-0.741682	8.14205	-5.03664	7.66496e-06	0.000534366	3.48036
TC0400010694.hg.1	ERVMER34-1	-0.501942	8.4235	-5.03392	7.73535e-06	0.000537893	3.47158
TC0700006634.hg.1	AIMP2	-0.631026	10.3071	-5.02703	7.91705e-06	0.000549124	3.44927
TC1200007561.hg.1	SPATS2	0.422651	10.4179	5.01724	8.18233e-06	0.00056608	3.4176
23075700	NA	-0.498918	8.88848	-5.01334	8.29053e-06	0.00057211	3.40498
TC0300008550.hg.1	CSTA	-0.70547	6.65441	-5.00408	8.55308e-06	0.000588733	3.37502
23076015	NA	-0.498547	9.17837	-5.00187	8.61671e-06	0.000591616	3.3679
TC1000011993.hg.1	PRDX3	-0.606793	11.5393	-5.00096	8.64324e-06	0.000591942	3.36495
TC1800006882.hg.1	CABLES1	-0.455703	8.46053	-4.99798	8.73033e-06	0.000596404	3.35532
TC1600011566.hg.1	TMEM170A	-0.848395	9.90484	-4.99663	8.77015e-06	0.000597623	3.35095
TC1800007518.hg.1	ZCCHC2	0.487739	8.06796	4.99517	8.81332e-06	0.000599063	3.34623
TC0600008109.hg.1	VEGFA	-0.577598	10.318	-4.98564	9.10007e-06	0.000617012	3.31548
TC2200007318.hg.1	H1-0	-0.377617	11.4377	-4.97826	9.32864e-06	0.000629491	3.29165
TC0500010423.hg.1	MTMR12	-0.656449	8.30887	-4.97821	9.33043e-06	0.000629491	3.29147
TC0500011775.hg.1	SEMA6A	0.62994	7.5896	4.97734	9.35751e-06	0.000629756	3.28868
TC0700011010.hg.1	SUN3	-0.569193	8.41731	-4.97196	9.52834e-06	0.000639669	3.27131
TC1700007602.hg.1	TAF15	-0.368511	11.5305	-4.94997	1.02583e-05	0.000686974	3.20043
TC0600014123.hg.1	NFYA	0.506325	9.47294	4.94293	1.05036e-05	0.000701674	3.17774
TC1100009330.hg.1	UBASH3B	0.386529	8.79728	4.94149	1.05545e-05	0.000703352	3.17309
HTA2-pos-PSR02023395.hg.1	NA	-0.425945	10.6588	-4.93667	1.07265e-05	0.000713063	3.15758
TC1800006897.hg.1	LAMA3	0.777257	7.57212	4.93212	1.08912e-05	0.000722247	3.14295
TC0300009602.hg.1	MFN1	-0.650492	8.10312	-4.92887	1.10108e-05	0.000726871	3.13246
23076302	NA	-0.449402	8.11445	-4.92751	1.10608e-05	0.000726871	3.12811
23076461	NA	-0.449402	8.11445	-4.92751	1.10608e-05	0.000726871	3.12811
TC1600007312.hg.1	IL4R	0.314049	8.83	4.92733	1.10679e-05	0.000726871	3.1275
TC0500008794.hg.1	CTNNA1	-0.35767	11.3014	-4.92435	1.11788e-05	0.000732386	3.11793
23076165	NA	-0.461057	8.89481	-4.92031	1.13311e-05	0.000740582	3.10494
TC1900009320.hg.1	ZBTB7A	0.384478	9.17288	4.91557	1.15127e-05	0.000750641	3.08968
23075526	NA	0.513636	10.2052	4.91196	1.16528e-05	0.000752561	3.07807
23075637	NA	0.513636	10.2052	4.91196	1.16528e-05	0.000752561	3.07807
23075809	NA	0.513636	10.2052	4.91196	1.16528e-05	0.000752561	3.07807
23076270	NA	0.513636	10.2052	4.91196	1.16528e-05	0.000752561	3.07807
TC1000011704.hg.1	NT5C2	0.458386	10.1641	4.91075	1.16998e-05	0.000753804	3.07421
TC0100013087.hg.1	RCC2	0.363751	11.4262	4.90818	1.18009e-05	0.000758522	3.06595
TC0200016530.hg.1	PLEKHB2	-0.461444	10.2171	-4.9061	1.18835e-05	0.000762029	3.05925
TC1200008933.hg.1	TPCN1	-0.579965	8.72477	-4.9049	1.19315e-05	0.000763305	3.05539
TC1100009241.hg.1	HINFP	0.453678	9.44874	4.90239	1.20321e-05	0.000767939	3.04732
TC0100006989.hg.1	DNAJC16	-0.551817	9.37492	-4.89724	1.22414e-05	0.000779468	3.03077
TC2000008029.hg.1	MRGBP	-0.343191	8.34147	-4.89238	1.24419e-05	0.000790377	3.01519
TC1700012263.hg.1	DHX8	0.423124	10.5948	4.89107	1.24967e-05	0.000792011	3.01097
TC0900011163.hg.1	PTPN3	0.445661	9.02916	4.8869	1.26724e-05	0.00080128	2.99757
TC1900007025.hg.1	PLPPR2	0.522779	8.29757	4.87781	1.30635e-05	0.00082409	2.96841
TC0700012968.hg.1	PDIA4	0.416276	10.5435	4.87611	1.31381e-05	0.000826878	2.96294
TC0300012281.hg.1	ZXDC	0.347302	9.44672	4.87263	1.32916e-05	0.00083461	2.9518
TC1100012954.hg.1	TRIM6	-0.44106	6.88344	-4.87039	1.33913e-05	0.000838934	2.94462
TC1600008153.hg.1	TMEM208	0.401333	8.62369	4.86619	1.35809e-05	0.000848853	2.93114
TC0600012863.hg.1	REV3L	0.776048	7.75664	4.85934	1.38951e-05	0.000866497	2.9092
TC1700007585.hg.1	SLFN5	-0.555652	7.89054	-4.85173	1.42528e-05	0.000886772	2.88482
TC0300010913.hg.1	CDCP1	0.280557	11.5176	4.8421	1.47186e-05	0.000913663	2.85397
TC1700012309.hg.1	METTL23	-0.592859	10.0148	-4.83535	1.50539e-05	0.000932348	2.83237
TC0100010393.hg.1	RGS4	-0.480258	5.2124	-4.8277	1.54429e-05	0.000954267	2.8079
TC0600009327.hg.1	PKIB	0.636983	6.5971	4.82472	1.5597e-05	0.000961605	2.79838
TC0700007596.hg.1	EGFR	0.362846	8.61899	4.82385	1.56423e-05	0.000962214	2.7956
TC1100008008.hg.1	POLA2	-0.45857	8.43333	-4.81582	1.60666e-05	0.000986081	2.76994
TC2100008098.hg.1	VPS26C	-0.392632	9.54436	-4.81375	1.6178e-05	0.000990681	2.76332
TC1200007895.hg.1	OS9	0.356547	10.7041	4.81244	1.62485e-05	0.000992764	2.75915
TC1100013001.hg.1	CLP1	0.681101	8.01718	4.80935	1.6417e-05	0.000999657	2.74926
TC2000009204.hg.1	TOMM34	-0.319774	10.7326	-4.80902	1.64348e-05	0.000999657	2.74821
TC0400006546.hg.1	NSD2	0.294918	10.196	4.80363	1.67328e-05	0.00101551	2.73099
TC0200016419.hg.1	GPN1	-0.519041	9.1272	-4.79859	1.7016e-05	0.0010304	2.71489
TC1300006690.hg.1	POLR1D	0.413309	9.76246	4.79588	1.71702e-05	0.00103743	2.70625
TC1600011326.hg.1	JPT2	-0.562184	10.3772	-4.79324	1.73216e-05	0.00104425	2.69784
TC0600014361.hg.1	CNKSR3	-0.415276	7.41476	-4.79214	1.73852e-05	0.00104577	2.69432
TC1200008703.hg.1	NOPCHAP1	0.472433	8.71044	4.7886	1.75909e-05	0.00105581	2.68304
TC1800008580.hg.1	PSTPIP2	0.637465	9.12755	4.78373	1.78788e-05	0.00107072	2.66749
TC1900006864.hg.1	MAP2K7	0.431462	8.28987	4.78015	1.80925e-05	0.00108113	2.6561
TC0100007403.hg.1	MACO1	0.594235	8.26475	4.77566	1.83649e-05	0.00109501	2.64178
TC1700012228.hg.1	LRRC37B	0.521127	7.13272	4.75898	1.94119e-05	0.0011549	2.58864
TC0600010991.hg.1	MBOAT1	-0.580046	8.85505	-4.75758	1.95025e-05	0.00115776	2.58418
TC0100009621.hg.1	PHGDH	-0.561455	10.5713	-4.75529	1.96509e-05	0.00116403	2.57692
TC0200011421.hg.1	ING5	0.465187	8.49006	4.75417	1.97241e-05	0.00116582	2.57335
HTA2-pos-PSR19006617.hg.1	NA	-0.801285	11.7087	-4.74268	2.04917e-05	0.00120856	2.53678
TC0600009364.hg.1	NCOA7	-0.616684	7.60095	-4.74071	2.0626e-05	0.00121385	2.53052
TC1100011089.hg.1	MTA2	0.285877	10.7661	4.73825	2.0795e-05	0.00122116	2.5227
TC0800011625.hg.1	TAF2	0.332193	10.7392	4.73388	2.10984e-05	0.00123631	2.50882
HTA2-pos-PSR17008088.hg.1	NA	0.444468	8.53992	4.72948	2.14088e-05	0.00125179	2.49484
TC1000011839.hg.1	GPAM	-0.824691	8.24426	-4.72841	2.14847e-05	0.00125354	2.49144
TC1700007319.hg.1	WSB1	0.875998	9.33574	4.72674	2.1604e-05	0.00125779	2.48614
TC1100012535.hg.1	NECTIN1	0.57963	8.42275	4.72324	2.18564e-05	0.00126977	2.47501
TC2100007796.hg.1	MRPL39	0.50895	9.6718	4.713	2.26109e-05	0.00131081	2.44251
23076485	NA	-0.472993	8.76921	-4.70309	2.33648e-05	0.00135163	2.4111
TC0700008023.hg.1	CASTOR2	0.564831	8.51043	4.70183	2.34628e-05	0.00135279	2.40709
TC0Y00006858.hg.1	VAMP7	0.586116	9.32295	4.70155	2.34844e-05	0.00135279	2.40621
TC1800006650.hg.1	RAB31	-0.474913	9.59499	-4.68318	2.49568e-05	0.00143457	2.34799
TC1400007628.hg.1	PSEN1	0.28927	9.30167	4.67824	2.53677e-05	0.00145511	2.33236
TC1500010890.hg.1	HEXA	0.581688	8.66643	4.67686	2.54832e-05	0.00145866	2.32801
TC0200014623.hg.1	STAM2	0.486251	8.48076	4.67382	2.57407e-05	0.0014703	2.31838
23076332	NA	-0.500073	8.77088	-4.67227	2.58732e-05	0.00147477	2.31347
TC1400009649.hg.1	NUMB	0.463934	8.8321	4.67044	2.60297e-05	0.00147917	2.3077
TC1100006484.hg.1	EPS8L2	0.387713	9.49316	4.66988	2.60786e-05	0.00147917	2.3059
TC0800010002.hg.1	DUSP4	0.508592	10.1496	4.66947	2.61136e-05	0.00147917	2.30461
TC1000007891.hg.1	HK1	0.595037	8.07218	4.66688	2.63379e-05	0.00148877	2.29643
TC2000010001.hg.1	PIGU	-0.523844	8.78713	-4.66541	2.64659e-05	0.00149291	2.29179
TC0800010275.hg.1	PLAT	-0.37505	8.71145	-4.65794	2.71273e-05	0.00152705	2.26816
HTA2-pos-PSR01002154.hg.1	NA	-0.462489	10.3358	-4.64271	2.85262e-05	0.00160248	2.22005
TC0300010933.hg.1	FYCO1	-0.482203	8.46705	-4.63852	2.89228e-05	0.0016214	2.20684
HTA2-pos-JUC01015623.hg.1	NA	0.609768	9.77445	4.63469	2.92901e-05	0.00163862	2.19476
HTA2-pos-3520349_st	NA	-0.713532	12.1219	-4.63386	2.9371e-05	0.00163977	2.19212
TC1400010774.hg.1	FOXN3	0.538736	5.94938	4.63289	2.94644e-05	0.00164162	2.18908
TC0900012157.hg.1	PALM2AKAP2	-0.475992	9.0059	-4.63052	2.9696e-05	0.00165114	2.18159
TC1700011716.hg.1	NAT9	0.440542	9.28993	4.62869	2.98753e-05	0.00165771	2.17584
23075559	NA	-0.460253	8.6575	-4.62588	3.01532e-05	0.00166972	2.16698
TC1000008984.hg.1	FHIP2A	-0.599416	8.73751	-4.62391	3.03502e-05	0.00167722	2.16075
TC0900008891.hg.1	LRRC8A	0.488109	8.48466	4.62313	3.0428e-05	0.00167811	2.1583
TC0200013603.hg.1	MITD1	0.419112	8.20186	4.60825	3.19565e-05	0.00175884	2.11141
TC0600011953.hg.1	PLA2G7	-0.677535	6.48955	-4.60385	3.24222e-05	0.00178086	2.09758
TC0300013357.hg.1	PARL	-0.629169	9.42758	-4.59765	3.30911e-05	0.00181252	2.07805
TC2000007572.hg.1	NCOA3	0.343955	9.48722	4.59709	3.31521e-05	0.00181252	2.07629
TC1700008452.hg.1	GDPD1	-0.477067	7.76972	-4.59666	3.31985e-05	0.00181252	2.07495
TC1100009884.hg.1	TRIM68	0.319884	7.94261	4.58713	3.42554e-05	0.00186647	2.04498
TC1200012835.hg.1	NT5DC3	-0.469571	9.38034	-4.58231	3.48031e-05	0.00189252	2.02982
TC2200007776.hg.1	ZBED4	0.310122	9.42539	4.57681	3.54367e-05	0.001923	2.01257
TC0700007285.hg.1	CDK13	0.377543	9.73321	4.57623	3.55049e-05	0.001923	2.01073
TC0700013102.hg.1	KMT2C	0.495815	8.06259	4.57317	3.5863e-05	0.00193853	2.00113
TC0100013049.hg.1	NBPF1	0.421933	9.98084	4.57125	3.60906e-05	0.00194696	1.99509
TC1800007092.hg.1	MOCOS	-0.413558	8.51047	-4.5688	3.6382e-05	0.00195879	1.9874
TC0900007740.hg.1	RMI1	-0.707137	9.40377	-4.56667	3.66372e-05	0.00196863	1.98072
TC0300007290.hg.1	KLHL18	0.341722	9.03598	4.5582	3.76695e-05	0.00201834	1.95416
TC0500007179.hg.1	WDR70	0.484776	7.80376	4.55787	3.77107e-05	0.00201834	1.95311
TC0500009544.hg.1	MSX2	0.420758	8.85905	4.55417	3.81718e-05	0.002039	1.9415
TC1500010783.hg.1	SEMA4B	0.540611	8.32406	4.54996	3.8702e-05	0.00206327	1.92831
TC0900012175.hg.1	CDK9	0.328644	10.6478	4.5444	3.94142e-05	0.00209713	1.91089
TC0100007786.hg.1	2001-08-01	0.357541	9.1201	4.53887	4.01343e-05	0.00213075	1.89359
TC0X00009762.hg.1	HSD17B10	0.468433	9.25068	4.53835	4.02028e-05	0.00213075	1.89196
TC0400010132.hg.1	TAPT1	1.12063	7.6377	4.53645	4.04549e-05	0.00213994	1.88598
TC0900011340.hg.1	ASTN2	0.398475	8.02869	4.53423	4.07502e-05	0.00215138	1.87903
TC0900010969.hg.1	CORO2A	-0.45733	7.2357	-4.53128	4.11449e-05	0.002168	1.86982
TC1000012490.hg.1	PI4K2A	0.323881	9.44085	4.52917	4.14309e-05	0.0021761	1.8632
TC0100014060.hg.1	ATPAF1	-0.537798	8.67145	-4.52896	4.14586e-05	0.0021761	1.86257
TC0500012486.hg.1	DCTN4	0.299726	11.1877	4.52709	4.17137e-05	0.00218527	1.85671
HTA2-pos-3662452_st	NA	0.650906	9.03985	4.52523	4.19679e-05	0.00219435	1.8509
TC0100015951.hg.1	SCAMP3	-0.36873	10.2064	-4.52418	4.21123e-05	0.00219768	1.84762
TC1600010809.hg.1	TXNL4B	0.472166	9.97524	4.5235	4.22064e-05	0.00219826	1.84549
TC0800008715.hg.1	ZHX2	-0.489734	7.12178	-4.52246	4.23515e-05	0.00219826	1.84221
TC0200009487.hg.1	SPOPL	-0.862424	9.82808	-4.52171	4.24544e-05	0.00219826	1.83989
TC1300007161.hg.1	CDADC1	0.535775	8.39607	4.52155	4.24777e-05	0.00219826	1.83937
TC1700010849.hg.1	EFTUD2	0.282103	10.4109	4.52119	4.25276e-05	0.00219826	1.83824
TC0700011780.hg.1	PEX1	-0.398116	7.54719	-4.51484	4.34208e-05	0.00224017	1.81839
TC0900009933.hg.1	FAM214B	-0.429504	7.99475	-4.51235	4.37747e-05	0.00225415	1.81064
TC0100007378.hg.1	CLIC4	-0.802316	10.1624	-4.51058	4.40296e-05	0.00226299	1.80509
TC0900012225.hg.1	RNF38	0.499188	10.4233	4.50943	4.4195e-05	0.0022672	1.80151
TC1200008116.hg.1	MDM2	0.699921	9.99961	4.5079	4.44172e-05	0.00227431	1.79672
TC1200011752.hg.1	GLT8D2	-0.559997	7.53874	-4.50467	4.48883e-05	0.00229411	1.78664
TC1100013004.hg.1	CTNND1	-0.31771	10.9355	-4.50357	4.50504e-05	0.00229808	1.7832
TC0600011481.hg.1	NA	-0.419919	8.90091	-4.50226	4.52435e-05	0.00230361	1.77911
TC1600011517.hg.1	DOC2A	-0.571843	7.31478	-4.50034	4.55277e-05	0.00231375	1.77313
TC0X00010793.hg.1	ZDHHC9	0.351029	9.65328	4.4983	4.58334e-05	0.00232089	1.76674
TC1100007262.hg.1	EHF	0.726422	7.30869	4.49826	4.5839e-05	0.00232089	1.76662
TC0700008149.hg.1	PHTF2	-0.986848	8.41726	-4.49231	4.67392e-05	0.00236207	1.74805
TC1400010748.hg.1	LINC01588	-0.506432	6.17313	-4.48354	4.80965e-05	0.00242615	1.72072
TC1400006913.hg.1	BRMS1L	0.719449	7.99128	4.48114	4.8475e-05	0.00244072	1.71323
TC0700013578.hg.1	SEMA3A	0.598872	7.50612	4.47997	4.86599e-05	0.0024455	1.7096
TC0300008551.hg.1	FAM162A	0.30579	9.89589	4.47574	4.9337e-05	0.00247495	1.6964
TC1700007017.hg.1	NA	0.292168	12.0902	4.47452	4.95325e-05	0.00248018	1.69263
23076361	NA	0.472342	8.74556	4.47073	5.01495e-05	0.00250382	1.68081
TC0500010835.hg.1	PLK2	0.637201	10.5029	4.47049	5.01887e-05	0.00250382	1.68006
TC0200008260.hg.1	VAMP8	0.430201	8.44098	4.46632	5.08755e-05	0.00253201	1.66709
TC1100006831.hg.1	ADM	-0.422135	8.89102	-4.46593	5.09401e-05	0.00253201	1.66588
TC1000008385.hg.1	STAMBPL1	-0.741741	8.04777	-4.45878	5.2142e-05	0.00258702	1.64362
TC1400007145.hg.1	FRMD6	-0.48992	6.98684	-4.45819	5.22411e-05	0.00258722	1.64181
TC1000006794.hg.1	DHTKD1	-0.345214	8.28353	-4.44845	5.39258e-05	0.0026658	1.61151
TC1500006925.hg.1	THBS1	-0.38973	8.25196	-4.44701	5.41786e-05	0.00267343	1.60705
TC1600008021.hg.1	MMP15	-0.373694	8.21112	-4.4456	5.44282e-05	0.00268002	1.60266
TC0700012712.hg.1	NA	-0.278421	11.6562	-4.44479	5.45722e-05	0.00268002	1.60014
TC1100007220.hg.1	DEPDC7	0.562642	7.63026	4.44459	5.46078e-05	0.00268002	1.59952
TC1600008851.hg.1	TRAPPC2L	0.363834	9.57558	4.43974	5.5476e-05	0.00271772	1.58447
HTA2-pos-PSR19006609.hg.1	NA	-0.615428	11.2075	-4.43626	5.6109e-05	0.00274379	1.57364
TC2000010008.hg.1	NFS1	0.40122	9.02881	4.42974	5.7311e-05	0.00279754	1.55342
HTA2-pos-PSR02034040.hg.1	NA	0.429038	9.28662	4.4228	5.86185e-05	0.0028552	1.5319
TC1400006833.hg.1	AP4S1	-0.679924	6.22329	-4.42207	5.87585e-05	0.0028552	1.52962
TC0200011251.hg.1	MLPH	-0.328068	8.84873	-4.42181	5.88072e-05	0.0028552	1.52883
TSUnmapped00000531.hg.1	NA	0.424775	7.60049	4.4175	5.96372e-05	0.00289033	1.51546
TC0600008132.hg.1	CDC5L	-0.560421	10.03	-4.4139	6.03389e-05	0.0029161	1.50431
TC1000010917.hg.1	LRRC20	-0.352858	8.2118	-4.41365	6.03877e-05	0.0029161	1.50353
TC0700009256.hg.1	STMP1	-0.450554	10.3225	-4.41312	6.04906e-05	0.0029161	1.50191
TC2200008055.hg.1	PI4KA	0.470151	8.74346	4.41181	6.07501e-05	0.00292342	1.49783
TC1600010450.hg.1	CIAPIN1	0.384794	9.39941	4.39485	6.41862e-05	0.00308332	1.44536
TC1200012663.hg.1	RAB3IP	-0.408247	8.85053	-4.39032	6.5137e-05	0.00312347	1.43134
TC1200010633.hg.1	MCRS1	0.48067	9.77679	4.37622	6.81825e-05	0.0032586	1.38777
TC1500010018.hg.1	SEMA7A	0.416209	8.77331	4.37616	6.81947e-05	0.0032586	1.3876
TC0X00006977.hg.1	MID1IP1	-0.381658	8.95905	-4.37312	6.88695e-05	0.00328507	1.37821
HTA2-pos-PSR17013142.hg.1	NA	0.222949	12.4245	4.37256	6.89938e-05	0.00328524	1.37649
TC0500013229.hg.1	C5orf24	-0.515936	9.46579	-4.37014	6.9538e-05	0.00330537	1.369
TC0100011871.hg.1	H2BU1	-0.41811	9.23674	-4.368	7.00214e-05	0.00332253	1.3624
TC0X00008884.hg.1	VAMP7	0.584924	9.20094	4.36516	7.06665e-05	0.0033473	1.35366
TC1100011552.hg.1	CLPB	0.296211	10.1872	4.36408	7.09151e-05	0.00335323	1.35031
TC0500008777.hg.1	KIF20A	0.3797	10.6188	4.35726	7.24971e-05	0.00342209	1.32929
TC0200011171.hg.1	SH3BP4	-0.290785	10.1079	-4.35493	7.3046e-05	0.00344202	1.3221
TC1300008713.hg.1	KBTBD6	-0.562977	7.03973	-4.3524	7.36443e-05	0.00346421	1.31432
TC0200007421.hg.1	NA	0.459026	4.24026	4.34968	7.42951e-05	0.00348879	1.30594
TC0200009994.hg.1	CDCA7	-0.398047	9.10545	-4.34878	7.45108e-05	0.00349289	1.30318
TC0700012812.hg.1	MKRN1	0.26458	10.0114	4.34117	7.6366e-05	0.00356521	1.27974
TC0900011473.hg.1	DENND1A	-0.459547	7.83892	-4.34113	7.63764e-05	0.00356521	1.27961
TC0500010717.hg.1	MOCS2	0.303536	10.3441	4.34084	7.6447e-05	0.00356521	1.27873
TC0700010189.hg.1	CYTH3	-0.334027	8.0709	-4.33962	7.67494e-05	0.00357319	1.27497
TC1000008045.hg.1	SEC24C	0.29063	8.6736	4.33826	7.70888e-05	0.00358285	1.27077
TC0700006844.hg.1	ITGB8	0.805243	7.04514	4.33737	7.73093e-05	0.00358696	1.26805
HTA2-pos-PSR02034038.hg.1	NA	0.425984	8.75683	4.33681	7.74499e-05	0.00358737	1.26632
TC2000007132.hg.1	DNMT3B	0.667064	8.26459	4.33577	7.77095e-05	0.00359327	1.26313
TC2200009152.hg.1	PLXNB2	0.336037	9.32102	4.33476	7.7964e-05	0.00359468	1.26001
TC0200015548.hg.1	METTL21A	-0.285788	9.33956	-4.3346	7.80043e-05	0.00359468	1.25952
TC1100009166.hg.1	PAFAH1B2	-0.425365	11.4633	-4.32772	7.97542e-05	0.0036691	1.23839
TC1100010897.hg.1	UBE2L6	-0.540621	8.66997	-4.32423	8.06588e-05	0.00370444	1.22764
TC0100015194.hg.1	SORT1	0.497705	9.28837	4.31737	8.2462e-05	0.00377368	1.20659
TC2200007615.hg.1	RIBC2	-0.43069	7.19038	-4.31698	8.25674e-05	0.00377368	1.20537
TC1600007829.hg.1	CYLD	0.647121	6.55462	4.31692	8.25827e-05	0.00377368	1.20519
23076009	NA	0.335086	8.3825	4.31199	8.39063e-05	0.00382132	1.19005
TC0600014262.hg.1	ABHD16A	0.335086	8.3825	4.31199	8.39063e-05	0.00382132	1.19005
TC1700007599.hg.1	AP2B1	0.252224	11.5752	4.31077	8.42348e-05	0.00382987	1.18633
TC0600012927.hg.1	HDAC2	-0.432308	11.0389	-4.30848	8.48594e-05	0.00384657	1.17929
TC0600014191.hg.1	SAMD5	0.659961	6.34142	4.30839	8.48851e-05	0.00384657	1.17901
TC0500011502.hg.1	ELL2	0.37348	10.3481	4.30739	8.51594e-05	0.00385258	1.17593
TC1700010891.hg.1	NA	0.369044	7.74524	4.30236	8.65498e-05	0.00390897	1.16051
TC0900012054.hg.1	NRARP	-0.418571	7.50452	-4.29625	8.82691e-05	0.00398001	1.14178
TC0700009145.hg.1	MEST	0.39195	10.1459	4.29165	8.95833e-05	0.00403258	1.12771
23064091	NA	-0.390514	6.6969	-4.28815	9.05986e-05	0.00407155	1.11699
TC1600008137.hg.1	NA	0.492883	8.02662	4.28522	9.14556e-05	0.00410328	1.10802
23075574	NA	0.449963	8.74669	4.28044	9.28725e-05	0.00415314	1.09339
23076038	NA	0.449963	8.74669	4.28044	9.28725e-05	0.00415314	1.09339
TC0100018238.hg.1	DNAJB4	-0.750745	9.44472	-4.27977	9.30746e-05	0.00415535	1.09132
HTA2-pos-PSR02034039.hg.1	NA	0.307129	9.21223	4.27891	9.33302e-05	0.00415614	1.08871
TC2000009986.hg.1	SNX5	-0.57836	11.3769	-4.27869	9.33981e-05	0.00415614	1.08802
HTA2-pos-PSR02044920.hg.1	NA	0.55302	7.56735	4.27713	9.3867e-05	0.00416709	1.08325
TC1000008716.hg.1	GBF1	0.28466	10.9187	4.27685	9.39507e-05	0.00416709	1.0824
TC1000011606.hg.1	BLOC1S2	0.720796	9.96464	4.27069	9.58282e-05	0.00424344	1.06357
TC0400008663.hg.1	HSPA4L	0.585088	10.0746	4.26857	9.64828e-05	0.00426548	1.05709
TC0X00009977.hg.1	SNX12	-0.30425	8.71693	-4.26505	9.75786e-05	0.00430692	1.04635
TC0800009752.hg.1	ASAH1	-0.362717	9.47841	-4.26383	9.79633e-05	0.0043169	1.0426
TC0X00011313.hg.1	GPRASP2	-0.35958	4.69061	-4.26124	9.87802e-05	0.0043403	1.0347
TC1100010091.hg.1	IRAG1	-0.320943	7.17762	-4.26114	9.88137e-05	0.0043403	1.03438
TC1200009250.hg.1	GTF2H3	-0.435192	9.30199	-4.25837	9.96932e-05	0.00437187	1.02595
TC0X00008330.hg.1	XIAP	-0.815611	8.10834	-4.25668	0.000100236	0.00438858	1.02078
TC0300006622.hg.1	PPARG	0.418467	8.38506	4.25524	0.0001007	0.00440183	1.01638
TC2200008710.hg.1	JOSD1	-0.57534	9.48682	-4.2546	0.000100908	0.00440383	1.01443
TC1200010839.hg.1	ITGA5	-0.485894	8.67867	-4.24562	0.000103856	0.00452522	0.98703
TC1500010776.hg.1	IDH3A	0.289947	11.8533	4.24413	0.000104351	0.00453733	0.982505
TC0500011896.hg.1	ZNF608	-0.330151	7.63147	-4.24379	0.000104467	0.00453733	0.981446
TC1400007695.hg.1	EIF2B2	0.296337	10.6725	4.2354	0.000107314	0.00465352	0.955876
TC1900008564.hg.1	NA	-0.485651	8.00441	-4.23488	0.00010749	0.00465373	0.954319
TC1000011736.hg.1	STN1	0.309211	9.46051	4.23141	0.000108694	0.00469839	0.943722
TC0700008786.hg.1	DNAJB9	-0.399395	8.4339	-4.22546	0.000110783	0.00477611	0.925617
TC1300009674.hg.1	POGLUT2	0.517673	7.63022	4.22529	0.000110844	0.00477611	0.925101
TC1400007500.hg.1	ARG2	-0.483025	7.41635	-4.22454	0.000111109	0.00477953	0.922827
TC0100008978.hg.1	LRRC8B	-0.455481	8.957	-4.22394	0.000111321	0.00477953	0.921013
TC1600011416.hg.1	DUS2	0.438153	8.44751	4.22358	0.00011145	0.00477953	0.91991
TC0100011512.hg.1	DTL	-0.269923	10.6232	-4.22223	0.000111934	0.00479272	0.915791
TC1200012238.hg.1	ZCCHC8	-0.35077	10.623	-4.21881	0.000113163	0.00483773	0.905406
TC0300014082.hg.1	ETV5	-0.865759	9.56545	-4.2143	0.000114807	0.00490031	0.891693
TC1800006679.hg.1	NAPG	-0.377901	9.15457	-4.21193	0.000115682	0.00492989	0.884479
23075729	NA	0.439748	8.74498	4.21125	0.000115932	0.00493282	0.882426
TC2000008267.hg.1	RASSF2	-0.390611	7.45268	-4.20994	0.000116421	0.00493834	0.878427
TC1700007702.hg.1	SOCS7	0.4168	8.3197	4.20992	0.000116425	0.00493834	0.878392
23067824	NA	0.702186	8.25873	4.20473	0.000118374	0.00501319	0.862611
TC0400012868.hg.1	STOX2	-0.452426	7.06958	-4.20307	0.000119002	0.00503195	0.857579
TC0300008713.hg.1	SEC61A1	0.355759	10.1271	4.20185	0.000119468	0.0050384	0.853865
TC0100012523.hg.1	MORN1	-0.353073	9.29619	-4.2017	0.000119525	0.0050384	0.85341
TC0100007645.hg.1	TINAGL1	0.559289	9.13106	4.20102	0.000119783	0.00504144	0.851365
TC0300011175.hg.1	PBRM1	-0.38726	8.70652	-4.19973	0.000120278	0.00505445	0.847444
TC1700010239.hg.1	NUFIP2	-0.339708	9.7544	-4.19607	0.000121692	0.00509998	0.836329
TC1200012755.hg.1	PRR4	0.568995	6.23774	4.19596	0.000121736	0.00509998	0.835988
TC1700009032.hg.1	TNRC6C	0.313594	7.78305	4.19472	0.000122219	0.00511233	0.832225
TC0100011665.hg.1	MTARC1	-0.543725	8.57741	-4.19117	0.000123609	0.00515621	0.821478
TC0300008316.hg.1	NECTIN3	0.318398	11.1118	4.19062	0.000123828	0.00515621	0.819797
TC1100007227.hg.1	HIPK3	0.446543	9.29459	4.19059	0.000123837	0.00515621	0.819727
TC0200010263.hg.1	INPP1	0.410821	8.34027	4.1893	0.000124351	0.00516968	0.815793
TC1400009184.hg.1	TXNDC16	-0.613786	5.27729	-4.18858	0.000124636	0.00517361	0.813619
TC1000007700.hg.1	UBE2D1	-0.572928	9.93605	-4.18674	0.000125368	0.00519556	0.808051
TC0100012921.hg.1	NA	-0.577145	9.89674	-4.18611	0.00012562	0.00519556	0.806145
TC0100018496.hg.1	PYGO2	0.522296	7.45225	4.18582	0.000125738	0.00519556	0.805253
TC0300009651.hg.1	ATP11B	0.424552	7.81767	4.18311	0.00012683	0.00523275	0.797034
TC0200008291.hg.1	KDM3A	0.588311	6.30677	4.18257	0.000127047	0.00523375	0.79541
TC0X00009185.hg.1	SCML2	0.609012	6.58941	4.17719	0.000129244	0.0053162	0.77912
TC1000008795.hg.1	SLK	0.388082	10.4964	4.17617	0.000129667	0.00532556	0.776014
TC0200008071.hg.1	MTHFD2	-0.425283	11.9652	-4.17412	0.000130514	0.00535225	0.769829
TC0600011357.hg.1	TRIM26	0.302332	9.24642	4.16027	0.000136398	0.00558255	0.727938
TC0100013458.hg.1	EYA3	0.429287	7.77915	4.15994	0.00013654	0.00558255	0.72695
TC1600007096.hg.1	TMC7	0.505212	7.64173	4.15882	0.000137031	0.00558261	0.723541
TSUnmapped00000291.hg.1	NA	0.408335	6.84304	4.15814	0.000137327	0.00558261	0.721494
TC0300007068.hg.1	OXSR1	-0.405567	11.0084	-4.15814	0.000137328	0.00558261	0.721487
TC0800012323.hg.1	CA13	-0.558446	8.58258	-4.15806	0.000137363	0.00558261	0.721243
TC0800007459.hg.1	POMK	-0.54895	10.0997	-4.1559	0.000138308	0.0056126	0.714736
TC2200009028.hg.1	CERK	-0.536841	9.13621	-4.15323	0.000139486	0.005652	0.706677
TC1400010714.hg.1	NA	-0.525009	7.78541	-4.1516	0.00014021	0.00567289	0.701758
TC1500008008.hg.1	MINAR1	0.371794	7.02925	4.14524	0.000143075	0.00576161	0.682551
TC0600007613.hg.1	NA	-0.471226	10.3092	-4.14508	0.000143147	0.00576161	0.682075
TC2000009448.hg.1	KCNG1	-0.482463	8.10528	-4.14486	0.000143249	0.00576161	0.681402
TC2000006504.hg.1	STK35	0.400767	8.99467	4.14452	0.000143406	0.00576161	0.680362
TC1000008558.hg.1	LCOR	-0.472067	8.40252	-4.14439	0.000143463	0.00576161	0.679983
TC0300012781.hg.1	WWTR1	0.390422	8.24857	4.14308	0.000144062	0.00577715	0.676025
TC1400009842.hg.1	SEL1L	0.434187	9.72083	4.13944	0.000145736	0.00583565	0.665059
TC0300007512.hg.1	PRKCD	0.334958	8.81592	4.13888	0.000145996	0.0058375	0.663361
TC1000007785.hg.1	NRBF2	0.622669	8.05473	4.13801	0.000146401	0.00584508	0.660734
TC0600007616.hg.1	NA	-0.496113	11.0881	-4.137	0.000146871	0.00585333	0.657691
TC1300007861.hg.1	PCCA	0.597233	7.11045	4.13664	0.000147038	0.00585333	0.656611
TC1200008906.hg.1	TRAFD1	0.375559	8.74559	4.13388	0.000148333	0.00589622	0.64829
TC0X00010462.hg.1	RBM41	0.426655	8.23655	4.13245	0.000149007	0.00591438	0.643984
TC1000011658.hg.1	NPM3	0.287896	10.2301	4.13121	0.000149594	0.00592903	0.640251
TC1000011398.hg.1	HTR7	0.524798	9.06164	4.12446	0.000152831	0.00604852	0.619928
TC0900006564.hg.1	RIC1	0.453471	8.81333	4.12361	0.000153247	0.00605615	0.617351
TC0500013149.hg.1	SRD5A1	-0.559189	8.64751	-4.12167	0.000154189	0.00608454	0.611534
HTA2-pos-PSR01002155.hg.1	NA	-0.484395	11.0854	-4.12022	0.000154903	0.00610384	0.60715
TC1200011786.hg.1	NUAK1	0.404943	6.97079	4.11862	0.000155688	0.0061259	0.602353
TC1200007816.hg.1	DGKA	0.596656	6.43722	4.11613	0.000156922	0.00616554	0.594859
TC0400011027.hg.1	BTC	-0.499692	5.62964	-4.11418	0.000157894	0.00619478	0.588999
TC0100017368.hg.1	BPNT1	0.279907	9.9753	4.11332	0.000158328	0.00620286	0.586393
TC1400007514.hg.1	NA	0.459868	8.83044	4.11122	0.000159384	0.00623522	0.580088
23076612	NA	-0.438288	6.54201	-4.10951	0.000160248	0.00626002	0.574958
TC0900012214.hg.1	IFNA10	0.318287	4.57398	4.10549	0.000162305	0.00632245	0.562852
TC1600008675.hg.1	KIAA0513	0.326102	8.42075	4.10547	0.000162311	0.00632245	0.562818
TC0900008516.hg.1	TMEM268	-0.37893	9.55245	-4.09997	0.000165165	0.00642442	0.546281
TC0X00008760.hg.1	ZNF185	-0.409732	7.51309	-4.0981	0.000166142	0.00645321	0.540683
TC0300014064.hg.1	PFN2	-0.377094	10.1636	-4.09751	0.000166455	0.00645613	0.538899
TC0900010769.hg.1	NFIL3	-0.407114	9.65108	-4.09514	0.000167706	0.0064954	0.531794
TC0300008782.hg.1	IFT122	0.414539	8.41533	4.09429	0.000168161	0.00650374	0.529226
TC1200011608.hg.1	CDK17	0.287704	9.65144	4.09355	0.000168551	0.00650957	0.527028
TC1600011408.hg.1	CKLF	-0.399456	8.50689	-4.09299	0.000168853	0.00651199	0.525329
TC0100013275.hg.1	ZNF436	0.295349	7.78758	4.08938	0.000170791	0.00657739	0.514505
TC2000006446.hg.1	RBCK1	-0.453611	8.77084	-4.08847	0.000171284	0.00658382	0.511774
TC1800008281.hg.1	TMEM241	0.488051	8.30444	4.08817	0.000171442	0.00658382	0.510895
TSUnmapped00000379.hg.1	NA	0.315752	10.1521	4.08324	0.000174136	0.00667782	0.49611
TC0700006549.hg.1	EIF3B	0.314953	9.88848	4.08173	0.000174972	0.00670043	0.491567
TC1900008328.hg.1	PPM1N	-0.351679	6.54566	-4.08073	0.000175525	0.00671217	0.488574
TC0200012261.hg.1	PRKD3	-0.582543	5.7829	-4.07975	0.00017607	0.00672355	0.485634
HTA2-pos-PSR17013146.hg.1	NA	0.406195	9.83559	4.07926	0.000176339	0.00672439	0.484184
TC0600007635.hg.1	NA	0.441931	8.64327	4.07575	0.000178306	0.00678985	0.473668
TC1000006796.hg.1	SEC61A2	0.512019	7.6631	4.07497	0.000178748	0.00679629	0.471317
TC0700008873.hg.1	CAV1	-0.306919	11.8646	-4.07456	0.000178975	0.00679629	0.470117
TC0800006913.hg.1	SH2D4A	-0.418974	9.54366	-4.07331	0.000179682	0.00680347	0.466376
23076017	NA	0.295232	8.79975	4.07291	0.000179914	0.00680347	0.46515
23076334	NA	0.295232	8.79975	4.07291	0.000179914	0.00680347	0.46515
TC1700007865.hg.1	CNP	-0.514628	8.92824	-4.07006	0.000181539	0.00685536	0.456629
TC0400012245.hg.1	GASK1B	0.580772	6.09813	4.06877	0.000182279	0.00687068	0.452772
TC0300012323.hg.1	MGLL	-0.508116	5.86625	-4.06847	0.00018245	0.00687068	0.451881
TC0100009959.hg.1	TUFT1	-0.554304	7.51163	-4.05957	0.000187643	0.00705645	0.425276
TC0500007758.hg.1	FCHO2	0.627244	6.91029	4.05817	0.000188473	0.00707043	0.42109
TC1100011030.hg.1	DDB1	0.218013	11.3121	4.05796	0.000188598	0.00707043	0.420461
TC0100014152.hg.1	FAF1	0.350836	10.5744	4.05737	0.000188951	0.00707043	0.41869
TC1700012087.hg.1	CENPX	0.315577	8.87854	4.0572	0.000189055	0.00707043	0.418169
TC1500009804.hg.1	DENND4A	0.548213	7.80184	4.05537	0.000190146	0.0071015	0.412711
23076295	NA	0.349844	8.59884	4.05169	0.000192364	0.00716481	0.401721
TC0300006994.hg.1	FBXL2	0.374975	7.21318	4.05167	0.000192379	0.00716481	0.401648
TC1900009807.hg.1	ASF1B	-0.304199	10.3583	-4.05125	0.000192632	0.00716481	0.400399
TC0X00007557.hg.1	MED12	0.33753	8.69549	4.04963	0.000193615	0.00718306	0.395578
TC1600010596.hg.1	DYNC1LI2	-0.524488	10.3714	-4.04957	0.000193651	0.00718306	0.395399
TC0300007359.hg.1	NDUFAF3	-0.47199	11.4659	-4.04603	0.000195825	0.00725381	0.384817
TC1500010945.hg.1	LINS1	0.632321	8.0507	4.04169	0.000198516	0.00734349	0.371883
TC1700011519.hg.1	HELZ	0.54042	9.27249	4.03994	0.000199616	0.00737415	0.366647
23076194	NA	0.432167	8.73958	4.03859	0.000200464	0.00739539	0.362634
TC1200007408.hg.1	TMEM117	0.849775	7.94797	4.0358	0.000202229	0.0074504	0.354327
TC0800012026.hg.1	SLC45A4	0.581869	7.98412	4.03343	0.000203746	0.00749613	0.347246
TC1000010022.hg.1	PIP4K2A	-0.471694	10.2882	-4.03208	0.000204609	0.00751771	0.343242
HTA2-pos-PSR17013958.hg.1	NA	0.30053	9.44516	4.03094	0.000205343	0.0075345	0.339848
TC1100008409.hg.1	PPME1	0.305265	10.4524	4.0304	0.000205693	0.00753718	0.338233
23070281	NA	0.379715	7.77345	4.02897	0.00020662	0.00756094	0.333975
TC0800006496.hg.1	MYOM2	-0.478564	6.56258	-4.02754	0.000207551	0.00758482	0.329714
TC1900007787.hg.1	KCTD15	-0.353586	8.17867	-4.02587	0.000208645	0.00761457	0.324733
TC0500011280.hg.1	DHFR	-0.281702	11.6485	-4.02521	0.000209079	0.00762018	0.322765
TC0200010966.hg.1	RHBDD1	-0.347072	9.5211	-4.02343	0.000210251	0.00765263	0.31747
TC0X00006631.hg.1	TMSB4X	-0.300977	11.199	-4.02161	0.000211456	0.00768619	0.312058
TC0600014093.hg.1	POLR1H	0.432615	9.21031	4.01784	0.000213974	0.00776733	0.300846
TC0700008868.hg.1	TES	-0.291539	11.2901	-4.01526	0.000215714	0.00782006	0.293174
TC2000007114.hg.1	KIF3B	-0.47575	8.94697	-4.01372	0.000216764	0.00784768	0.288572
TC0500007378.hg.1	NDUFS4	0.368583	10.3095	4.0129	0.000217323	0.00785742	0.286137
TC0400011978.hg.1	TBC1D9	-0.446315	6.65714	-4.01241	0.000217651	0.00785886	0.284706
23075452	NA	0.339814	9.66476	4.01006	0.000219264	0.00790658	0.277715
TC0800012392.hg.1	CNOT7	0.411677	10.6848	4.00744	0.000221077	0.00796089	0.269917
TC0200016571.hg.1	OSBPL6	-0.439909	7.95829	-4.00704	0.000221355	0.00796089	0.268724
TC0600007769.hg.1	SNRPC	0.350737	9.16919	4.00657	0.00022168	0.00796166	0.267337
TC0100008625.hg.1	PDE4B	-0.399995	9.8455	-4.00616	0.000221962	0.00796166	0.266131
TC0600006940.hg.1	SMIM13	-0.467723	8.7414	-4.00551	0.000222417	0.00796269	0.264192
HTA2-pos-PSR01028940.hg.1	NA	0.533062	11.1217	4.00528	0.000222577	0.00796269	0.263512
TC0600010802.hg.1	ELOVL2	-0.312042	5.49356	-4.00404	0.000223445	0.00798323	0.259828
TC1200009919.hg.1	TAS2R10	0.419911	6.1777	4.0005	0.000225936	0.00806166	0.249328
23066350	NA	0.591033	6.3977	3.99904	0.000226974	0.00806695	0.244988
23066377	NA	0.591033	6.3977	3.99904	0.000226974	0.00806695	0.244988
TC1800006715.hg.1	IMPA2	-0.381297	9.23015	-3.99904	0.000226975	0.00806695	0.244986
TC1700007387.hg.1	TRAF4	0.444315	8.32472	3.99665	0.000228686	0.00811715	0.237876
TSUnmapped00000336.hg.1	NA	0.30649	11.8191	3.99593	0.000229199	0.00812417	0.235755
TC0100006494.hg.1	B3GALT6	0.439825	7.90441	3.99501	0.000229862	0.00812417	0.23302
TC1600011417.hg.1	NFATC3	0.337879	9.63496	3.99496	0.000229898	0.00812417	0.23287
TC1000012603.hg.1	FAM53B	0.325987	8.5615	3.99471	0.000230079	0.00812417	0.232126
TC0100007486.hg.1	SFN	0.309138	11.8097	3.99347	0.000230972	0.00814513	0.228458
TC0800006978.hg.1	POLR3D	0.288227	9.47656	3.98858	0.000234541	0.00825965	0.213943
TC0X00008668.hg.1	FMR1	-0.430684	9.78285	-3.98819	0.000234827	0.00825965	0.212789
TC0300011941.hg.1	MYH15	0.465626	8.8174	3.98181	0.000239563	0.00841534	0.19389
TC0100007789.hg.1	2003-08-01	0.44851	9.28035	3.98107	0.000240118	0.00842396	0.191699
23075958	NA	-0.353625	5.8466	-3.97916	0.000241552	0.00844418	0.186063
23076420	NA	-0.353625	5.8466	-3.97916	0.000241552	0.00844418	0.186063
23075603	NA	0.318462	7.57972	3.97845	0.000242089	0.00844418	0.183963
23075547	NA	-0.476287	9.72248	-3.97845	0.000242091	0.00844418	0.183953
TC1100008505.hg.1	EMSY	0.287408	10.0868	3.97806	0.000242391	0.00844418	0.182784
TC1000012587.hg.1	NDUFB8	0.2956	11.1716	3.97784	0.000242558	0.00844418	0.182131
TC0300006758.hg.1	NA	0.652788	5.27032	3.97704	0.000243162	0.00845439	0.179776
HTA2-pos-PSR19006610.hg.1	NA	-0.530271	11.1727	-3.97377	0.000245663	0.00853045	0.170091
TC0800012285.hg.1	HMBOX1	0.497926	7.43612	3.97256	0.000246596	0.0085519	0.166507
TC0600012875.hg.1	FYN	-0.458337	7.88204	-3.97181	0.000247169	0.00856085	0.164311
TC0400012940.hg.1	SEC31A	0.328602	10.4485	3.96931	0.000249114	0.00861345	0.156894
TC0100007845.hg.1	MANEAL	-0.356431	9.32326	-3.96904	0.000249321	0.00861345	0.156107
TC0200010021.hg.1	NA	0.375832	11.4306	3.96584	0.000251824	0.00868888	0.146655
TC0500013354.hg.1	P4HA2	0.447621	9.73936	3.96528	0.000252272	0.0086933	0.144974
TC2100007852.hg.1	RWDD2B	-0.513316	8.79297	-3.96421	0.000253116	0.00871137	0.141812
TC0X00010033.hg.1	HDAC8	0.430073	7.79923	3.96285	0.000254188	0.00873718	0.137816
TC0100016364.hg.1	SCYL3	0.588075	8.04938	3.96084	0.000255791	0.0087812	0.131867
TC0100010592.hg.1	PRRC2C	0.310558	10.6464	3.95861	0.000257579	0.0088314	0.125279
TC1400007625.hg.1	RBM25	0.407133	9.63444	3.95786	0.000258184	0.008841	0.12306
TC0300011760.hg.1	DHFR2	-0.374482	8.25376	-3.95706	0.000258826	0.00885185	0.120709
TC1400010576.hg.1	PABPN1	0.246412	11.1721	3.95609	0.000259614	0.00886765	0.117833
TC0300010299.hg.1	RAF1	0.312816	8.542	3.95172	0.00026318	0.00897816	0.104931
TC0700011162.hg.1	PSPH	-0.487948	9.03602	-3.94542	0.000268402	0.00914484	0.0863462
TC0300006714.hg.1	EAF1	0.30027	9.00814	3.94459	0.000269098	0.00915708	0.0838976
TC0900007064.hg.1	DNAJB5	0.407038	8.12876	3.94402	0.000269576	0.00916186	0.0822204
HTA2-neg-47420326_st	NA	0.455036	4.35	3.94056	0.000272496	0.00924957	0.0720295
TC0100017568.hg.1	JMJD4	-0.377912	8.02347	-3.93776	0.00027488	0.00931885	0.0637932
TC1500007091.hg.1	CTDSPL2	-0.542378	10.1076	-3.93587	0.000276505	0.00936226	0.0582211
TC0500011470.hg.1	NA	0.651649	8.05797	3.93489	0.000277353	0.00937263	0.0553265
TC0X00008731.hg.1	VMA21	-0.734239	9.61944	-3.93472	0.000277501	0.00937263	0.0548217
HTA2-pos-PSR15011016.hg.1	NA	0.322655	10.3081	3.93413	0.000278014	0.00937333	0.0530756
TC2000008381.hg.1	JAG1	0.391332	8.21197	3.9339	0.000278211	0.00937333	0.052405
TC0600007825.hg.1	MAPK14	0.350773	9.18204	3.93273	0.000279224	0.0093857	0.0489683
TC1700006546.hg.1	SRR	-0.596458	8.70505	-3.93268	0.000279268	0.0093857	0.0488183
TC1100007221.hg.1	TCP11L1	0.555213	6.22722	3.93089	0.000280828	0.00942647	0.0435519
TC0700009093.hg.1	SMKR1	-0.39733	7.20483	-3.92873	0.000282726	0.00947846	0.0371852
TC1100008904.hg.1	YAP1	-0.414888	9.32891	-3.92438	0.000286578	0.00959578	0.0243918
TC1700012198.hg.1	PIGL	0.489394	8.42673	3.9235	0.000287362	0.00960355	0.0218104
TC2200006501.hg.1	IL17RA	0.283949	8.50198	3.92333	0.000287517	0.00960355	0.0213012
23075807	NA	-0.396586	9.4668	-3.92256	0.000288204	0.00961471	0.0190428
TC0900012066.hg.1	NA	0.40144	9.30947	3.92006	0.000290454	0.00967787	0.0116942
HTA2-pos-PSR04008156.hg.1	NA	0.273142	12.3942	3.91856	0.000291812	0.00971123	0.00728458
TC1000012139.hg.1	CTBP2	-0.434925	10.7066	-3.9165	0.000293688	0.0097617	0.00122922
TC1600009829.hg.1	NSMCE1	-0.443249	9.45935	-3.91461	0.000295413	0.00979561	-0.00430791
TC0500008308.hg.1	WDR36	-0.67333	9.94483	-3.9146	0.000295428	0.00979561	-0.00435614
TC1100007394.hg.1	CD82	0.283827	8.07508	3.91371	0.000296248	0.00981081	-0.00697329
TC0100017708.hg.1	C1orf198	0.373547	7.2455	3.91056	0.000299156	0.00989509	-0.0162072
TC0600007301.hg.1	BTN3A2	-0.371719	7.94319	-3.90715	0.000302348	0.0099885	-0.0262345
TC1200009580.hg.1	FBXL14	-0.397489	10.0344	-3.90365	0.000305645	0.0100852	-0.0364848
TC1200011320.hg.1	BBS10	-0.420438	9.37436	-3.90302	0.000306247	0.0100928	-0.0383418
TC1600011524.hg.1	ZNF689	0.345507	8.38189	3.9026	0.000306642	0.0100936	-0.0395614
TC0200011188.hg.1	AGAP1	0.331272	8.82961	3.90208	0.000307141	0.0100957	-0.041096
TC0100014502.hg.1	DNAI4	-0.528198	5.26348	-3.90176	0.00030745	0.0100957	-0.0420466
TC0300010240.hg.1	SEC13	0.433522	10.9601	3.89946	0.000309651	0.0101557	-0.0487874
TC0600009080.hg.1	CEP57L1	0.461917	7.44108	3.8981	0.000310954	0.0101842	-0.0527527
TC1400009668.hg.1	PNMA1	-0.702607	10.0771	-3.89778	0.000311267	0.0101842	-0.0537043
TC0500012388.hg.1	DPYSL3	0.594577	6.77431	3.89713	0.00031189	0.010189	-0.0555932
TC1900007384.hg.1	GDF15	0.479084	9.65375	3.89685	0.000312163	0.010189	-0.0564195
TC1000006819.hg.1	MCM10	-0.564644	7.91725	-3.89473	0.000314225	0.010244	-0.062638
TC0500008307.hg.1	TSLP	0.353271	4.7272	3.89398	0.000314954	0.0102554	-0.0648276
HTA2-pos-PSR01065866.hg.1	NA	0.439086	10.6712	3.89188	0.000317013	0.0103101	-0.0709829
TC1500008893.hg.1	MTMR10	-0.494299	7.99623	-3.8909	0.000317982	0.0103293	-0.0738667
TC1600007436.hg.1	TAOK2	0.362113	8.15443	3.89049	0.000318382	0.0103299	-0.0750543
TC1100007400.hg.1	TSPAN18	-0.451617	7.86574	-3.89001	0.000318854	0.0103329	-0.0764529
TC1900006508.hg.1	ABCA7	0.371622	7.97558	3.8834	0.000325453	0.0105342	-0.0958002
TC0600008539.hg.1	CD109	0.434877	9.25351	3.88292	0.000325944	0.0105376	-0.097225
TC1900008020.hg.1	ACTN4	-0.31433	12.0065	-3.88184	0.000327038	0.0105604	-0.100389
TSUnmapped00000126.hg.1	NA	-0.339268	6.94651	-3.87561	0.000333399	0.010753	-0.118581
TC1200009768.hg.1	LPCAT3	0.460131	10.1716	3.86939	0.000339883	0.0109491	-0.136766
TC2200009333.hg.1	AP1B1	0.271999	9.29283	3.86892	0.000340382	0.0109522	-0.138151
TC1300007491.hg.1	KLF5	0.289767	10.5413	3.86734	0.00034204	0.0109926	-0.142739
TC0100017167.hg.1	NA	0.52623	8.14752	3.86545	0.000344045	0.011044	-0.148257
HTA2-pos-3145774_st	NA	-0.503821	11.1088	-3.86493	0.000344607	0.011049	-0.149797
TC0800009988.hg.1	INTS9	0.300662	8.68631	3.86019	0.000349693	0.0111886	-0.163627
TC0600011562.hg.1	LEMD2	0.342086	8.3112	3.8601	0.000349786	0.0111886	-0.163878
TC1500010877.hg.1	PARP16	0.456881	7.03939	3.85778	0.000352309	0.0112561	-0.170661
TC1100008397.hg.1	MRPL48	0.35352	9.39781	3.85605	0.000354188	0.0113029	-0.175684
TC1700012457.hg.1	AXIN2	0.426266	8.32288	3.85255	0.000358038	0.0114123	-0.185886
TC1400010777.hg.1	TC2N	0.585898	9.1044	3.85197	0.000358685	0.0114195	-0.18759
TC0100017365.hg.1	EPRS1	-0.29778	10.5862	-3.8508	0.000359981	0.0114345	-0.190995
TC0400009632.hg.1	FRG1	0.344766	9.65824	3.85051	0.000360308	0.0114345	-0.191852
TC1100010410.hg.1	BDNF	0.645305	8.69242	3.85026	0.000360577	0.0114345	-0.192555
TC0100010167.hg.1	TSACC	-0.467696	7.37018	-3.84998	0.000360888	0.0114345	-0.193369
TC0300008919.hg.1	SLC35G2	-0.308258	8.21304	-3.84965	0.000361256	0.0114345	-0.194332
23076255	NA	0.378445	9.15992	3.84921	0.000361752	0.0114368	-0.195626
TC1200012068.hg.1	SPRING1	0.331531	9.24493	3.84555	0.000365859	0.0115532	-0.206278
TC2000010010.hg.1	BLCAP	0.424941	9.49067	3.84389	0.000367741	0.0115992	-0.21112
TC0X00007031.hg.1	DDX3X	0.473661	11.6711	3.84168	0.000370251	0.0116648	-0.217536
HTA2-pos-PSR17008084.hg.1	NA	0.261109	9.80057	3.83927	0.000373021	0.0117361	-0.224571
TC0200016659.hg.1	ATP6V1E2	-0.620063	6.00712	-3.83896	0.000373378	0.0117361	-0.225471
HTA2-pos-PSR17008061.hg.1	NA	0.216345	10.991	3.83769	0.000374837	0.0117684	-0.229151
23070284	NA	0.291069	9.32293	3.83611	0.000376673	0.0118124	-0.233762
TC0200014049.hg.1	TMEM185B	-0.366092	8.38443	-3.83321	0.000380049	0.0119045	-0.242178
HTA2-pos-3671544_st	NA	0.541262	8.05042	3.83209	0.000381367	0.0119321	-0.245444
TC0X00009124.hg.1	PIGA	-0.62611	8.9535	-3.83104	0.000382598	0.0119568	-0.248484
TC1900011060.hg.1	LIG1	0.381064	8.46851	3.82978	0.000384085	0.0119895	-0.252144
TC0300011448.hg.1	EOGT	0.428798	9.17366	3.82644	0.000388061	0.0120714	-0.261856
TC2200008898.hg.1	TTLL1	-0.469938	6.34609	-3.8262	0.00038835	0.0120714	-0.262558
TC1600007007.hg.1	PDXDC1	0.215499	9.21387	3.82611	0.000388448	0.0120714	-0.262796
TC0400009137.hg.1	FNIP2	0.425335	7.12231	3.82567	0.000388978	0.0120714	-0.264084
TC1200008182.hg.1	RAB21	-0.471403	10.909	-3.82528	0.000389446	0.0120714	-0.265217
TC2000009128.hg.1	ZHX3	0.39616	7.87617	3.82514	0.000389611	0.0120714	-0.265616
TC0500007337.hg.1	PARP8	-0.380534	9.4378	-3.82497	0.000389817	0.0120714	-0.266114
TC0100008271.hg.1	RNF11	0.428034	9.49501	3.82151	0.000393988	0.0121867	-0.276152
TC2100006714.hg.1	NCAM2	0.299568	4.34722	3.82076	0.000394907	0.0121925	-0.278349
TC0100008156.hg.1	NSUN4	0.357561	10.127	3.82062	0.000395071	0.0121925	-0.278742
TC2100007474.hg.1	PRMT2	0.35742	9.57718	3.81927	0.000396712	0.0122293	-0.28265
TC0400011144.hg.1	ANTXR2	0.667795	8.13989	3.81499	0.000401971	0.0123773	-0.295069
TC0800010825.hg.1	JPH1	0.461914	8.26436	3.81168	0.000406084	0.0124899	-0.304667
TC1200012745.hg.1	C1RL	-0.357394	8.0147	-3.81077	0.000407221	0.012503	-0.307304
HTA2-pos-PSR01002149.hg.1	NA	-0.432788	11.1931	-3.81054	0.000407512	0.012503	-0.307977
TC0100011920.hg.1	GALNT2	0.440651	7.88076	3.81024	0.000407892	0.012503	-0.308855
TC2200007114.hg.1	YWHAH	-0.320158	11.7559	-3.80827	0.000410366	0.0125647	-0.314555
TC0100007406.hg.1	LDLRAP1	0.3352	9.22749	3.80544	0.000413948	0.0126597	-0.322749
TC1000011596.hg.1	DNMBP	0.278422	10.3095	3.80495	0.000414568	0.0126597	-0.324159
TC1700011096.hg.1	MRPL27	0.378017	9.51043	3.80472	0.000414865	0.0126597	-0.324836
TC1700008216.hg.1	KAT7	0.29257	9.63416	3.80415	0.000415588	0.0126675	-0.326477
TC1400010068.hg.1	DICER1	-0.639073	8.50079	-3.80284	0.000417265	0.0127044	-0.330272
TC2000007243.hg.1	AAR2	-0.223006	10.0463	-3.80229	0.000417968	0.0127116	-0.33186
TC1800008333.hg.1	DHFR	-0.284899	10.3948	-3.79867	0.000422647	0.0128395	-0.342352
HTA2-pos-2824551_st	NA	0.232786	12.7732	3.79657	0.000425373	0.0129079	-0.348413
TC0500008229.hg.1	PAM	0.402423	9.98005	3.79576	0.000426436	0.0129257	-0.350765
TC0600011375.hg.1	DHX16	0.336821	9.40966	3.79274	0.000430404	0.0130315	-0.359493
TC1100012012.hg.1	CWC15	0.440216	8.09528	3.78974	0.000434392	0.0131376	-0.368184
TC0100008090.hg.1	DMAP1	0.294701	8.52582	3.7874	0.000437519	0.0132075	-0.374944
TC1600007811.hg.1	TENT4B	0.291246	9.96094	3.78728	0.000437674	0.0132075	-0.375278
TC1700012196.hg.1	TTC19	-0.324258	9.33757	-3.78489	0.000440899	0.01329	-0.382195
HTA2-pos-PSR01002145.hg.1	NA	-0.462001	10.3675	-3.78406	0.000442015	0.0132963	-0.384577
TC0600013962.hg.1	DACT2	-0.365059	7.7271	-3.78401	0.000442087	0.0132963	-0.384729
TC1200010944.hg.1	ZBTB39	-0.355159	8.15796	-3.78146	0.000445546	0.0133856	-0.392074
TC2100007534.hg.1	TEKT4P2	0.427026	7.98183	3.7805	0.000446861	0.0134103	-0.394849
TC1700008690.hg.1	PITPNC1	0.377539	9.21156	3.77984	0.000447765	0.0134226	-0.396754
TC0600007830.hg.1	MAPK13	0.311202	8.96814	3.77907	0.000448826	0.0134396	-0.398982
TC1200012843.hg.1	NA	0.395212	10.088	3.77746	0.00045105	0.0134913	-0.40364
TC0600008663.hg.1	DOP1A	0.60012	6.85704	3.77664	0.000452184	0.0135104	-0.406005
TC0X00008198.hg.1	PLS3	0.39573	8.86494	3.77592	0.000453172	0.013525	-0.408062
TC0500008437.hg.1	TNFAIP8	-0.571034	6.89463	-3.77398	0.000455877	0.0135908	-0.413668
TC0X00010880.hg.1	MOSPD1	-0.450855	10.7706	-3.77323	0.000456925	0.0136072	-0.41583
TC0900008474.hg.1	SNX30	0.403913	7.98817	3.7722	0.000458372	0.0136353	-0.418809
TC0600010375.hg.1	EXOC2	0.46313	8.42742	3.7704	0.000460899	0.0136955	-0.423986
TC0600007287.hg.1	H3C6	0.31788	5.55119	3.76979	0.000461762	0.0137062	-0.425748
TC0700007002.hg.1	HOXA-AS3	-0.280567	6.98226	-3.76672	0.000466119	0.0138204	-0.434593
TC0300007115.hg.1	EIF1B	-0.238669	10.6205	-3.76612	0.00046698	0.0138309	-0.436332
TC2000009014.hg.1	NDRG3	0.258106	10.1625	3.7625	0.000472176	0.0139695	-0.446752
TC0X00008811.hg.1	TMEM187	-0.410613	6.72453	-3.76006	0.000475709	0.0140588	-0.453773
HTA2-neg-47423852_st	NA	0.654216	4.71882	3.75784	0.000478944	0.014139	-0.460153
TC1300009924.hg.1	GAS6	0.302782	8.77248	3.75653	0.000480858	0.0141801	-0.463909
TC1900011946.hg.1	FBXO27	-0.439103	8.07926	-3.75493	0.000483224	0.0142137	-0.46853
TC0100018471.hg.1	WARS2	0.421616	8.09255	3.75478	0.00048345	0.0142137	-0.46897
TC0200008870.hg.1	BCL2L11	-0.414166	8.53406	-3.7547	0.000483565	0.0142137	-0.469194
TC0100006840.hg.1	TARDBP	-0.435656	11.0993	-3.75349	0.000485348	0.0142507	-0.472659
TC1300008772.hg.1	CCDC122	-0.650917	7.48995	-3.75234	0.000487055	0.0142854	-0.475964
TC0700009232.hg.1	BPGM	0.434615	8.89607	3.75102	0.000489028	0.0143278	-0.479771
TC1500010862.hg.1	ELL3	0.515671	8.22839	3.75061	0.000489633	0.0143301	-0.480935
TC1100009419.hg.1	EI24	0.283923	11.3366	3.75026	0.000490168	0.0143303	-0.481963
TC1200012172.hg.1	POP5	0.431787	7.34143	3.74947	0.000491341	0.0143491	-0.484212
TC1700012281.hg.1	EPN3	0.460455	7.9308	3.74835	0.000493021	0.0143828	-0.487426
TC2200007303.hg.1	CDC42EP1	-0.376777	9.77114	-3.74623	0.000496224	0.0144607	-0.493522
TC0200011990.hg.1	PTRHD1	0.344708	9.47098	3.74572	0.000497007	0.014468	-0.495006
23069199	NA	0.282595	9.86848	3.74491	0.000498224	0.0144795	-0.497308
TC0600009597.hg.1	TNFAIP3	0.509616	7.39703	3.74476	0.000498466	0.0144795	-0.497766
TC1400009793.hg.1	SNW1	0.361633	10.043	3.74427	0.000499199	0.0144853	-0.499147
TC0300011154.hg.1	POC1A	-0.301296	7.92541	-3.74171	0.000503112	0.0145833	-0.506496
TC1600007234.hg.1	DCTN5	0.368513	9.69995	3.74116	0.000503957	0.0145922	-0.508077
TC0800007114.hg.1	SCARA3	-0.413542	9.75551	-3.74048	0.000505014	0.0146072	-0.510048
TC1700009500.hg.1	ZZEF1	0.553777	5.66366	3.73985	0.000505979	0.0146196	-0.511846
TC0200007825.hg.1	CEP68	-0.293547	8.7698	-3.73589	0.00051212	0.0147719	-0.523198
23064077	NA	-0.280178	10.2015	-3.73576	0.000512337	0.0147719	-0.523598
TC0800008330.hg.1	POP1	0.331477	9.34945	3.73489	0.000513697	0.0147955	-0.526092
TC1400010625.hg.1	ZNF410	0.375958	7.95471	3.73428	0.000514649	0.0147994	-0.527833
TC0100013073.hg.1	SDHB	0.340772	10.9427	3.7341	0.000514924	0.0147994	-0.528336
HTA2-pos-PSR17013956.hg.1	NA	0.36601	8.2441	3.73207	0.000518118	0.0148755	-0.534156
TC1000008351.hg.1	MINPP1	-0.446472	9.47885	-3.73129	0.000519351	0.0148755	-0.536393
TC1100012444.hg.1	PCSK7	0.344938	7.81334	3.73108	0.000519692	0.0148755	-0.53701
TC0500012017.hg.1	IRF1	0.435011	7.37909	3.73104	0.000519759	0.0148755	-0.537131
TC1200010740.hg.1	KRT80	-0.483489	7.63418	-3.72871	0.000523448	0.014964	-0.543785
TC0900008933.hg.1	TOR1B	0.337412	8.83931	3.7284	0.000523952	0.014964	-0.544692
TC0600007038.hg.1	JARID2	0.299429	7.68041	3.72733	0.000525654	0.0149852	-0.547742
TC0200015815.hg.1	EPHA4	0.41001	5.27825	3.72724	0.000525797	0.0149852	-0.547999
TC0500013216.hg.1	ARL14EPL	0.55129	8.12941	3.72629	0.000527326	0.0150131	-0.55073
TC1000008684.hg.1	BTRC	0.25117	9.77511	3.72539	0.000528775	0.0150386	-0.553313
TC0500007542.hg.1	NDUFAF2	0.497096	8.33936	3.72266	0.000533179	0.0151438	-0.561114
TC1300008359.hg.1	PARP4	0.262866	9.77933	3.72241	0.000533591	0.0151438	-0.561841
TC2000007083.hg.1	ID1	-0.562939	11.0646	-3.72137	0.000535275	0.0151758	-0.564805
HTA2-pos-3520328_st	NA	-0.643123	8.15821	-3.72102	0.000535857	0.0151765	-0.565828
TC1200012829.hg.1	NDUFA12	0.38446	8.96319	3.7181	0.00054064	0.0152935	-0.574187
TC0600012671.hg.1	ASCC3	0.68213	9.39805	3.71781	0.000541114	0.0152935	-0.575012
TC2200009328.hg.1	HPS4	-0.302957	9.61192	-3.71732	0.000541917	0.0153003	-0.576407
TC0800011312.hg.1	RRM2B	0.711215	9.53669	3.71559	0.000544775	0.0153529	-0.581353
TC2000009909.hg.1	RALY	0.310253	10.351	3.71551	0.000544909	0.0153529	-0.581584
TC1200009253.hg.1	ATP6V0A2	-0.286934	8.77536	-3.71168	0.000551293	0.0155167	-0.59254
HTA2-pos-3671548_st	NA	0.691644	6.845	3.70985	0.000554369	0.0155799	-0.597773
TC1300008533.hg.1	HSPH1	-0.300367	11.9184	-3.70966	0.000554686	0.0155799	-0.59831
TC1600008178.hg.1	PSKH1	-0.336831	8.1983	-3.70893	0.000555911	0.0155982	-0.600384
HTA2-pos-3015389_st	NA	0.580147	9.12738	3.70456	0.000563341	0.0157904	-0.612869
TC1300010025.hg.1	RNF6	0.482748	10.4119	3.70248	0.000566918	0.0158743	-0.618821
TC1500007860.hg.1	MPI	-0.393509	9.22487	-3.70205	0.000567652	0.0158785	-0.620037
TC0200012459.hg.1	SRBD1	-0.49772	9.06862	-3.70113	0.000569248	0.0159068	-0.622677
TC0800010285.hg.1	SLC20A2	0.241225	9.03741	3.6995	0.000572068	0.0159621	-0.627323
TC1600010794.hg.1	AP1G1	0.275004	9.60728	3.69931	0.000572401	0.0159621	-0.62787
TC1200009800.hg.1	SLC2A3	0.613616	7.9533	3.69718	0.00057611	0.016049	-0.633942
TC0300014081.hg.1	TMEM41A	-0.534664	10.9175	-3.69678	0.000576813	0.0160522	-0.635089
TC1700006939.hg.1	COX10	0.299743	8.62634	3.69522	0.000579549	0.0161118	-0.639538
TC1200012543.hg.1	ANKLE2	0.337074	9.23089	3.69143	0.000586244	0.0162813	-0.650335
TC1600009199.hg.1	SLX4	0.369594	7.49192	3.68961	0.00058948	0.0163545	-0.655508
TC1800007326.hg.1	ME2	-0.368496	10.7877	-3.68884	0.000590864	0.0163761	-0.657712
23075686	NA	0.277066	8.52596	3.68561	0.00059667	0.0165034	-0.666903
23076319	NA	0.277066	8.52596	3.68561	0.00059667	0.0165034	-0.666903
TC0700008745.hg.1	PRKAR2B	-0.578733	8.34865	-3.68526	0.000597315	0.0165045	-0.667919
TC0300011203.hg.1	DCP1A	0.421202	7.74286	3.68201	0.000603212	0.0166505	-0.67715
HTA2-pos-PSR01028941.hg.1	NA	0.402295	11.6856	3.67801	0.000610565	0.0168364	-0.688536
TC0900009908.hg.1	RPP25L	-0.426377	8.8279	-3.67734	0.000611818	0.0168538	-0.690462
TC1600010711.hg.1	CHTF8	-0.33125	11.0768	-3.67621	0.000613916	0.0168945	-0.693678
TC0700011066.hg.1	COBL	-0.295043	8.6016	-3.67404	0.000617959	0.0169886	-0.699846
TC2000008121.hg.1	C20orf96	0.480941	7.43333	3.66994	0.000625664	0.017183	-0.711486
TC1800008776.hg.1	FECH	-0.27945	9.27933	-3.66933	0.000626824	0.0171838	-0.713226
HTA2-pos-PSR17008094.hg.1	NA	0.248419	8.97284	3.66912	0.000627218	0.0171838	-0.713818
TC2000008845.hg.1	PLAGL2	0.326475	9.00801	3.66892	0.00062759	0.0171838	-0.714374
TC0X00009007.hg.1	PUDP	-0.340686	8.34859	-3.66732	0.000630637	0.0172499	-0.718924
TC0600006659.hg.1	BPHL	-0.513474	6.38168	-3.66506	0.000634973	0.017351	-0.725361
TC0100011777.hg.1	NA	0.383239	11.464	3.66216	0.00064055	0.0174012	-0.733574
23075510	NA	0.340736	7.55207	3.66211	0.000640648	0.0174012	-0.733717
23075776	NA	0.340736	7.55207	3.66211	0.000640648	0.0174012	-0.733717
23075937	NA	0.340736	7.55207	3.66211	0.000640648	0.0174012	-0.733717
23076074	NA	0.340736	7.55207	3.66211	0.000640648	0.0174012	-0.733717
23076400	NA	0.340736	7.55207	3.66211	0.000640648	0.0174012	-0.733717
TC2000007105.hg.1	TM9SF4	0.225466	11.4108	3.66095	0.000642901	0.0174449	-0.737014
23074635	NA	0.28921	8.77342	3.6591	0.000646502	0.0175231	-0.74226
TC1200009242.hg.1	SNRNP35	-0.280427	9.00445	-3.65881	0.000647072	0.0175231	-0.743087
TC1700012100.hg.1	CSNK1D	-0.265832	10.8849	-3.65785	0.000648954	0.0175566	-0.745815
TC0900010922.hg.1	ZNF510	0.660515	6.8785	3.65622	0.000652143	0.0176254	-0.750419
TC1100010349.hg.1	SVIP	-0.725734	7.93243	-3.65561	0.000653358	0.0176386	-0.752166
TC0900010886.hg.1	PTCH1	-0.422374	7.89893	-3.65519	0.000654176	0.0176386	-0.753341
TC1700009162.hg.1	NDUFAF8	0.245021	10.5502	3.65478	0.000654992	0.0176386	-0.754513
TC0500009061.hg.1	PCYOX1L	-0.346869	8.64517	-3.65412	0.000656292	0.0176386	-0.756374
TC0400006579.hg.1	ADD1	0.258415	10.3388	3.65405	0.000656441	0.0176386	-0.756588
HTA2-pos-PSR17008082.hg.1	NA	0.235874	10.6077	3.65396	0.000656616	0.0176386	-0.756838
TC1400009490.hg.1	PIGH	0.322749	8.03619	3.65368	0.000657173	0.0176386	-0.757635
TC1000008904.hg.1	NA	-0.513171	7.84982	-3.65171	0.000661086	0.0177261	-0.763209
TC0300007437.hg.1	MANF	-0.39435	8.68704	-3.65115	0.000662199	0.0177385	-0.764788
TC0100006587.hg.1	PRXL2B	-0.299776	9.19231	-3.65028	0.000663953	0.0177679	-0.767272
TC1000009677.hg.1	ASB13	-0.33465	6.72396	-3.64878	0.000666955	0.0177829	-0.771507
TC0600012625.hg.1	GPR63	-0.336309	6.9283	-3.64836	0.000667796	0.0177829	-0.772689
TC1200012626.hg.1	PRPF40B	-0.399868	7.06021	-3.64794	0.000668655	0.0177829	-0.773897
TC1700010358.hg.1	MYO1D	0.426264	8.65702	3.64794	0.000668659	0.0177829	-0.773903
TC1000012162.hg.1	UROS	-0.281369	9.2667	-3.6479	0.000668728	0.0177829	-0.773999
TC0300014077.hg.1	WDR49	0.324095	4.95894	3.64775	0.000669036	0.0177829	-0.774432
HTA2-pos-PSR02030741.hg.1	NA	0.551725	8.47491	3.64768	0.000669183	0.0177829	-0.774639
TSUnmapped00000275.hg.1	NA	0.284007	8.30251	3.6474	0.000669744	0.0177829	-0.775425
TC1200012267.hg.1	NA	0.516083	9.00665	3.64646	0.000671651	0.0178161	-0.778095
TC0800008184.hg.1	DECR1	0.306845	9.74492	3.64597	0.000672626	0.0178246	-0.779457
TC1500008335.hg.1	FURIN	-0.387073	7.93944	-3.64279	0.000679118	0.0179791	-0.788473
TC0800008011.hg.1	ZFHX4	0.38244	8.28521	3.64075	0.000683315	0.0180726	-0.794257
TC1200012189.hg.1	C12orf43	0.293428	8.11646	3.63775	0.000689511	0.0182188	-0.80273
TC0200006891.hg.1	RHOB	-0.383525	9.38	-3.63045	0.000704839	0.0185913	-0.823365
TC1400008415.hg.1	ZFYVE21	0.472997	8.37888	3.63038	0.000704977	0.0185913	-0.823547
TC1400007554.hg.1	SLC39A9	0.442289	9.8254	3.62973	0.000706373	0.01861	-0.825404
TC1700010914.hg.1	NA	0.256396	9.27196	3.62858	0.000708817	0.0186564	-0.828645
TC1200012576.hg.1	NDUFA9	0.295301	10.6758	3.62651	0.000713234	0.0187545	-0.834474
TC0800007809.hg.1	YTHDF3	0.231925	11.0225	3.62573	0.00071492	0.0187806	-0.83669
TC1900009302.hg.1	PIP5K1C	-0.321197	8.98641	-3.62311	0.000720568	0.0188933	-0.844073
TC1100007366.hg.1	TTC17	0.361374	9.31839	3.6231	0.000720599	0.0188933	-0.844113
TC1900011819.hg.1	ZNF211	0.450886	7.16628	3.62176	0.000723509	0.0189513	-0.847894
TC2000007209.hg.1	PROCR	0.443106	9.94692	3.61877	0.000730044	0.0191041	-0.856329
TC1500007912.hg.1	FBXO22	0.470829	9.4703	3.6178	0.000732163	0.0191411	-0.859049
TSUnmapped00000373.hg.1	NA	0.310479	6.06844	3.61722	0.00073345	0.0191529	-0.860697
TC1900009824.hg.1	DNAJB1	-0.316301	11.4254	-3.61684	0.00073428	0.0191529	-0.861757
TC1000009844.hg.1	SEPHS1	-0.351369	9.87732	-3.61664	0.000734726	0.0191529	-0.862327
TC1700008734.hg.1	AMZ2	0.32265	11.0105	3.61448	0.000739515	0.0192593	-0.86842
TC0600007792.hg.1	PPARD	-0.34693	9.0018	-3.61078	0.000747778	0.0194558	-0.878843
TC1900008993.hg.1	ZNF304	0.459641	7.24654	3.60589	0.000758823	0.0197243	-0.892593
TC0600012658.hg.1	CCNC	0.443715	10.6985	3.60327	0.000764812	0.0198529	-0.899965
TC0300007657.hg.1	C3orf14	0.226475	3.97148	3.60296	0.000765538	0.0198529	-0.900855
23076434	NA	0.398413	8.66918	3.60277	0.00076596	0.0198529	-0.901371
TC1400010605.hg.1	MIA2	-0.442699	7.82313	-3.60113	0.000769746	0.0199139	-0.905995
TC1200011310.hg.1	PHLDA1	-0.275209	11.7032	-3.60111	0.00076978	0.0199139	-0.906036
TC1500008276.hg.1	MESP2	-0.344886	6.78089	-3.60068	0.000770787	0.019921	-0.907262
TC0500013141.hg.1	PDCD6	0.542507	8.49291	3.59729	0.000778659	0.0201054	-0.916789
TSUnmapped00000029.hg.1	NA	-0.327467	7.06998	-3.59176	0.000791666	0.0204218	-0.93232
TC0100016470.hg.1	MRPS14	0.222412	9.95539	3.591	0.000793463	0.0204488	-0.934445
TC2200006827.hg.1	GNAZ	-0.329417	7.23196	-3.58987	0.000796159	0.0204988	-0.937624
TC0900012272.hg.1	RC3H2	-0.476589	10.1684	-3.5885	0.000799436	0.0205637	-0.941474
TSUnmapped00000438.hg.1	NA	-0.292368	7.86814	-3.58767	0.000801425	0.0205887	-0.943803
TC0200008084.hg.1	TTC31	0.311711	7.83491	3.58746	0.00080192	0.0205887	-0.944382
TC0600009819.hg.1	ULBP2	-0.447083	8.76269	-3.58554	0.000806555	0.0206881	-0.949784
TC1600011516.hg.1	NA	-0.339861	6.83482	-3.58506	0.000807721	0.0206985	-0.951137
TC1600008912.hg.1	NA	-0.478276	7.10818	-3.58461	0.000808794	0.0207065	-0.952381
HTA2-pos-PSR17008063.hg.1	NA	0.3455	9.10474	3.58129	0.000816876	0.0208937	-0.961699
TC0100016887.hg.1	ZNF281	-0.264494	9.76691	-3.58042	0.000818991	0.0209225	-0.964122
TC0100018466.hg.1	DENND2C	0.503759	6.7225	3.57991	0.000820242	0.0209225	-0.965553
TC1100010654.hg.1	SYT13	-0.295392	6.89676	-3.57989	0.000820309	0.0209225	-0.965629
TC0600011714.hg.1	BTBD9	0.565331	7.72039	3.57747	0.000826258	0.0210412	-0.9724
TC1100013048.hg.1	DPP3	0.252386	9.68802	3.57737	0.00082651	0.0210412	-0.972686
TC1400009980.hg.1	CCDC88C	0.514263	7.22326	3.57683	0.000827842	0.0210554	-0.974194
TC1400007588.hg.1	PCNX1	0.2318	10.3065	3.57481	0.000832854	0.021163	-0.979849
TC0200013257.hg.1	TGOLN2	-0.28296	9.24293	-3.57386	0.000835233	0.0212037	-0.982522
TC1300009933.hg.1	RASA3	0.279967	8.90146	3.5724	0.000838876	0.0212763	-0.9866
TC1700006895.hg.1	SHISA6	-0.421664	5.68091	-3.57138	0.000841437	0.0213182	-0.989455
TC0100012458.hg.1	UBE2J2	0.402747	9.10006	3.57112	0.000842097	0.0213182	-0.99019
TC0300013812.hg.1	TRAK1	0.321908	8.23318	3.57062	0.000843354	0.0213302	-0.991588
TC1100010864.hg.1	OR5M10	0.308482	4.45963	3.57002	0.000844871	0.0213351	-0.993271
TC0200007908.hg.1	ANTXR1	-0.47111	9.81739	-3.56974	0.000845581	0.0213351	-0.994058
TC0200009067.hg.1	TMEM37	-0.357797	7.60119	-3.56961	0.000845903	0.0213351	-0.994415
TC0300007335.hg.1	TMA7	0.352172	10.676	3.56906	0.000847283	0.0213501	-0.995942
TC1700007438.hg.1	EFCAB5	-0.287153	4.83148	-3.56625	0.000854439	0.0215105	-1.00382
TC1100013072.hg.1	NEU3	0.288672	8.4362	3.56558	0.000856141	0.0215223	-1.00568
HTA2-pos-3670193_st	NA	0.217159	11.2448	3.56544	0.000856491	0.0215223	-1.00607
TC1300008916.hg.1	CAB39L	0.419793	6.4924	3.56333	0.000861909	0.0216384	-1.01197
TC2000009392.hg.1	B4GALT5	-0.209293	10.8547	-3.56194	0.000865495	0.0217084	-1.01586
TC0200010489.hg.1	BMPR2	0.313285	7.879	3.56112	0.00086761	0.0217414	-1.01815
TC1100010725.hg.1	ARFGAP2	0.378929	8.89691	3.5606	0.000868961	0.0217476	-1.0196
TC0200009927.hg.1	MYO3B	-0.302811	4.61584	-3.56041	0.000869455	0.0217476	-1.02014
TC0200010273.hg.1	NAB1	0.396265	8.61014	3.55894	0.000873287	0.0218233	-1.02425
TC0600014337.hg.1	GOPC	0.571471	9.72455	3.55774	0.0008764	0.021881	-1.02759
TC2200008091.hg.1	PI4KAP2	0.330299	8.5795	3.557	0.000878355	0.0219097	-1.02967
TC1700011319.hg.1	APPBP2	0.547881	9.67497	3.55491	0.000883837	0.0220216	-1.0355
TC1300008125.hg.1	LAMP1	0.255136	10.1818	3.55467	0.000884458	0.0220216	-1.03616
TC0800011239.hg.1	COX6C	0.32857	11.5145	3.55386	0.000886591	0.022037	-1.03841
TC0900010284.hg.1	NA	0.562183	7.58562	3.55382	0.000886699	0.022037	-1.03853
TC0200010193.hg.1	ZNF804A	0.57689	7.36309	3.54848	0.000900923	0.02237	-1.05343
TC1700008263.hg.1	ABCC3	-0.524829	6.85755	-3.54748	0.000903619	0.0223989	-1.05622
TC0800012256.hg.1	CLN8	0.528004	7.91376	3.54744	0.000903734	0.0223989	-1.05634
TC1600011513.hg.1	NA	0.352665	10.0097	3.54694	0.000905079	0.0224118	-1.05774
TC1000010192.hg.1	JCAD	0.379891	7.04299	3.54617	0.000907141	0.0224425	-1.05987
23075627	NA	-0.286774	6.75578	-3.54579	0.00090819	0.022448	-1.06095
TC1200012043.hg.1	MED13L	0.318451	10.4426	3.54528	0.000909549	0.0224612	-1.06235
HTA2-pos-PSR01065865.hg.1	NA	0.484419	11.134	3.54484	0.00091075	0.0224704	-1.06358
TC0300009202.hg.1	MBNL1	-0.342216	11.9273	-3.54393	0.000913215	0.0225108	-1.06611
TC1200010812.hg.1	CALCOCO1	0.350138	7.89379	3.54292	0.000915987	0.0225587	-1.06895
TC1000008881.hg.1	MXI1	-0.349772	9.69627	-3.53916	0.000926288	0.0227917	-1.07942
23076160	NA	-0.342654	7.19476	-3.53619	0.000934513	0.0229544	-1.08769
TC0300010515.hg.1	NKIRAS1	0.411018	9.32174	3.53616	0.000934589	0.0229544	-1.08777
23075542	NA	0.308567	9.27419	3.53376	0.000941284	0.0230479	-1.09445
23076298	NA	0.308567	9.27419	3.53376	0.000941284	0.0230479	-1.09445
TC0500009320.hg.1	HMMR	-0.514822	9.25658	-3.53371	0.000941409	0.0230479	-1.09457
TC0200006539.hg.1	ALLC	-0.321361	4.59941	-3.53358	0.000941788	0.0230479	-1.09495
TC1100013176.hg.1	HNRNPUL2	0.292362	10.206	3.53113	0.000948678	0.0231957	-1.10177
TC1700009079.hg.1	C1QTNF1	-0.402894	7.92182	-3.52934	0.000953722	0.0232825	-1.10673
TC0100008697.hg.1	CTH	-0.322831	6.8173	-3.52926	0.000953942	0.0232825	-1.10695
23075635	NA	-0.442151	8.74902	-3.5281	0.000957257	0.0233271	-1.11019
TC0800008943.hg.1	NA	0.653963	6.80576	3.52802	0.000957483	0.0233271	-1.11041
HTA2-pos-PSR17013116.hg.1	NA	0.211919	11.3296	3.52701	0.000960361	0.0233706	-1.11322
TC0700007986.hg.1	BUD23	0.194887	10.8823	3.52679	0.000960989	0.0233706	-1.11383
TC0X00009100.hg.1	TRAPPC2	0.694567	7.83635	3.52599	0.000963268	0.0233901	-1.11605
TC0700011834.hg.1	PON3	-0.518212	6.48693	-3.5259	0.000963513	0.0233901	-1.11629
TC0200012936.hg.1	FBXO48	-0.472593	5.6812	-3.52496	0.000966234	0.0234353	-1.11892
TC0100009745.hg.1	POLR3C	0.322092	9.98076	3.52457	0.000967348	0.0234414	-1.12
TC0900011120.hg.1	KLF4	-0.341954	7.14549	-3.52024	0.000979859	0.0237221	-1.13202
TC1100008049.hg.1	BANF1	0.502055	11.944	3.51988	0.000980894	0.0237221	-1.13301
TC1000007056.hg.1	THNSL1	-0.521789	7.18956	-3.51966	0.000981551	0.0237221	-1.13364
TC1700006721.hg.1	SLC16A13	-0.293084	8.57915	-3.51895	0.000983615	0.0237509	-1.1356
TC1100006492.hg.1	PNPLA2	-0.359024	8.54958	-3.51754	0.00098774	0.0238253	-1.13952
TC0600011594.hg.1	ILRUN	0.255309	9.82318	3.5173	0.00098845	0.0238253	-1.14019
TC0800009113.hg.1	PTP4A3	-0.426341	8.17026	-3.51615	0.000991813	0.0238852	-1.14337
TC1100010546.hg.1	COMMD9	0.36937	8.94231	3.51545	0.000993873	0.0239136	-1.14531
TC0800010450.hg.1	ATP6V1H	0.458858	8.50428	3.51479	0.000995844	0.0239399	-1.14716
TC0700011318.hg.1	NA	0.519536	5.72326	3.51362	0.000999292	0.0240015	-1.15039
TC0700013467.hg.1	ADCK2	0.412018	6.88698	3.5111	0.0010068	0.0241605	-1.15739
TC0100013778.hg.1	RHBDL2	-0.353799	5.06221	-3.51018	0.00100955	0.0241859	-1.15994
TC1800008399.hg.1	B4GALT6	-0.403881	6.67204	-3.51015	0.00100964	0.0241859	-1.16002
TC0100016597.hg.1	STX6	0.327418	9.32334	3.5096	0.00101127	0.0241957	-1.16153
TC1200008942.hg.1	PLBD2	0.347121	9.2904	3.50942	0.00101183	0.0241957	-1.16205
TC1400008118.hg.1	AK7	-0.406685	6.80677	-3.50829	0.00101519	0.0242549	-1.16515
TC1100006923.hg.1	PDE3B	-0.507997	7.58279	-3.50715	0.00101863	0.0242948	-1.16832
TC0300012527.hg.1	MSL2	-0.298422	9.52666	-3.50715	0.00101865	0.0242948	-1.16833
TC1500009772.hg.1	SPG21	0.415156	9.48138	3.50486	0.00102557	0.0244384	-1.17466
TC1400006732.hg.1	GMPR2	0.227262	9.90543	3.5028	0.00103185	0.0245665	-1.18037
TC1200011885.hg.1	GLTP	0.300139	8.79901	3.50076	0.00103809	0.0246935	-1.18601
TC0400012956.hg.1	ELOVL6	-0.343808	10.2861	-3.50037	0.0010393	0.0247007	-1.1871
TC0100016155.hg.1	USF1	0.291821	8.04625	3.49753	0.00104809	0.0248877	-1.19496
TC1100008147.hg.1	NDUFV1	-0.275155	10.541	-3.49455	0.00105735	0.0250858	-1.20319
TC2200006935.hg.1	GRK3	-0.37504	7.71118	-3.4922	0.00106474	0.025239	-1.2097
TC1100012831.hg.1	ZBTB44	-0.473081	8.09337	-3.49189	0.0010657	0.0252399	-1.21055
TC0X00010849.hg.1	GPC4	0.359408	7.90409	3.49066	0.00106959	0.0253099	-1.21395
TC0500009478.hg.1	RPL26L1	0.252821	10.0513	3.48905	0.00107469	0.0254085	-1.21839
TC1700008228.hg.1	ITGA3	0.350924	10.5601	3.48679	0.0010819	0.0255567	-1.22464
TC0400012942.hg.1	C4orf36	-0.494581	5.37639	-3.48623	0.00108369	0.0255768	-1.22619
TC1100011811.hg.1	CCDC90B	0.472545	9.47768	3.48433	0.00108979	0.0256985	-1.23143
TC0X00010409.hg.1	BEX2	-0.398184	8.00114	-3.48261	0.00109535	0.0258071	-1.23618
23070212	NA	0.324102	8.30559	3.48183	0.00109786	0.0258343	-1.23833
TC0500009987.hg.1	MED10	0.54061	10.234	3.48166	0.0010984	0.0258343	-1.23879
HTA2-pos-PSR04008160.hg.1	NA	0.286713	10.8754	3.48066	0.00110165	0.0258884	-1.24155
TC0800009875.hg.1	TNFRSF10A	0.289631	10.0955	3.48023	0.00110306	0.0258971	-1.24274
TC0X00008751.hg.1	NA	0.324511	10.5082	3.47997	0.00110393	0.0258971	-1.24347
TC0100018421.hg.1	DDOST	0.250604	10.6941	3.47677	0.00111438	0.0261035	-1.25228
HTA2-pos-2995643_st	NA	0.740653	8.17899	3.47669	0.00111465	0.0261035	-1.2525
TC2000007857.hg.1	RAE1	0.346131	10.3452	3.47537	0.00111899	0.0261826	-1.25613
TC2200008829.hg.1	POLR3H	0.313817	10.6491	3.47453	0.00112177	0.0262252	-1.25845
TC1500008156.hg.1	SCAND2P	-0.419481	7.24879	-3.47154	0.00113173	0.0264352	-1.2667
HTA2-pos-PSR01002146.hg.1	NA	-0.386214	11.0278	-3.47104	0.00113339	0.0264512	-1.26807
TC0X00007026.hg.1	USP9X	-0.274777	10.4781	-3.4703	0.00113587	0.0264864	-1.27011
TC1200008597.hg.1	GAS2L3	0.39317	10.3971	3.46984	0.00113739	0.026491	-1.27137
TC1600007116.hg.1	IQCK	0.309323	9.32951	3.46966	0.00113801	0.026491	-1.27188
23074036	NA	-0.403022	5.38871	-3.46798	0.00114365	0.0265995	-1.27649
TC1000012580.hg.1	ARHGAP19	-0.452492	9.66253	-3.46603	0.00115025	0.0267227	-1.28186
TC1700011566.hg.1	FAM20A	0.336561	4.90661	3.46582	0.00115096	0.0267227	-1.28245
TC0600012437.hg.1	SNAP91	-0.315589	6.83785	-3.4654	0.00115239	0.0267227	-1.2836
TC1300008144.hg.1	TFDP1	0.235128	11.3176	3.46525	0.00115288	0.0267227	-1.284
HTA2-pos-2824554_st	NA	0.244235	12.6156	3.46141	0.00116601	0.0270039	-1.29457
TC2100007375.hg.1	NA	-0.386359	7.33708	-3.46066	0.0011686	0.0270345	-1.29665
TC0100018532.hg.1	PIGC	-0.356906	8.61894	-3.46045	0.00116932	0.0270345	-1.29722
TC1300007104.hg.1	LRCH1	0.282577	8.04223	3.45978	0.00117161	0.0270621	-1.29905
TC0200013610.hg.1	REV1	0.574355	7.73062	3.45932	0.00117321	0.0270621	-1.30032
TC2000007666.hg.1	RNF114	0.28297	10.2645	3.45924	0.0011735	0.0270621	-1.30055
TC0X00009153.hg.1	CTPS2	-0.367779	9.16939	-3.45851	0.00117601	0.027097	-1.30254
TC0700008583.hg.1	AP1S1	-0.242418	8.4823	-3.45801	0.00117774	0.027114	-1.30392
TC0200016403.hg.1	NA	0.287876	7.96384	3.45737	0.00117997	0.0271423	-1.30568
TC1600010732.hg.1	NQO1	-0.415279	11.83	-3.45692	0.00118152	0.0271551	-1.30691
TC0100015756.hg.1	ARNT	0.279013	9.75151	3.45435	0.0011905	0.0273382	-1.31397
TC0500010932.hg.1	SGTB	-0.460618	7.92362	-3.45346	0.00119363	0.027387	-1.31643
TC0200016699.hg.1	TRABD2A	-0.33107	6.42138	-3.45092	0.00120257	0.0275688	-1.32339
TC0200013232.hg.1	SUCLG1	0.432368	9.86287	3.45047	0.00120416	0.0275821	-1.32463
TC1900008569.hg.1	ZNF473	0.415213	9.11087	3.45011	0.00120544	0.027588	-1.32561
TC0400008271.hg.1	NFKB1	0.355898	9.12547	3.44922	0.00120858	0.027635	-1.32804
HTA2-pos-PSR17013145.hg.1	NA	0.24759	11.7558	3.44896	0.00120952	0.027635	-1.32877
TC0100010863.hg.1	LAMC1	0.264489	9.71421	3.44818	0.00121229	0.027675	-1.33091
TC1900011786.hg.1	NR1H2	0.380026	8.37475	3.44606	0.00121986	0.0278245	-1.33672
TSUnmapped00000546.hg.1	NA	0.208978	10.5617	3.44556	0.00122168	0.027825	-1.3381
TC1200009137.hg.1	MLEC	-0.208121	11.1631	-3.44549	0.00122193	0.027825	-1.3383
TC0300010399.hg.1	SH3BP5	-0.252556	8.7193	-3.44508	0.00122339	0.027835	-1.33941
TC0100016129.hg.1	COPA	0.22713	10.3456	3.4444	0.00122582	0.027867	-1.34127
23076268	NA	-0.388248	9.459	-3.44398	0.00122736	0.0278785	-1.34243
TC1700008984.hg.1	NA	-0.361536	9.98826	-3.44271	0.00123193	0.0279436	-1.3459
TC0200008632.hg.1	RPL31	0.181984	12.2377	3.44262	0.00123228	0.0279436	-1.34617
TC0600011525.hg.1	RXRB	-0.349813	9.05064	-3.44096	0.00123828	0.0280564	-1.3507
TC1700012283.hg.1	LUC7L3	0.299154	11.6564	3.43914	0.00124491	0.0281831	-1.35568
TC1700010592.hg.1	ORMDL3	0.323523	8.82169	3.43843	0.00124751	0.0282007	-1.35763
TSUnmapped00000095.hg.1	NA	0.324702	8.97613	3.43836	0.00124778	0.0282007	-1.35783
TC0200016074.hg.1	NGEF	-0.341778	6.72955	-3.43808	0.0012488	0.0282007	-1.35859
TC0100018239.hg.1	GIPC2	-0.399676	4.63033	-3.43682	0.00125344	0.028282	-1.36206
TC0700013594.hg.1	TRIM4	0.36378	8.95859	3.43592	0.00125674	0.0283099	-1.36451
HTA2-pos-3015385_st	NA	0.551268	8.31621	3.43592	0.00125676	0.0283099	-1.36452
TC1700006611.hg.1	CYB5D2	0.452155	7.83911	3.43485	0.0012607	0.0283751	-1.36744
23069190	NA	0.321671	9.26602	3.43406	0.00126363	0.0284175	-1.36961
TC0600010021.hg.1	SYTL3	-0.28535	9.51789	-3.43365	0.00126513	0.0284278	-1.37071
TC1500007980.hg.1	CHRNA5	-0.307276	10.1608	-3.43266	0.00126884	0.0284875	-1.37344
TC0X00008687.hg.1	EOLA1	0.285528	9.56248	3.43174	0.00127226	0.0285208	-1.37595
TC1100013075.hg.1	DDIAS	-0.605785	8.35602	-3.4317	0.00127242	0.0285208	-1.37607
TC1000007483.hg.1	WASHC2C	0.183695	10.0809	3.43103	0.00127489	0.0285527	-1.37788
TC0200009299.hg.1	IMP4	0.303723	10.5258	3.43074	0.001276	0.028554	-1.37869
TC0300013975.hg.1	IP6K2	0.437891	8.65314	3.42836	0.00128492	0.0287299	-1.38519
TC0100013619.hg.1	ZBTB8OS	0.311544	9.7749	3.42486	0.00129818	0.0290026	-1.39476
TC1700007135.hg.1	TRIM16L	-0.405734	9.53659	-3.42457	0.00129928	0.0290035	-1.39556
TC0200016668.hg.1	GPR75	0.491858	6.17114	3.4239	0.00130184	0.0290366	-1.39739
TC0500011478.hg.1	KIAA0825	0.482938	5.51538	3.42212	0.00130864	0.0291644	-1.40225
TC1900006994.hg.1	DNM2	0.223641	9.92105	3.42168	0.00131032	0.0291779	-1.40344
TC0200007068.hg.1	KRTCAP3	0.358681	7.32764	3.42076	0.00131387	0.029233	-1.40597
TC1100010491.hg.1	FBXO3	0.45098	8.94961	3.41984	0.00131742	0.0292881	-1.40848
HTA2-pos-3671554_st	NA	0.417436	9.59851	3.41927	0.00131959	0.0293124	-1.41002
TC2000007117.hg.1	ASXL1	0.330074	9.37741	3.41773	0.00132556	0.0294209	-1.41423
TC0100009934.hg.1	ANXA9	-0.377709	7.78348	-3.4152	0.00133544	0.0295794	-1.42115
TC1000010101.hg.1	ABI1	-0.269126	9.91321	-3.41488	0.00133666	0.0295794	-1.42201
TC1800006513.hg.1	TGIF1	-0.200274	11.6293	-3.41479	0.00133701	0.0295794	-1.42225
TC1500009036.hg.1	MEIS2	0.388504	8.86975	3.41478	0.00133705	0.0295794	-1.42228
TC0700006523.hg.1	PSMG3-AS1	-0.318	6.09836	-3.4143	0.00133895	0.0295973	-1.4236
TC0300013763.hg.1	NA	-0.298198	8.57769	-3.41385	0.00134069	0.0296117	-1.42481
TC1700011261.hg.1	SEPTIN4	-0.323632	7.13851	-3.41288	0.0013445	0.0296719	-1.42746
TC1900010443.hg.1	ZNF599	-0.292922	5.94239	-3.41187	0.00134849	0.0297358	-1.43022
TC1800009215.hg.1	ANKRD12	0.618535	8.25969	3.41057	0.00135365	0.0298252	-1.43378
TC0300010770.hg.1	CSRNP1	0.331211	7.38203	3.40992	0.00135621	0.0298576	-1.43554
TC0200015012.hg.1	ATP5MC3	0.247961	10.8647	3.40856	0.00136161	0.029952	-1.43924
23075622	NA	0.224236	9.48454	3.40585	0.00137245	0.0301419	-1.44664
23076415	NA	0.224236	9.48454	3.40585	0.00137245	0.0301419	-1.44664
TC0500011448.hg.1	ARRDC3	0.509185	9.24142	3.40506	0.00137562	0.0301696	-1.44878
TC0X00006715.hg.1	SCML1	0.696633	7.62076	3.40498	0.00137594	0.0301696	-1.449
TC1800007431.hg.1	MALT1	-0.386124	10.3858	-3.40182	0.00138869	0.0304248	-1.4576
TC1000006604.hg.1	AKR1E2	-0.337928	6.86274	-3.39922	0.00139928	0.030632	-1.46467
TC1100013094.hg.1	PTS	0.405383	9.19346	3.39784	0.00140494	0.0307192	-1.46843
TC1600007874.hg.1	CHD9	0.467865	8.00918	3.39769	0.00140552	0.0307192	-1.46882
TC1200010900.hg.1	SMARCC2	0.212187	11.2835	3.39693	0.00140865	0.0307629	-1.47089
TC2000008007.hg.1	RPS21	0.186672	12.9506	3.39646	0.00141059	0.0307656	-1.47218
HTA2-pos-PSR01002144.hg.1	NA	-0.443887	9.61545	-3.39635	0.00141104	0.0307656	-1.47247
TC1600009956.hg.1	NA	0.259832	11.2909	3.39481	0.00141741	0.0308797	-1.47667
TC1000010006.hg.1	DNAJC1	0.382937	8.99238	3.39422	0.00141983	0.0309077	-1.47826
TC1700011208.hg.1	NA	-0.313846	10.9385	-3.39346	0.00142298	0.0309277	-1.48032
TC0200016705.hg.1	RNF103-CHMP3	0.239324	9.90062	3.39345	0.00142302	0.0309277	-1.48035
23070120	NA	0.23667	9.21953	3.39046	0.00143551	0.0311742	-1.48849
TC0300012596.hg.1	COPB2	0.255603	10.7697	3.38959	0.00143915	0.0312177	-1.49085
TC0800011679.hg.1	ATAD2	-0.46582	10.6324	-3.38943	0.00143981	0.0312177	-1.49127
TC1200010538.hg.1	AMIGO2	-0.325209	5.84422	-3.38875	0.0014427	0.0312554	-1.49314
TC0100014534.hg.1	NA	-0.345728	9.85246	-3.38774	0.00144695	0.0313152	-1.49588
TC0200016775.hg.1	ATG9A	0.248743	10.3918	3.38754	0.00144776	0.0313152	-1.49641
TC1600009417.hg.1	ZC3H7A	0.380322	9.94996	3.38667	0.00145147	0.0313666	-1.49879
TC2200007037.hg.1	MTMR3	0.285025	8.1147	3.38644	0.00145245	0.0313666	-1.49941
23064099	NA	0.441494	9.53892	3.38329	0.00146583	0.0316076	-1.50795
HTA2-pos-3349230_st	NA	-0.35125	12.0356	-3.38326	0.00146593	0.0316076	-1.50802
23076506	NA	-0.438321	7.66329	-3.38279	0.00146794	0.0316258	-1.50929
TC0500012059.hg.1	VDAC1	-0.23701	11.4553	-3.38208	0.00147098	0.0316663	-1.51122
TC0100006822.hg.1	PEX14	0.462949	9.30825	3.38149	0.00147351	0.0316957	-1.51282
TC0600013177.hg.1	MED23	0.414132	8.77748	3.38067	0.00147703	0.0317463	-1.51505
TC0600007410.hg.1	ZSCAN9	0.333362	7.93121	3.37882	0.00148504	0.0318931	-1.52008
TC0300007077.hg.1	ACVR2B	0.398678	7.0248	3.37806	0.00148833	0.0319386	-1.52214
HTA2-pos-PSR04008162.hg.1	NA	0.199915	12.8722	3.37705	0.00149268	0.0320066	-1.52486
TC2100007663.hg.1	BTG3	0.340752	9.71073	3.37666	0.00149441	0.0320186	-1.52594
TC0400008359.hg.1	RPL34	0.19644	12.4986	3.37586	0.00149788	0.0320676	-1.5281
TC1100008514.hg.1	TSKU	0.397493	8.85174	3.37537	0.00150001	0.0320832	-1.52942
TC0100018437.hg.1	MKNK1	0.353155	7.88933	3.37484	0.00150234	0.0320832	-1.53087
TC1500007084.hg.1	GOLM2	0.327461	10.0618	3.37461	0.00150332	0.0320832	-1.53147
HTA2-pos-PSR02030744.hg.1	NA	0.675817	7.69635	3.37436	0.00150443	0.0320832	-1.53216
TC2000007502.hg.1	DNTTIP1	0.352746	10.2241	3.37413	0.00150543	0.0320832	-1.53278
TC0800012307.hg.1	RRS1	0.333429	9.75249	3.37407	0.00150569	0.0320832	-1.53294
TC0400009223.hg.1	CPE	0.319887	9.06397	3.3735	0.00150821	0.0321118	-1.5345
23075468	NA	-0.230843	9.38523	-3.37218	0.00151402	0.0322102	-1.53807
TC0900009957.hg.1	HINT2	-0.468822	8.2467	-3.37166	0.00151627	0.0322329	-1.53946
HTA2-pos-PSR05035201.hg.1	NA	0.237043	11.215	3.37119	0.00151835	0.0322519	-1.54073
TC0200014672.hg.1	NR4A2	0.551118	7.60345	3.37031	0.00152225	0.0322999	-1.54312
TC0100007050.hg.1	NA	0.291244	6.59816	3.37014	0.00152299	0.0322999	-1.54357
TC2000007994.hg.1	MTG2	0.256366	9.1272	3.36926	0.00152693	0.0323583	-1.54598
TC1100008991.hg.1	DDX10	0.428954	9.18159	3.36827	0.00153131	0.0324258	-1.54864
TC0200016703.hg.1	CHMP3	0.25094	10.8862	3.36762	0.00153419	0.0324615	-1.55039
TC1600009608.hg.1	NOMO2	0.235158	11.5442	3.3665	0.00153922	0.0325427	-1.55344
TC0200007297.hg.1	GEMIN6	-0.393176	8.37143	-3.36432	0.00154898	0.0327236	-1.55932
TC0300013417.hg.1	LIPH	-0.367886	7.53832	-3.36378	0.0015514	0.0327247	-1.56078
TC1600008454.hg.1	GABARAPL2	0.291603	8.60661	3.36378	0.00155144	0.0327247	-1.5608
TC0100010340.hg.1	NDUFS2	0.283568	9.95468	3.36303	0.0015548	0.0327702	-1.56282
TC0600007384.hg.1	H2BC17	0.355377	8.03215	3.35952	0.00157071	0.0330799	-1.57229
TC0200016360.hg.1	STK25	0.226404	10.2482	3.35886	0.00157375	0.0331181	-1.57409
TC1500007035.hg.1	HAUS2	0.400673	8.77643	3.35812	0.00157712	0.0331634	-1.57608
TC2100008390.hg.1	PTTG1IP	-0.311296	11.3258	-3.3574	0.00158042	0.0332071	-1.57802
23069191	NA	0.254219	9.27293	3.3566	0.00158412	0.0332592	-1.5802
23070152	NA	0.317341	7.46884	3.35632	0.00158538	0.03326	-1.58094
TC0700012444.hg.1	CADPS2	0.455425	6.47379	3.35568	0.00158836	0.0332967	-1.58268
TC1200008322.hg.1	TMTC2	0.350605	8.00608	3.35501	0.00159144	0.0333356	-1.58449
TC0300011276.hg.1	DENND6A	-0.634407	8.81201	-3.35388	0.00159666	0.0333854	-1.58753
TC1300008023.hg.1	NAXD	0.394166	8.02843	3.35382	0.00159695	0.0333854	-1.5877
TC0200007477.hg.1	SOCS5	0.550902	8.87174	3.3537	0.0015975	0.0333854	-1.58802
TC1200011327.hg.1	CSRP2	-0.315074	9.56927	-3.35193	0.00160569	0.0335309	-1.59278
TC1700010643.hg.1	KRT40	0.269281	5.28254	3.35078	0.00161108	0.0336175	-1.5959
TC2100008495.hg.1	IL10RB	0.438503	7.90541	3.34943	0.00161741	0.0337238	-1.59955
TC0900011519.hg.1	PPP6C	0.226574	10.9706	3.34902	0.0016193	0.0337373	-1.60063
TC0100011364.hg.1	SRGAP2	0.264822	8.88306	3.34716	0.00162808	0.0338941	-1.60566
TC1500007946.hg.1	LINGO1-AS1	0.261877	5.25341	3.34276	0.00164893	0.0342784	-1.6175
TC1700006585.hg.1	CTNS	0.336343	8.03357	3.34274	0.00164906	0.0342784	-1.61757
23076538	NA	0.291512	8.87904	3.3422	0.00165166	0.0343063	-1.61903
HTA2-neg-47422334_st	NA	0.631626	5.25857	3.34113	0.00165675	0.0343755	-1.6219
TC0500008994.hg.1	SH3RF2	0.283018	7.7242	3.34097	0.00165752	0.0343755	-1.62233
TC0800007351.hg.1	TACC1	-0.443237	8.54504	-3.34069	0.00165885	0.0343769	-1.62307
TC0900012021.hg.1	FBXW5	0.390876	9.52317	3.33829	0.00167043	0.0345884	-1.62954
TC1400008688.hg.1	C14orf93	-0.311089	8.26424	-3.33795	0.00167207	0.0345884	-1.63045
TC1200007157.hg.1	REP15	0.394548	4.55834	3.33779	0.00167287	0.0345884	-1.6309
TC0700010398.hg.1	TMEM196	-0.318436	4.95216	-3.33532	0.00168486	0.0348099	-1.63754
TC0X00010652.hg.1	UPF3B	0.339098	9.98691	3.33463	0.0016882	0.0348523	-1.63938
TSUnmapped00000377.hg.1	NA	0.447077	7.43269	3.33279	0.00169721	0.0350025	-1.64433
TC1100008661.hg.1	NA	0.606654	7.51777	3.33262	0.00169805	0.0350025	-1.64479
TC0900009844.hg.1	SMU1	-0.424849	10.8173	-3.33195	0.00170134	0.0350437	-1.64659
TC0300012157.hg.1	RABL3	0.420584	8.7024	3.33144	0.00170385	0.0350689	-1.64796
HTA2-pos-3080380_st	NA	0.249338	12.2196	3.33115	0.00170531	0.0350723	-1.64875
TC0200011402.hg.1	FARP2	0.3208	8.94368	3.33004	0.00171076	0.0351351	-1.65172
TC0300012048.hg.1	NA	-0.228182	11.0366	-3.33001	0.00171095	0.0351351	-1.65182
TC1900009866.hg.1	AKAP8	0.402243	9.05664	3.3275	0.00172339	0.035364	-1.65856
TC0900009950.hg.1	NA	0.356972	8.29846	3.32718	0.00172496	0.0353695	-1.65941
TC1000008927.hg.1	VTI1A	0.429778	9.73523	3.32669	0.00172743	0.0353935	-1.66074
TC0900011998.hg.1	NA	0.392083	9.24173	3.32631	0.00172933	0.0354056	-1.66176
TC1100013196.hg.1	TMEM134	-0.311516	8.47794	-3.32589	0.00173145	0.0354159	-1.66289
TC2100007964.hg.1	SYNJ1	0.395579	7.12168	3.32569	0.00173243	0.0354159	-1.66342
TC0X00011135.hg.1	NA	0.32064	10.4369	3.32348	0.00174351	0.0356156	-1.66935
23075652	NA	-0.325769	5.45133	-3.32288	0.00174652	0.0356502	-1.67095
TC0300011023.hg.1	SHISA5	-0.313652	11.9456	-3.32114	0.00175534	0.035789	-1.67563
TC1700012126.hg.1	CYBC1	0.358454	9.54559	3.32102	0.00175595	0.035789	-1.67595
TC1100010998.hg.1	NA	0.261979	5.22643	3.32047	0.00175872	0.0358187	-1.67742
TC1100010893.hg.1	SLC43A1	-0.492229	6.82963	-3.31846	0.001769	0.0360009	-1.68283
TC0700007137.hg.1	BBS9	0.620133	6.84519	3.31802	0.00177124	0.0360196	-1.68401
TC0400008943.hg.1	EDNRA	-0.35105	6.55448	-3.31668	0.00177811	0.0361322	-1.6876
TC1100011286.hg.1	SLC29A2	-0.292844	8.50085	-3.31574	0.00178289	0.0362024	-1.6901
HTA2-pos-PSR05023588.hg.1	NA	0.321562	10.8649	3.31512	0.00178611	0.0362407	-1.69178
TC0100016631.hg.1	RGS16	-0.334965	7.15268	-3.31393	0.00179224	0.036338	-1.69496
TC1100011596.hg.1	COA4	-0.273658	9.35995	-3.31306	0.00179674	0.0363866	-1.69729
TC0700010504.hg.1	OSBPL3	0.515255	9.20983	3.31295	0.00179732	0.0363866	-1.69759
TC0900006597.hg.1	KDM4C	0.330155	8.16876	3.31174	0.00180358	0.0364862	-1.70082
23076620	NA	0.396727	7.81096	3.3104	0.00181057	0.0366005	-1.70441
TC0600007685.hg.1	HSD17B8	-0.333865	7.40023	-3.3081	0.00182262	0.0368166	-1.71057
TC0400006990.hg.1	MED28	0.359889	9.78904	3.3076	0.00182522	0.0368419	-1.7119
TC0X00011184.hg.1	NA	-0.316571	8.23013	-3.3067	0.00182999	0.0369107	-1.71432
TC1700009319.hg.1	VPS53	0.27931	9.38099	3.30605	0.00183343	0.0369355	-1.71607
TC0500008698.hg.1	JADE2	-0.320664	8.4016	-3.30595	0.00183394	0.0369355	-1.71632
TC0700010749.hg.1	KIAA0895	0.558939	7.68374	3.30567	0.00183541	0.0369378	-1.71707
TC0600012655.hg.1	PNISR	0.303209	9.42453	3.30504	0.00183876	0.0369778	-1.71876
TC1200009722.hg.1	TNFRSF1A	-0.378352	9.96478	-3.30286	0.00185034	0.0371831	-1.72459
TC0700013338.hg.1	GLCCI1	0.494709	6.42234	3.30201	0.00185485	0.0372464	-1.72685
TSUnmapped00000427.hg.1	NA	0.187812	11.632	3.30113	0.00185955	0.0373132	-1.7292
TC0400012749.hg.1	FRG2	-0.371346	5.66189	-3.30054	0.00186276	0.03735	-1.7308
TC2100008233.hg.1	ZBTB21	-0.254266	10.3083	-3.29948	0.00186841	0.0374358	-1.73362
TC1700012141.hg.1	WDR45B	0.25604	11.0584	3.2989	0.00187158	0.0374715	-1.73519
TSUnmapped00000293.hg.1	NA	0.270478	11.882	3.29488	0.00189331	0.0378787	-1.74591
TC0700009501.hg.1	TAS2R41	-0.327016	4.66262	-3.29462	0.00189472	0.037879	-1.7466
TC2000007509.hg.1	CTSA	-0.320001	11.278	-3.29312	0.00190294	0.0380154	-1.75062
TC0100010877.hg.1	TSEN15	-0.314172	8.19661	-3.29266	0.00190543	0.0380373	-1.75183
TC1400009982.hg.1	PPP4R3A	0.55036	10.1637	3.29172	0.00191062	0.0381129	-1.75436
TC1200010516.hg.1	SLC38A1	-0.250211	12.0223	-3.29075	0.00191594	0.038191	-1.75694
TC0300012186.hg.1	MIX23	-0.391014	10.0692	-3.28974	0.00192148	0.0382734	-1.75962
TC1400010764.hg.1	VTI1B	0.307034	10.3736	3.28877	0.00192687	0.0383525	-1.76222
TC1500010659.hg.1	SNRPA1	0.338466	11.4282	3.2881	0.00193057	0.0383743	-1.764
TC1200010592.hg.1	NA	0.281047	7.23458	3.28806	0.00193078	0.0383743	-1.7641
TC0700006645.hg.1	USP42	0.223394	9.37701	3.2865	0.00193949	0.0385191	-1.76828
TC1300007824.hg.1	UBAC2	-0.203585	9.23585	-3.28444	0.001951	0.0387195	-1.77377
TC0800008801.hg.1	TRIB1	-0.262335	11.6566	-3.28381	0.00195453	0.0387613	-1.77545
TC1700009686.hg.1	SLC25A35	-0.349221	6.72527	-3.27908	0.00198122	0.0392619	-1.78803
TC0900010177.hg.1	NA	0.402095	7.58514	3.27797	0.00198753	0.0393322	-1.79098
TC1600007001.hg.1	NOMO1	0.172609	12.0907	3.27795	0.00198766	0.0393322	-1.79104
TC1900010720.hg.1	C19orf54	-0.327274	7.28657	-3.27646	0.00199616	0.0394717	-1.795
TC0900008811.hg.1	STXBP1	-0.359162	10.1976	-3.27596	0.00199902	0.0394996	-1.79633
TC0100008874.hg.1	PRKACB	0.227955	11.3525	3.27416	0.00200937	0.0396558	-1.80112
HTA2-pos-PSR06002929.hg.1	NA	0.237114	10.5485	3.27408	0.00200984	0.0396558	-1.80134
TC0300007124.hg.1	ZNF621	0.360258	8.3446	3.27262	0.0020183	0.0397938	-1.80523
TC1000011904.hg.1	ABLIM1	-0.193931	11.8532	-3.27208	0.0020214	0.039826	-1.80666
TC2100007952.hg.1	URB1	0.362572	8.40777	3.27144	0.00202514	0.0398708	-1.80837
TC1100013132.hg.1	NA	-0.422787	5.42206	-3.26989	0.00203412	0.0400185	-1.81247
TC0600009381.hg.1	CENPW	0.40548	9.32127	3.26934	0.00203732	0.0400526	-1.81394
TC0200011975.hg.1	TP53I3	0.275378	8.54529	3.26883	0.00204035	0.0400591	-1.81531
23075988	NA	0.321395	8.99992	3.26837	0.00204301	0.0400591	-1.81652
23076458	NA	0.321395	8.99992	3.26837	0.00204301	0.0400591	-1.81652
TC0400006591.hg.1	HTT	0.345031	8.22779	3.26828	0.00204355	0.0400591	-1.81676
TC0600014357.hg.1	LRP11	-0.31869	7.36592	-3.26735	0.002049	0.0401371	-1.81924
HTA2-pos-3145791_st	NA	-0.878367	7.58587	-3.26676	0.00205244	0.0401755	-1.82079
23075524	NA	-0.396981	9.47983	-3.26638	0.00205469	0.0401906	-1.82181
TC0100012097.hg.1	LGALS8	0.355195	9.55184	3.26144	0.00208397	0.040734	-1.83493
TC0200011237.hg.1	COPS8	-0.330156	11.039	-3.26039	0.00209022	0.0408269	-1.83771
HTA2-pos-PSR17008059.hg.1	NA	0.280261	9.95957	3.2601	0.00209196	0.0408315	-1.83848
TC1600011360.hg.1	SYT17	-0.401027	7.31446	-3.25983	0.00209355	0.0408332	-1.83918
TC2200008105.hg.1	MAPK1	0.291931	11.0615	3.25912	0.00209785	0.0408636	-1.84108
HTA2-pos-PSR02030747.hg.1	NA	0.537234	9.21206	3.25907	0.00209811	0.0408636	-1.8412
HTA2-neg-47420492_st	NA	0.390638	4.09903	3.25879	0.00209978	0.0408669	-1.84194
TC0X00007539.hg.1	GDPD2	0.239918	4.23725	3.25729	0.00210885	0.0410139	-1.84593
TC0700006737.hg.1	ARL4A	0.494686	8.14313	3.25597	0.00211681	0.0411352	-1.84943
TC1200011269.hg.1	TRHDE-AS1	-0.214308	5.0957	-3.25494	0.00212305	0.0411352	-1.85215
HTA2-pos-PSR17013109.hg.1	NA	0.226443	11.3995	3.25421	0.00212748	0.0411352	-1.85408
TC0X00010531.hg.1	LHFPL1	0.24073	4.96979	3.25394	0.00212911	0.0411352	-1.85479
TC1200008771.hg.1	ISCU	0.340804	10.3819	3.25315	0.00213395	0.0411352	-1.8569
23075584	NA	-0.482886	7.59807	-3.25309	0.00213429	0.0411352	-1.85705
23075757	NA	-0.482886	7.59807	-3.25309	0.00213429	0.0411352	-1.85705
23075917	NA	-0.482886	7.59807	-3.25309	0.00213429	0.0411352	-1.85705
23076058	NA	-0.482886	7.59807	-3.25309	0.00213429	0.0411352	-1.85705
23076218	NA	-0.482886	7.59807	-3.25309	0.00213429	0.0411352	-1.85705
23076381	NA	-0.482886	7.59807	-3.25309	0.00213429	0.0411352	-1.85705
23076528	NA	-0.482886	7.59807	-3.25309	0.00213429	0.0411352	-1.85705
TC0900008380.hg.1	ABITRAM	0.454315	9.37065	3.253	0.00213486	0.0411352	-1.85729
TC2000008546.hg.1	NA	-0.400968	5.73048	-3.25277	0.00213627	0.0411352	-1.85791
TC1900008924.hg.1	U2AF2	0.215926	11.2996	3.25096	0.00214734	0.0412949	-1.8627
TC1900009743.hg.1	TNPO2	0.266863	10.3089	3.25092	0.0021476	0.0412949	-1.86281
TC1100013148.hg.1	PIK3C2A	-0.344325	9.59137	-3.24809	0.00216501	0.0416004	-1.87029
TC1900011682.hg.1	RAB8A	0.197172	12.0476	3.2477	0.00216744	0.0416175	-1.87133
TC1600008943.hg.1	PGAP6	0.312779	7.98738	3.24742	0.00216919	0.0416218	-1.87208
TC1100011161.hg.1	TRMT112	0.309566	11.4193	3.24671	0.00217358	0.0416767	-1.87395
TC1900006992.hg.1	ILF3	0.197846	11.2863	3.24556	0.00218071	0.0417838	-1.87699
TC0100010334.hg.1	UFC1	0.255737	10.8799	3.24502	0.00218405	0.0418185	-1.87841
HTA2-pos-PSR01028944.hg.1	NA	0.34942	11.3913	3.24329	0.00219488	0.0419961	-1.88299
TC0700012224.hg.1	LAMB1	0.45801	7.05522	3.24185	0.00220391	0.0421393	-1.8868
TC0900008899.hg.1	DOLPP1	0.226659	8.34418	3.24043	0.00221289	0.0422224	-1.89056
23070232	NA	-0.261168	10.8004	-3.24032	0.00221354	0.0422224	-1.89083
TC1700010501.hg.1	DDX52	-0.261168	10.8004	-3.24032	0.00221354	0.0422224	-1.89083
TC1200012647.hg.1	MYL6B	0.321963	9.02814	3.24018	0.00221447	0.0422224	-1.89122
TC0300007386.hg.1	APEH	0.242604	10.3499	3.23739	0.00223213	0.0425293	-1.89858
TC1200012016.hg.1	TBX3	0.374005	8.4222	3.2366	0.00223716	0.0425954	-1.90067
TC0900011950.hg.1	SOHLH1	-0.353408	7.32958	-3.23621	0.00223965	0.0426129	-1.9017
TC0400011291.hg.1	NA	0.370046	4.71623	3.23457	0.00225013	0.0427824	-1.90602
TC2000009268.hg.1	ELMO2	0.274472	8.64834	3.23375	0.00225543	0.0428531	-1.9082
TC0100007505.hg.1	WDTC1	0.336277	8.58287	3.23343	0.00225748	0.0428622	-1.90904
TC0900010980.hg.1	ANKS6	-0.232895	7.91429	-3.23285	0.00226118	0.0429024	-1.91056
23064961	NA	-0.403997	6.54234	-3.23215	0.00226573	0.0429588	-1.91242
TC1000009810.hg.1	NUDT5	0.268265	10.3098	3.2308	0.00227443	0.0430937	-1.91597
TC0600011403.hg.1	PSORS1C2	-0.278622	6.84911	-3.22943	0.00228331	0.0432319	-1.91958
TC0500011434.hg.1	MBLAC2	-0.304849	7.85511	-3.22847	0.0022896	0.0433207	-1.92213
TC0400008007.hg.1	GPAT3	-0.758405	9.36239	-3.22787	0.00229347	0.0433638	-1.92369
TC1500006816.hg.1	PGBD4	0.318274	6.85022	3.22724	0.00229759	0.0434115	-1.92535
TC0200016645.hg.1	ASXL2	0.220695	9.48461	3.22697	0.00229939	0.0434154	-1.92608
TSUnmapped00000274.hg.1	NA	0.432754	6.28743	3.22653	0.00230224	0.043439	-1.92723
TC1000009873.hg.1	DCLRE1C	0.409065	8.77422	3.22401	0.00231883	0.0437004	-1.93387
TC0200008921.hg.1	TTL	0.308364	9.20418	3.22387	0.00231979	0.0437004	-1.93426
TC0Y00006648.hg.1	NA	-0.342413	6.68454	-3.22369	0.00232091	0.0437004	-1.93471
TC0100015206.hg.1	GNAT2	-0.264426	7.47388	-3.22275	0.00232716	0.0437876	-1.93719
HTA2-pos-PSR11008172.hg.1	NA	0.236105	9.41869	3.2218	0.00233346	0.0438758	-1.9397
TC0100016916.hg.1	PHLDA3	0.380857	8.28807	3.22135	0.00233645	0.0439016	-1.94088
TC0700011119.hg.1	SEC61G	0.213591	10.4438	3.22097	0.002339	0.0439098	-1.94189
TC0800009600.hg.1	FAM167A	-0.559323	6.32526	-3.2208	0.00234011	0.0439098	-1.94233
TC1600008568.hg.1	ATMIN	-0.186045	10.9007	-3.22047	0.00234229	0.0439204	-1.94319
TC0300009248.hg.1	NA	0.343377	4.42539	3.21987	0.0023463	0.043937	-1.94478
TC2000009023.hg.1	SAMHD1	0.309702	9.63921	3.21985	0.00234641	0.043937	-1.94482
TC0200010907.hg.1	ACSL3	-0.311125	10.7958	-3.21943	0.00234923	0.0439595	-1.94593
TC0500006663.hg.1	NA	-0.332743	6.8214	-3.21752	0.00236203	0.0441294	-1.95096
23076487	NA	0.245476	8.8752	3.21744	0.00236259	0.0441294	-1.95118
TC1300008879.hg.1	MED4	0.570001	9.25727	3.21735	0.00236318	0.0441294	-1.95141
TC1300008249.hg.1	GJB2	-0.416633	9.2142	-3.2165	0.00236889	0.0441861	-1.95365
TC1200008574.hg.1	APAF1	0.532844	7.2051	3.21637	0.00236976	0.0441861	-1.95399
TC0100013272.hg.1	HTR1D	-0.404496	7.80268	-3.21617	0.00237109	0.0441861	-1.95451
TC1200007804.hg.1	METTL7B	-0.446741	8.54469	-3.21364	0.00238824	0.0444753	-1.96118
HTA2-pos-PSR17013110.hg.1	NA	0.250419	11.2103	3.21328	0.00239068	0.0444903	-1.96212
23076259	NA	-0.326496	6.67254	-3.21227	0.00239755	0.0445876	-1.96478
TC0100006675.hg.1	KCNAB2	-0.256344	8.39573	-3.2097	0.0024151	0.0448831	-1.97152
TC1300008179.hg.1	UPF3A	0.23354	9.62097	3.20847	0.0024235	0.0450086	-1.97474
TC0600013431.hg.1	NA	0.327941	8.57968	3.20672	0.0024356	0.0451738	-1.97935
TC0500008582.hg.1	ISOC1	0.465453	10.4447	3.2067	0.00243572	0.0451738	-1.97939
TC0100007540.hg.1	THEMIS2	-0.37936	6.60578	-3.20633	0.00243831	0.045191	-1.98038
TC0700008707.hg.1	RINT1	0.301547	9.20441	3.20421	0.00245298	0.0454319	-1.98593
TC0800007949.hg.1	TERF1	-0.45727	10.3645	-3.20388	0.00245528	0.0454435	-1.98679
HTA2-pos-PSR01029296.hg.1	NA	0.250097	10.1702	3.20274	0.00246321	0.0455594	-1.98978
TC0500006472.hg.1	TRIP13	-0.28965	10.0076	-3.19787	0.00249747	0.0461616	-2.00255
TC0100015984.hg.1	UBQLN4	-0.241418	10.0461	-3.19733	0.00250131	0.0461874	-2.00397
TC1000008798.hg.1	SFR1	-0.317454	9.63218	-3.1972	0.00250226	0.0461874	-2.00433
TC0800007957.hg.1	RDH10	-0.260726	9.826	-3.1954	0.00251503	0.0463644	-2.00903
TC1100011268.hg.1	CATSPER1	-0.326057	6.22817	-3.19537	0.00251526	0.0463644	-2.00912
HTA2-pos-PSR17013102.hg.1	NA	0.328258	9.44035	3.19429	0.00252293	0.0464742	-2.01193
TC0100007886.hg.1	NDUFS5	0.214855	11.625	3.19268	0.00253448	0.0466553	-2.01616
23069203	NA	0.32223	8.92914	3.19163	0.00254199	0.046762	-2.0189
TC0700011968.hg.1	ZNF3	0.248275	9.44698	3.19089	0.00254733	0.0468285	-2.02084
23075859	NA	0.235878	8.39182	3.1892	0.00255957	0.0469584	-2.02527
23076151	NA	0.235878	8.39182	3.1892	0.00255957	0.0469584	-2.02527
23076473	NA	0.235878	8.39182	3.1892	0.00255957	0.0469584	-2.02527
TC1700011703.hg.1	CD300LD	-0.299197	7.30956	-3.18868	0.00256331	0.0469882	-2.02662
TC1500008105.hg.1	RAMAC	0.304447	9.38024	3.1885	0.00256466	0.0469882	-2.0271
TC1100009101.hg.1	ZBTB16	-0.292066	5.74525	-3.18715	0.00257446	0.047136	-2.03063
TC0100007690.hg.1	RBBP4	0.252774	10.4779	3.18662	0.00257833	0.0471751	-2.03202
TC1400007504.hg.1	RDH12	-0.361333	6.43768	-3.1862	0.00258134	0.0471985	-2.0331
TC1100008038.hg.1	SNX32	-0.377305	6.85572	-3.18415	0.00259637	0.0474131	-2.03847
TC0800006566.hg.1	AGPAT5	-0.579974	10.9432	-3.18409	0.00259681	0.0474131	-2.03862
TC0700010182.hg.1	PMS2	-0.286487	10.0388	-3.18389	0.00259831	0.0474131	-2.03916
TC0100013758.hg.1	INPP5B	0.227421	8.7628	3.18267	0.00260724	0.0475441	-2.04233
TC0900010808.hg.1	BICD2	0.299182	8.00854	3.18186	0.00261326	0.0476219	-2.04446
TC1000009908.hg.1	RSU1	0.230934	10.6645	3.18131	0.00261729	0.0476252	-2.04588
TC2200009260.hg.1	DRG1	0.173673	11.2815	3.18122	0.00261798	0.0476252	-2.04613
TC0X00007709.hg.1	PGK1	0.267501	11.168	3.18112	0.0026187	0.0476252	-2.04638
TC1300009979.hg.1	UCHL3	0.433327	9.75304	3.17968	0.00262937	0.0477321	-2.05014
TSUnmapped00000150.hg.1	NA	-0.33469	6.73121	-3.17953	0.00263047	0.0477321	-2.05053
TC0X00007744.hg.1	SH3BGRL	0.241483	9.49877	3.17931	0.00263216	0.0477321	-2.05112
TC0X00006957.hg.1	XK	-0.306673	7.10606	-3.17898	0.00263462	0.0477321	-2.05198
TC1700012355.hg.1	KRBA2	-0.479987	5.54046	-3.17858	0.00263756	0.0477321	-2.05301
TC1700010763.hg.1	BRCA1	-0.618503	7.89863	-3.17857	0.00263765	0.0477321	-2.05304
23070270	NA	0.408423	10.6757	3.17856	0.0026377	0.0477321	-2.05306
TC1700006646.hg.1	MINK1	0.501872	6.96072	3.17844	0.00263862	0.0477321	-2.05338
HTA2-pos-3145772_st	NA	-0.560477	10.9019	-3.17673	0.00265142	0.0479318	-2.05786
TC0200011889.hg.1	LAPTM4A	0.253458	11.6354	3.17626	0.00265494	0.0479409	-2.05909
TC0100015273.hg.1	WDR77	0.20876	10.7	3.17619	0.00265545	0.0479409	-2.05926
23075955	NA	0.261429	9.44826	3.17583	0.00265815	0.0479579	-2.0602
TC0600008146.hg.1	RUNX2	-0.339379	7.67808	-3.17358	0.00267509	0.0482057	-2.06607
TC1400008705.hg.1	SLC7A8	-0.373275	6.86011	-3.17353	0.00267544	0.0482057	-2.06619
TC0500012935.hg.1	KIAA1191	0.246706	9.96257	3.1716	0.00269005	0.0484369	-2.07122
TC1200010341.hg.1	PKP2	-0.26952	10.5042	-3.17127	0.00269257	0.0484502	-2.07209
TC0100013305.hg.1	FUCA1	0.33278	8.54821	3.17066	0.00269722	0.0485018	-2.07368
TSUnmapped00000600.hg.1	NA	-0.331603	6.77183	-3.16979	0.00270387	0.0485893	-2.07596
23076271	NA	-0.361115	5.48801	-3.16874	0.00271189	0.0487011	-2.07869
TC0X00008823.hg.1	NA	-0.308237	6.23346	-3.16814	0.00271645	0.0487509	-2.08025
TC1600006610.hg.1	CCNF	0.307013	9.342	3.16752	0.00272119	0.04878	-2.08186
TC1000008364.hg.1	NA	0.564717	5.32666	3.16746	0.00272166	0.04878	-2.08202
TC0100018146.hg.1	ZNF692	0.259931	8.82628	3.16718	0.0027238	0.0487861	-2.08274
TC0300011182.hg.1	GLT8D1	-0.403184	8.97987	-3.16647	0.00272925	0.0488517	-2.08459
TC1400008636.hg.1	METTL3	0.488145	9.46976	3.1652	0.00273904	0.0489945	-2.0879
TC0700013356.hg.1	EPDR1	-0.593221	7.17531	-3.1634	0.00275303	0.0492124	-2.0926
TC1800006448.hg.1	TYMS	0.271441	11.8186	3.16289	0.00275693	0.0492465	-2.09391
TC0800007735.hg.1	UBXN2B	0.260063	9.08616	3.1626	0.00275919	0.0492465	-2.09467
TC2100007668.hg.1	NA	0.303783	9.03663	3.16245	0.00276037	0.0492465	-2.09506
TC1100008881.hg.1	ARHGAP42	0.556451	7.04762	3.16148	0.00276793	0.0493491	-2.09759
HTA2-pos-PSR04015456.hg.1	NA	0.294543	9.6327	3.16026	0.00277749	0.0494693	-2.10077
TC0800006624.hg.1	DEFB4A	0.303916	4.71583	3.16015	0.00277831	0.0494693	-2.10105
TC0100016963.hg.1	KDM5B	0.281558	8.87202	3.15905	0.00278692	0.0495755	-2.1039
TC0800012474.hg.1	2002-08-01	0.273356	9.93797	3.15892	0.00278793	0.0495755	-2.10424
TC0X00008001.hg.1	TCEAL9	-0.302614	7.95708	-3.15811	0.00279434	0.0496571	-2.10636
23072548	NA	-0.421248	6.70636	-3.15762	0.00279819	0.049693	-2.10763
TC0800010016.hg.1	SARAF	-0.313581	8.60584	-3.15612	0.00281002	0.0498685	-2.11153
TSUnmapped00000461.hg.1	NA	0.400193	9.16973	3.15563	0.00281388	0.0498685	-2.11279
TC0100018282.hg.1	POLR3GL	-0.273063	7.8378	-3.15557	0.00281439	0.0498685	-2.11296
TC2000009648.hg.1	NA	-0.311043	10.9282	-3.15544	0.00281541	0.0498685	-2.11329
TC1200012641.hg.1	RDH5	-0.324489	6.94368	-3.15399	0.00282692	0.0500307	-2.11706
TC1700012271.hg.1	GOSR2	0.277072	8.67954	3.15382	0.00282825	0.0500307	-2.1175
TC0600011261.hg.1	GPX6	-0.351102	6.04098	-3.15344	0.00283129	0.050052	-2.11849
TC1200010757.hg.1	KRT6C	-0.276574	6.12749	-3.15298	0.00283498	0.0500846	-2.11969
TC0200011965.hg.1	ATAD2B	0.576046	7.12225	3.15251	0.00283868	0.0501175	-2.1209
TC2000009953.hg.1	OSBPL2	0.237404	8.5075	3.15193	0.00284338	0.0501678	-2.12242
TC1700008851.hg.1	GPRC5C	-0.288051	6.70848	-3.1513	0.00284836	0.0502231	-2.12404
TC1900006588.hg.1	GADD45B	-0.241113	9.14929	-3.1509	0.00285158	0.0502473	-2.12508
TC0500011435.hg.1	LYSMD3	0.329745	9.37104	3.15045	0.00285519	0.0502784	-2.12625
TC2000009887.hg.1	PLCB1	0.395377	7.71028	3.14955	0.0028624	0.0503369	-2.12858
TC0400012551.hg.1	DCTD	0.304345	10.5114	3.14948	0.00286297	0.0503369	-2.12876
TC0800012457.hg.1	TMEM65	0.492927	8.1968	3.14935	0.00286407	0.0503369	-2.12912
TC0500007552.hg.1	LOC100421561	0.301016	7.93023	3.14658	0.00288644	0.0506973	-2.1363
TC1100011684.hg.1	THAP12	-0.41301	9.35267	-3.14613	0.00289007	0.0507283	-2.13746
TC1100009306.hg.1	SC5D	-0.501904	8.29452	-3.14584	0.00289244	0.0507372	-2.13821
HTA2-pos-3581324_st	NA	0.63918	8.21487	3.14548	0.0028954	0.0507563	-2.13916
TC1200010686.hg.1	SLC11A2	-0.590376	6.85999	-3.14489	0.00290018	0.0508073	-2.14068
23070262	NA	0.193054	11.559	3.14404	0.00290707	0.0508723	-2.14287
HTA2-pos-3149233_st	NA	0.338517	11.8153	3.14376	0.00290937	0.0508723	-2.1436
TC0100007920.hg.1	PPIE	0.295678	10.1505	3.14375	0.0029095	0.0508723	-2.14364
TC1900007031.hg.1	PRKCSH	0.241759	12.0903	3.14144	0.00292845	0.0511706	-2.14963
TC0100013349.hg.1	RSRP1	0.660531	8.1354	3.13967	0.00294303	0.0513924	-2.15421
TC0900012153.hg.1	MSANTD3	-0.222948	9.37675	-3.13943	0.00294499	0.0513937	-2.15483
TC0200011745.hg.1	ROCK2	-0.383066	9.4388	-3.13901	0.00294842	0.0514206	-2.1559
rat-RPTR-AF062997-1_st	NA	-0.194356	4.5082	-3.13772	0.00295919	0.0515634	-2.15927
TC0100009366.hg.1	STRIP1	0.226169	9.06811	3.13725	0.00296308	0.0515634	-2.16048
HTA2-pos-3145789_st	NA	-1.25977	6.39902	-3.13703	0.0029649	0.0515634	-2.16105
TC0900008795.hg.1	RALGPS1	0.365013	7.54701	3.13676	0.00296713	0.0515634	-2.16174
TC0600014268.hg.1	PRRT1	-0.418186	7.63932	-3.13666	0.00296797	0.0515634	-2.162
TC0200011023.hg.1	SP100	0.412009	7.63114	3.13666	0.00296799	0.0515634	-2.16201
TC0700013324.hg.1	GET4	0.313431	9.00751	3.13574	0.00297565	0.0516634	-2.16439
23066344	NA	0.343738	6.06203	3.13421	0.00298846	0.0517985	-2.16835
23066369	NA	0.343738	6.06203	3.13421	0.00298846	0.0517985	-2.16835
TC1700009590.hg.1	KIAA0753	0.343155	7.01212	3.13413	0.00298915	0.0517985	-2.16856
HTA2-pos-2824549_st	NA	0.251942	12.7025	3.13345	0.00299485	0.0518269	-2.17032
TC1100009245.hg.1	CBL	0.265975	8.27242	3.13321	0.00299686	0.0518269	-2.17094
23076438	NA	-0.283073	5.83956	-3.13306	0.00299805	0.0518269	-2.17131
TC0X00008646.hg.1	SLITRK2	0.252617	4.15969	3.13288	0.00299959	0.0518269	-2.17178
TC1700008499.hg.1	BCAS3	0.322063	5.88533	3.13256	0.00300229	0.0518269	-2.17261
TC0500009183.hg.1	MRPL22	0.289516	8.8672	3.13222	0.00300518	0.0518269	-2.1735
TC0600014142.hg.1	PTP4A1	0.244366	12.9819	3.13213	0.00300595	0.0518269	-2.17373
TC0100009535.hg.1	MAB21L3	-0.3951	5.82243	-3.13212	0.00300603	0.0518269	-2.17376
TC0900009456.hg.1	RLN2	-0.211335	4.64416	-3.13136	0.00301246	0.0519047	-2.17573
23070203	NA	0.384179	8.10755	3.1308	0.00301719	0.0519205	-2.17718
TC1700007641.hg.1	DHRS11	0.384179	8.10755	3.1308	0.00301719	0.0519205	-2.17718
TC0200016706.hg.1	MRPS5	0.267929	8.98181	3.12941	0.00302889	0.0520889	-2.18074
TC0500012189.hg.1	LRRTM2	0.30774	5.71641	3.12791	0.00304172	0.0522765	-2.18464
TC0300011853.hg.1	SENP7	0.559505	6.58936	3.12475	0.00306869	0.0527067	-2.19279
TC1200010795.hg.1	RARG	-0.292178	7.9903	-3.12369	0.00307783	0.0528303	-2.19553
TC1400008749.hg.1	RABGGTA	0.315591	9.61851	3.12222	0.00309053	0.0530149	-2.19933
TC0100012002.hg.1	MAP3K21	-0.316976	8.10851	-3.12144	0.00309727	0.0530285	-2.20133
TC0100015901.hg.1	CFAP141	-0.25134	5.26382	-3.12142	0.00309743	0.0530285	-2.20138
23076236	NA	0.277045	7.58646	3.12133	0.00309826	0.0530285	-2.20163
TC0600014293.hg.1	CRIP3	-0.381313	5.7539	-3.12089	0.00310208	0.0530285	-2.20276
TC0500012070.hg.1	CDKN2AIPNL	-0.179188	10.9133	-3.1208	0.00310289	0.0530285	-2.203
TC1100007801.hg.1	TMEM138	-0.303854	11.3224	-3.12064	0.00310421	0.0530285	-2.2034
TC0X00008084.hg.1	COL4A5	0.354529	6.68766	3.12055	0.00310499	0.0530285	-2.20363
TC2000006864.hg.1	NA	-0.335364	5.00869	-3.11997	0.00311002	0.0530813	-2.20512
TC0600011455.hg.1	VARS1	0.4263	8.43163	3.11758	0.00313094	0.0534048	-2.2113
TC1400007307.hg.1	ARID4A	0.371379	7.42023	3.11701	0.00313592	0.0534513	-2.21277
HTA2-neg-47420614_st	NA	-0.311182	4.03373	-3.11682	0.0031376	0.0534513	-2.21326
TSUnmapped00000315.hg.1	NA	-0.378104	7.82381	-3.11419	0.00316071	0.0538113	-2.22003
TC0X00009541.hg.1	SLC9A7	-0.290264	7.59038	-3.11351	0.00316681	0.0538334	-2.2218
TC0900011610.hg.1	ST6GALNAC4	-0.311612	7.50191	-3.11345	0.00316734	0.0538334	-2.22196
TC1600011314.hg.1	HBM	-0.277911	7.11124	-3.11338	0.00316795	0.0538334	-2.22214
TC0500011208.hg.1	WDR41	-0.39041	9.49897	-3.11198	0.00318038	0.0539285	-2.22574
TC1000011588.hg.1	SLC25A28	0.273292	8.30599	3.1116	0.0031837	0.0539285	-2.22671
TC1000012581.hg.1	ARHGAP19-SLIT1	-0.347359	9.52692	-3.11157	0.00318396	0.0539285	-2.22678
23076328	NA	-0.356998	6.93502	-3.11153	0.00318437	0.0539285	-2.2269
TC0600011466.hg.1	ZBTB12	-0.356998	6.93502	-3.11153	0.00318437	0.0539285	-2.2269
HTA2-pos-PSR05023577.hg.1	NA	0.191615	12.1572	3.11141	0.00318545	0.0539285	-2.22721
TC0400008785.hg.1	NOCT	-0.233374	9.54039	-3.11057	0.00319291	0.053979	-2.22937
TC1900011067.hg.1	TMEM143	-0.513922	5.57354	-3.11033	0.00319502	0.053979	-2.22998
TC1000007007.hg.1	ARMC3	-0.29442	5.6621	-3.1102	0.00319622	0.053979	-2.23032
TC0100018162.hg.1	TNFRSF14	-0.307783	6.77507	-3.10997	0.00319821	0.053979	-2.2309
TC0800009656.hg.1	FAM86B2	-0.234867	8.35713	-3.10996	0.00319836	0.053979	-2.23094
TC0500013195.hg.1	ATP6AP1L	-0.346737	7.5124	-3.10809	0.00321511	0.054228	-2.23575
TC0700011626.hg.1	SEMA3C	0.486666	8.59556	3.10759	0.00321954	0.0542691	-2.23702
HTA2-neg-47423425_st	NA	-0.424159	5.13436	-3.10713	0.0032237	0.0543056	-2.23821
TC1100012229.hg.1	POGLUT3	-0.339417	9.33124	-3.10658	0.00322863	0.0543549	-2.23962
23072189	NA	0.210817	5.02073	3.10583	0.00323548	0.0544366	-2.24157
HTA2-pos-PSR01002151.hg.1	NA	-0.408075	10.399	-3.10473	0.00324539	0.0545694	-2.24439
TC0X00008298.hg.1	GLUD2	0.251534	8.68055	3.10421	0.00325008	0.0546146	-2.24572
TC1700009713.hg.1	STX8	0.253604	8.67639	3.10219	0.00326846	0.0548895	-2.25092
TC0300007294.hg.1	PTPN23	0.349721	8.10578	3.10113	0.00327814	0.0550182	-2.25364
TC0200012925.hg.1	C1D	0.555375	8.61168	3.09978	0.00329051	0.0551916	-2.25711
TC0700009726.hg.1	GALNT11	0.376151	7.72649	3.09948	0.0032933	0.0552043	-2.25789
TC0500009706.hg.1	SQSTM1	-0.298184	10.9904	-3.09807	0.00330626	0.0553875	-2.26151
TC0600013126.hg.1	PTPRK	0.256018	9.64248	3.09755	0.00331106	0.0554094	-2.26285
TC0300014034.hg.1	COX17	0.267945	10.1331	3.09723	0.00331398	0.0554094	-2.26366
TC1900007436.hg.1	NA	0.298177	10.3004	3.09718	0.00331444	0.0554094	-2.26378
TC1100012219.hg.1	SLC35F2	0.234905	10.806	3.09687	0.00331731	0.0554094	-2.26458
TC1700009706.hg.1	MFSD6L	-0.301644	5.71946	-3.09682	0.00331776	0.0554094	-2.26471
TC0X00007970.hg.1	NA	0.232957	4.82397	3.09496	0.00333502	0.0556634	-2.26949
TC1900010863.hg.1	SMG9	0.413211	9.02589	3.09409	0.00334317	0.0557653	-2.27173
TC1600011555.hg.1	SLC12A4	0.294106	8.40508	3.09347	0.00334892	0.0557888	-2.27332
23071836	NA	-0.365186	9.77411	-3.09339	0.00334962	0.0557888	-2.27351
TC0200006725.hg.1	GREB1	-0.330827	6.72147	-3.09327	0.00335073	0.0557888	-2.27382
23076614	NA	0.37349	5.28814	3.09226	0.00336025	0.0559129	-2.27643
HTA2-neg-47421447_st	NA	0.413976	4.21428	3.0919	0.00336363	0.055935	-2.27735
TC0300014073.hg.1	PLCH1	-0.275461	7.91647	-3.08685	0.00341119	0.056651	-2.29028
TC1600009260.hg.1	EEF2KMT	-0.227827	9.38137	-3.08674	0.00341222	0.056651	-2.29056
TC0300012665.hg.1	XRN1	0.595881	7.88515	3.08667	0.00341294	0.056651	-2.29075
TC0700011562.hg.1	TMEM120A	0.326067	7.18139	3.08574	0.00342181	0.0567158	-2.29314
TC1100007952.hg.1	RPS6KA4	-0.310569	7.94596	-3.08542	0.00342477	0.0567158	-2.29394
TC0100009837.hg.1	NA	-0.311324	5.72115	-3.08538	0.00342518	0.0567158	-2.29405
TC1700007344.hg.1	NLK	0.312395	8.21935	3.08538	0.00342518	0.0567158	-2.29405
HTA2-pos-PSR02034041.hg.1	NA	0.302482	7.68939	3.08445	0.00343402	0.0568275	-2.29642
TC1600008928.hg.1	NPRL3	-0.358406	8.94422	-3.08411	0.00343732	0.0568475	-2.29731
TC1700010564.hg.1	STAC2	-0.330777	6.4247	-3.08366	0.00344162	0.056884	-2.29846
TC1200006640.hg.1	COPS7A	0.264681	9.49423	3.08322	0.00344581	0.0569187	-2.29958
TC1400009922.hg.1	PTPN21	0.30389	7.99123	3.08273	0.00345052	0.0569619	-2.30084
23075813	NA	-0.355986	5.47874	-3.08143	0.00346301	0.0571333	-2.30416
HTA2-pos-2835461_st	NA	0.29358	10.5264	3.08119	0.00346538	0.0571378	-2.30479
TC0200009949.hg.1	DCAF17	0.478353	9.12658	3.08044	0.00347256	0.0571899	-2.3067
TC1400006566.hg.1	TOX4	0.310403	10.5378	3.08038	0.00347319	0.0571899	-2.30686
HTA2-pos-PSR17013138.hg.1	NA	0.191604	11.3189	3.0802	0.00347485	0.0571899	-2.3073
TC1900008562.hg.1	NA	-0.365685	7.68682	-3.07862	0.00349023	0.0574026	-2.31137
TC0300009677.hg.1	YEATS2	0.29359	8.02621	3.07843	0.003492	0.0574026	-2.31183
TC1100007805.hg.1	TMEM216	0.376854	9.10871	3.07675	0.00350834	0.0576364	-2.31613
HTA2-pos-3670264_st	NA	0.462685	9.43744	3.0759	0.00351667	0.0577383	-2.31831
TC0700007345.hg.1	STK17A	0.475016	9.19442	3.07511	0.00352443	0.0578308	-2.32034
TC1100013100.hg.1	ATP5MG	0.197233	11.61	3.07477	0.00352774	0.0578502	-2.3212
TC1900009947.hg.1	NA	0.400477	7.67486	3.0743	0.0035323	0.0578754	-2.32239
TC1900011312.hg.1	ZNF611	0.355842	9.60162	3.07416	0.00353372	0.0578754	-2.32276
TC0300009843.hg.1	TP63	-0.261631	6.59104	-3.07396	0.00353566	0.0578754	-2.32327
TC2000008242.hg.1	RNF24	0.354971	7.29503	3.07229	0.00355212	0.0580745	-2.32754
HTA2-pos-PSR04008164.hg.1	NA	0.206358	12.3385	3.07208	0.00355417	0.0580745	-2.32807
TC1700006804.hg.1	PFAS	0.236274	10.0683	3.07207	0.00355423	0.0580745	-2.32809
23076553	NA	-0.254478	4.57494	-3.07185	0.00355645	0.0580759	-2.32866
TC1900011779.hg.1	FLT3LG	-0.331575	7.49731	-3.07119	0.00356296	0.0581472	-2.33034
TC1100008665.hg.1	CCDC81	0.304405	5.55267	3.07085	0.00356633	0.0581673	-2.33121
TC1500008175.hg.1	PDE8A	-0.406053	7.59543	-3.06996	0.00357517	0.0582766	-2.33349
TC2100008030.hg.1	RCAN1	0.256794	8.754	3.06866	0.00358806	0.0584516	-2.3368
TC1400008173.hg.1	CCNK	0.354073	10.5406	3.06677	0.0036069	0.0587234	-2.34162
TC1200010832.hg.1	SMUG1	0.30958	9.13156	3.06632	0.00361137	0.0587609	-2.34276
TC0600011065.hg.1	KIAA0319	-0.265969	5.93537	-3.06604	0.00361427	0.0587675	-2.3435
TC1000011683.hg.1	ACTR1A	0.284942	10.696	3.06585	0.00361609	0.0587675	-2.34396
TC0300009458.hg.1	SEC62	0.350433	9.92595	3.06534	0.00362122	0.0588157	-2.34527
TC0100008152.hg.1	UQCRH	0.208331	10.9329	3.0647	0.00362765	0.0588848	-2.3469
HTA2-pos-3597915_st	NA	-0.191207	12.9025	-3.06289	0.00364592	0.0591461	-2.35152
TC0600014100.hg.1	VARS2	0.258681	6.79361	3.06183	0.00365666	0.059285	-2.35422
TC1700011038.hg.1	ZNF652	-0.438031	8.72262	-3.0613	0.00366199	0.059336	-2.35556
TC0100007344.hg.1	PNRC2	0.367514	10.9304	3.06106	0.00366448	0.0593411	-2.35619
TC1400010630.hg.1	TTLL5	0.273246	9.57292	3.06072	0.00366795	0.0593619	-2.35706
TC0100008308.hg.1	ZFYVE9	0.301132	8.15833	3.05973	0.00367803	0.0594895	-2.35958
TC1500007967.hg.1	DNAJA4	-0.235181	9.68191	-3.05647	0.00371138	0.0599932	-2.36788
HTA2-pos-PSR02034049.hg.1	NA	0.439753	8.74834	3.0548	0.00372849	0.0602179	-2.37211
TC0600011875.hg.1	LRRC73	-0.259028	6.69375	-3.05469	0.0037297	0.0602179	-2.37241
TC1600010861.hg.1	FA2H	0.383237	6.70829	3.05444	0.00373226	0.0602233	-2.37304
TC2000006755.hg.1	NDUFAF5	0.433985	8.89757	3.05402	0.00373663	0.0602581	-2.37412
TC0300012900.hg.1	NA	0.439509	7.5678	3.05334	0.00374361	0.0603349	-2.37583
TC0300013058.hg.1	GOLIM4	0.436414	8.43763	3.05192	0.00375842	0.0605378	-2.37946
23075973	NA	-0.299249	7.62828	-3.0516	0.00376169	0.0605546	-2.38026
TC0200011890.hg.1	NA	0.371699	5.62345	3.05021	0.00377621	0.0607523	-2.3838
TC1900007415.hg.1	DDX49	0.305717	9.34619	3.0496	0.00378257	0.0608187	-2.38535
TC1500007554.hg.1	ZNF609	0.295525	8.94081	3.0488	0.00379093	0.060917	-2.38738
TSUnmapped00000352.hg.1	NA	-0.328363	7.14044	-3.04798	0.00379953	0.0609203	-2.38946
TC0300008050.hg.1	NA	0.248876	3.7131	3.04754	0.00380415	0.0609203	-2.39058
HTA2-pos-PSR06002933.hg.1	NA	0.200981	10.3826	3.04686	0.0038113	0.0609203	-2.3923
HTA2-pos-PSR6_cox_hap2000477.hg.1	NA	0.200981	10.3826	3.04686	0.0038113	0.0609203	-2.3923
HTA2-pos-PSR6_dbb_hap3000466.hg.1	NA	0.200981	10.3826	3.04686	0.0038113	0.0609203	-2.3923
HTA2-pos-PSR6_mann_hap4000457.hg.1	NA	0.200981	10.3826	3.04686	0.0038113	0.0609203	-2.3923
HTA2-pos-PSR6_mcf_hap5000366.hg.1	NA	0.200981	10.3826	3.04686	0.0038113	0.0609203	-2.3923
HTA2-pos-PSR6_qbl_hap6000463.hg.1	NA	0.200981	10.3826	3.04686	0.0038113	0.0609203	-2.3923
HTA2-pos-PSR6_ssto_hap7000460.hg.1	NA	0.200981	10.3826	3.04686	0.0038113	0.0609203	-2.3923
TC1100010030.hg.1	STK33	0.384888	6.83404	3.04594	0.00382107	0.0610164	-2.39466
TC0800006692.hg.1	MSRA	0.27003	8.31143	3.0458	0.00382251	0.0610164	-2.395
TC0600009236.hg.1	RWDD1	0.268061	9.36738	3.04566	0.00382404	0.0610164	-2.39537
TC1300007731.hg.1	GPR180	-0.652304	8.48664	-3.04479	0.00383317	0.0611262	-2.39756
HTA2-pos-PSR11008171.hg.1	NA	0.222709	10.9159	3.04196	0.00386333	0.0615529	-2.40476
TC1000009919.hg.1	TRDMT1	-0.446906	5.937	-3.04185	0.00386446	0.0615529	-2.40503
TC2200007319.hg.1	GCAT	-0.278794	9.24769	-3.04032	0.00388084	0.0617777	-2.40892
HTA2-pos-PSR17013143.hg.1	NA	0.199373	12.2925	3.03948	0.00388986	0.061885	-2.41105
TC0300006719.hg.1	BTD	-0.254967	7.02078	-3.03877	0.00389744	0.0619677	-2.41284
HTA2-pos-2909164_st	NA	0.599894	7.77998	3.03857	0.00389962	0.0619677	-2.41335
TC1100013172.hg.1	INTS5	-0.357892	7.29619	-3.03834	0.00390209	0.0619708	-2.41393
TC1100008900.hg.1	CFAP300	-0.245807	4.83754	-3.03802	0.0039055	0.0619887	-2.41474
TC1200011470.hg.1	DUSP6	-0.209976	10.8587	-3.03464	0.00394212	0.0625103	-2.42331
TC1500009056.hg.1	RASGRP1	-0.351493	5.10864	-3.03456	0.00394296	0.0625103	-2.42351
23068513	NA	0.32083	5.3555	3.03377	0.00395158	0.0626105	-2.42551
TC1100011606.hg.1	C2CD3	0.219899	8.53852	3.03338	0.00395582	0.062641	-2.4265
TC1100012962.hg.1	AMPD3	-0.256611	7.7069	-3.03296	0.00396044	0.0626778	-2.42757
TC0200016606.hg.1	SCLY	-0.205673	9.05542	-3.03184	0.00397267	0.0628197	-2.4304
TC1000007890.hg.1	HKDC1	-0.35441	5.65318	-3.03172	0.00397403	0.0628197	-2.43071
TC0500012282.hg.1	HDAC3	0.22051	9.64558	3.03098	0.00398214	0.0629113	-2.43259
TC1700010853.hg.1	NA	-0.351177	7.56403	-3.03003	0.0039925	0.0630383	-2.43497
TC0400008004.hg.1	MRPS18C	0.460239	8.73476	3.02804	0.00401454	0.0633461	-2.44003
23075914	NA	-0.318227	6.34284	-3.02785	0.00401665	0.0633461	-2.44051
TC1000011740.hg.1	NA	0.359216	6.53547	3.02673	0.00402897	0.0635036	-2.44332
TSUnmapped00000533.hg.1	NA	-0.242553	6.69542	-3.026	0.00403717	0.06356	-2.44519
23075808	NA	-0.499734	10.7722	-3.02599	0.00403722	0.06356	-2.4452
TC1000011026.hg.1	USP54	-0.305279	7.04126	-3.02512	0.00404692	0.0636757	-2.4474
23075561	NA	0.22874	9.37665	3.02402	0.00405917	0.063751	-2.45018
23075702	NA	0.22874	9.37665	3.02402	0.00405917	0.063751	-2.45018
23076167	NA	0.22874	9.37665	3.02402	0.00405917	0.063751	-2.45018
HTA2-pos-3597928_st	NA	-0.270873	12.2955	-3.02385	0.00406108	0.063751	-2.45061
TC0200015529.hg.1	MDH1B	-0.306117	6.57281	-3.02333	0.00406695	0.0638062	-2.45194
23075636	NA	-0.489126	10.5851	-3.02275	0.0040734	0.0638339	-2.45339
23076269	NA	-0.489126	10.5851	-3.02275	0.0040734	0.0638339	-2.45339
TC0X00008232.hg.1	ZCCHC12	-0.200687	4.92368	-3.02131	0.00408959	0.0640507	-2.45704
TC1000006704.hg.1	TAF3	0.281265	7.95097	3.02077	0.00409569	0.0641092	-2.4584
TC1100007770.hg.1	MS4A5	0.210057	4.45924	3.02012	0.00410296	0.0641699	-2.46003
TC0200011276.hg.1	ERFE	-0.388087	8.26241	-3.01987	0.00410579	0.0641699	-2.46066
HTA2-pos-PSR17013118.hg.1	NA	0.216055	11.1636	3.0198	0.00410665	0.0641699	-2.46086
TC0600012827.hg.1	WASF1	0.400816	8.72051	3.01831	0.00412347	0.0643958	-2.46461
TC1700006774.hg.1	CYB5D1	0.448157	9.13911	3.01647	0.00414445	0.0646511	-2.46927
TC2000009914.hg.1	TGIF2	0.285869	8.3077	3.01645	0.00414457	0.0646511	-2.46929
TC2200009279.hg.1	SMDT1	0.24711	9.00934	3.01609	0.00414872	0.0646632	-2.47021
TC0700012010.hg.1	TFR2	-0.245533	8.06585	-3.01597	0.00415011	0.0646632	-2.47052
TC0300012935.hg.1	SHOX2	0.42306	7.34329	3.01556	0.00415484	0.0646998	-2.47156
TSUnmapped00000186.hg.1	NA	0.338363	7.1104	3.014	0.00417263	0.0649397	-2.47548
TC0200010624.hg.1	PIKFYVE	0.268338	9.20074	3.01305	0.00418356	0.0650133	-2.47788
TC0400010167.hg.1	DCAF16	-0.333744	10.3367	-3.01294	0.00418486	0.0650133	-2.47817
HTA2-pos-PSR17013144.hg.1	NA	0.194509	12.2011	3.01276	0.00418684	0.0650133	-2.4786
TC1700011749.hg.1	GRB2	0.187374	11.626	3.01276	0.00418693	0.0650133	-2.47862
TC0100007800.hg.1	NA	0.537676	6.96879	3.0104	0.00421409	0.0653861	-2.48456
TC0900011660.hg.1	KYAT1	0.259974	7.15632	3.01016	0.00421695	0.0653861	-2.48518
TC0100008033.hg.1	ERMAP	-0.35719	5.54128	-3.01005	0.00421815	0.0653861	-2.48544
23072469	NA	-0.247532	6.27826	-3.00824	0.00423916	0.0656743	-2.49
HTA2-pos-PSR11017832.hg.1	NA	-0.241018	11.1409	-3.00765	0.00424607	0.0657432	-2.49149
TC0500010580.hg.1	PRKAA1	-0.400824	11.1397	-3.00745	0.00424844	0.0657432	-2.492
TC1700010576.hg.1	NEUROD2	-0.453887	6.08576	-3.00574	0.00426841	0.0660146	-2.49631
TC0700010561.hg.1	HOXA5	0.309993	7.37535	3.00538	0.00427256	0.0660413	-2.4972
TC0600013427.hg.1	FUCA2	0.298396	10.427	3.00492	0.00427804	0.0660885	-2.49837
TC0500009185.hg.1	KIF4B	0.235293	4.66938	3.00406	0.00428805	0.0662054	-2.50052
TC1700007634.hg.1	ZNHIT3	0.329685	8.35627	3.00338	0.00429607	0.0662916	-2.50223
TC0X00011010.hg.1	SPANXN3	-0.323297	6.56986	-3.00153	0.00431801	0.0665924	-2.5069
TC1000010622.hg.1	SGMS1	-0.241874	9.765	-3.00073	0.00432745	0.0667001	-2.5089
TC0400009551.hg.1	F11	-0.306346	5.66709	-3.00028	0.00433279	0.0667446	-2.51004
TC0600009228.hg.1	NT5DC1	-0.317763	9.32817	-2.9991	0.00434681	0.0669065	-2.513
23075541	NA	0.294912	8.40482	2.99878	0.00435068	0.0669065	-2.51382
23076131	NA	0.294912	8.40482	2.99878	0.00435068	0.0669065	-2.51382
TC1100008005.hg.1	CAPN1	0.413616	10.0779	2.99746	0.00436645	0.0671111	-2.51713
23069201	NA	0.18533	11.4331	2.99702	0.00437164	0.0671528	-2.51822
TC0300008018.hg.1	C3orf38	0.385413	8.43418	2.99624	0.00438105	0.0672594	-2.52019
TC2000008892.hg.1	NECAB3	-0.307242	9.46307	-2.99589	0.0043852	0.0672852	-2.52106
TC2200009338.hg.1	TBC1D10A	0.366664	7.55169	2.99568	0.00438773	0.0672859	-2.52159
TC1700008251.hg.1	EME1	-0.300631	9.47539	-2.99505	0.00439537	0.0673272	-2.52319
human-RPTR-AF062997-1_st	NA	-0.194771	4.88542	-2.99499	0.00439611	0.0673272	-2.52334
HTA2-neg-47419749_st	NA	0.278747	3.93189	2.99483	0.00439796	0.0673272	-2.52372
TC0300007083.hg.1	WDR48	0.357266	8.3732	2.99447	0.00440229	0.0673272	-2.52463
TC0500010453.hg.1	ADAMTS12	-0.379354	5.86772	-2.99443	0.0044028	0.0673272	-2.52473
TC0900012222.hg.1	NA	-0.349187	7.23205	-2.99315	0.00441822	0.0675249	-2.52794
TC0100014790.hg.1	COL24A1	-0.231618	4.83267	-2.99222	0.00442955	0.0676601	-2.53029
HTA2-pos-2995645_st	NA	0.780189	7.49579	2.99007	0.00445573	0.0680218	-2.53569
TC1200012083.hg.1	FBXO21	0.352611	8.79295	2.98812	0.00447955	0.068347	-2.54058
TC1300009992.hg.1	BIVM-ERCC5	0.460793	6.63658	2.9875	0.00448718	0.0684251	-2.54214
TC0100012379.hg.1	PGBD2	0.51336	5.99811	2.98399	0.0045304	0.069034	-2.55092
TC0X00011168.hg.1	BCAP31	0.203433	11.1212	2.98383	0.00453237	0.069034	-2.55132
23075696	NA	-0.2954	7.2088	-2.98344	0.00453727	0.069034	-2.55231
23075869	NA	-0.2954	7.2088	-2.98344	0.00453727	0.069034	-2.55231
TC2000006439.hg.1	ZCCHC3	0.213587	8.50866	2.98318	0.00454039	0.0690429	-2.55294
TC2000007320.hg.1	RALGAPB	0.286074	9.49017	2.98253	0.00454854	0.0691281	-2.55458
TC0500008653.hg.1	UQCRQ	0.209875	11.233	2.9823	0.00455139	0.0691328	-2.55516
TC0200009601.hg.1	MBD5	0.427314	6.7442	2.98203	0.00455478	0.0691457	-2.55584
TC0500009630.hg.1	B4GALT7	-0.262132	8.69686	-2.98182	0.00455736	0.0691462	-2.55636
HTA2-pos-JUC13000452.hg.1	NA	0.20469	11.8793	2.98136	0.00456309	0.0691946	-2.55751
TC0200015216.hg.1	ORMDL1	0.477333	9.35423	2.98047	0.00457426	0.0693253	-2.55975
TC1400008716.hg.1	MYH6	-0.257705	6.08394	-2.98013	0.00457851	0.0693511	-2.5606
TC1000007603.hg.1	NA	0.185671	9.84256	2.97899	0.00459272	0.0695276	-2.56344
TC0200016502.hg.1	IL18R1	-0.256306	4.20804	-2.97855	0.00459827	0.0695728	-2.56454
TC1700011007.hg.1	TTLL6	-0.216975	5.7753	-2.97625	0.00462718	0.0699713	-2.57029
HTA2-pos-PSR19006606.hg.1	NA	-0.439191	9.20181	-2.97587	0.00463199	0.0700051	-2.57124
TC1500010237.hg.1	RPL9	0.193233	10.7407	2.975	0.00464301	0.0701327	-2.57342
TC0100008912.hg.1	CCN1	-0.339493	7.63756	-2.97404	0.00465526	0.0702787	-2.57583
TSUnmapped00000018.hg.1	NA	0.39595	8.91237	2.97343	0.00466304	0.0703444	-2.57736
TC1000010071.hg.1	ENKUR	0.218532	4.9855	2.97329	0.00466479	0.0703444	-2.5777
TC0900011676.hg.1	IER5L	-0.346846	7.95133	-2.97279	0.00467117	0.0704015	-2.57895
TC1100009533.hg.1	ADAMTS15	-0.364265	6.00841	-2.97257	0.004674	0.0704052	-2.57951
TSUnmapped00000207.hg.1	NA	0.284409	9.5414	2.97233	0.00467697	0.0704109	-2.58009
TC0600013273.hg.1	NA	0.381223	7.98268	2.97156	0.0046868	0.070482	-2.58201
HTA2-pos-PSR01002166.hg.1	NA	-0.703178	6.08045	-2.97155	0.00468693	0.070482	-2.58204
TC0200010164.hg.1	ITPRID2	0.399748	10.2599	2.97121	0.00469132	0.070482	-2.5829
TC1800007440.hg.1	ZNF532	0.277173	8.18232	2.97115	0.00469206	0.070482	-2.58304
TC1500009709.hg.1	CA12	-0.311731	6.58605	-2.97052	0.00470014	0.0705219	-2.58462
TC0100007127.hg.1	ACTL8	-0.270273	5.98588	-2.97052	0.00470014	0.0705219	-2.58462
TC1900008445.hg.1	ZNF114	-0.346331	8.541	-2.97034	0.0047025	0.0705219	-2.58507
TC2200009252.hg.1	SEC14L2	0.230614	8.32994	2.96998	0.00470709	0.0705519	-2.58597
TC0700010198.hg.1	FAM220A	-0.21448	8.73752	-2.96815	0.00473057	0.0708406	-2.59053
HTA2-pos-PSR14004993.hg.1	NA	0.370891	11.0774	2.96808	0.00473156	0.0708406	-2.59072
23075525	NA	-0.44698	11.0901	-2.9677	0.00473644	0.0708487	-2.59166
TC2000009469.hg.1	ZFP64	-0.21299	8.81941	-2.96755	0.00473835	0.0708487	-2.59203
HTA2-pos-PSR17008062.hg.1	NA	0.164355	10.758	2.96724	0.0047424	0.0708487	-2.59281
TC1700009377.hg.1	INPP5K	0.225632	8.83248	2.96723	0.00474253	0.0708487	-2.59284
TC0400009033.hg.1	TRIM2	-0.284151	9.08764	-2.96689	0.00474684	0.0708742	-2.59367
HTA2-pos-3371084_st	NA	0.837861	7.80042	2.96651	0.0047518	0.0709093	-2.59463
TC1300008633.hg.1	SUPT20H	0.243283	10.8115	2.96579	0.00476121	0.0710107	-2.59644
TC0600012652.hg.1	FAXC	-0.412352	7.40578	-2.96305	0.00479682	0.0715026	-2.60326
TC0900011626.hg.1	CIZ1	0.221774	10.7922	2.96256	0.00480328	0.0715597	-2.60449
HTA2-pos-PSR15011017.hg.1	NA	0.186444	11.5901	2.96112	0.00482207	0.0718003	-2.60806
TC1900011868.hg.1	EPOR	-0.299653	8.0743	-2.96078	0.0048266	0.0718111	-2.60892
TC2200009336.hg.1	NIPSNAP1	-0.328693	8.87716	-2.96042	0.00483136	0.0718111	-2.60983
TC1200009621.hg.1	FOXM1	0.195967	10.5243	2.96031	0.00483269	0.0718111	-2.61008
TC0X00007777.hg.1	APOOL	-0.367606	9.19143	-2.96018	0.00483446	0.0718111	-2.61041
TC1100013186.hg.1	SYVN1	0.291636	9.93803	2.96006	0.00483601	0.0718111	-2.61071
TC0300011273.hg.1	ARF4	-0.372252	11.8954	-2.9594	0.00484471	0.0719011	-2.61235
TC1900010701.hg.1	C19orf47	0.313714	8.53463	2.95848	0.00485691	0.0720429	-2.61465
TC0100018315.hg.1	NA	-0.171909	11.1885	-2.95767	0.00486762	0.0721511	-2.61667
TC0100015352.hg.1	NRAS	0.298309	11.144	2.95753	0.00486951	0.0721511	-2.61703
TSUnmapped00000349.hg.1	NA	0.164571	11.4123	2.95704	0.00487598	0.0722075	-2.61824
HTA2-pos-PSR06002932.hg.1	NA	0.204631	10.6402	2.95621	0.00488695	0.0723306	-2.6203
HTA2-pos-PSR09019843.hg.1	NA	0.170106	12.0916	2.95491	0.0049043	0.0725479	-2.62354
TC0900010543.hg.1	TLE1	-0.370508	7.97358	-2.95423	0.00491337	0.0726425	-2.62523
TC1400007679.hg.1	ISCA2	-0.322757	7.78286	-2.95327	0.00492623	0.0727932	-2.62762
TC2000007474.hg.1	PABPC1L	-0.260765	8.64233	-2.95273	0.00493338	0.0728592	-2.62895
TC2000008318.hg.1	FERMT1	0.238478	10.5695	2.95231	0.00493905	0.0729033	-2.63
TC0100011400.hg.1	PFKFB2	0.42399	6.40465	2.95148	0.00495028	0.0730259	-2.63208
TSUnmapped00000494.hg.1	NA	0.259868	9.05538	2.9513	0.00495273	0.0730259	-2.63253
TC1400007890.hg.1	GPR65	0.220424	4.52014	2.95054	0.00496291	0.0731364	-2.63441
23068497	NA	0.176669	11.5834	2.95026	0.00496669	0.0731524	-2.63511
HTA2-pos-PSR02030746.hg.1	NA	0.512956	9.59104	2.94939	0.0049785	0.0732807	-2.63728
23070269	NA	0.160233	12.284	2.94922	0.00498079	0.0732807	-2.6377
TC1100006911.hg.1	SPON1	-0.292757	4.90905	-2.9481	0.00499587	0.0734299	-2.64047
TC0200009402.hg.1	MGAT5	-0.353843	9.13597	-2.94807	0.00499633	0.0734299	-2.64055
TC1300009980.hg.1	LMO7	0.290627	6.19189	2.94649	0.0050178	0.0737056	-2.64447
HTA2-pos-PSR19000803.hg.1	NA	0.376402	8.4256	2.94587	0.00502631	0.0737907	-2.64602
TC0100007832.hg.1	NA	0.261554	7.82283	2.94558	0.00503025	0.0738087	-2.64674
TC0800011142.hg.1	LINC02894	-0.306651	6.33649	-2.94534	0.00503356	0.0738174	-2.64734
TC2200008112.hg.1	TOP3B	0.304334	9.24861	2.94496	0.00503875	0.0738344	-2.64828
TC0100018390.hg.1	SLC35E2A	0.27249	8.65231	2.94485	0.00504015	0.0738344	-2.64854
TC0700009977.hg.1	PDGFA	0.460747	8.55519	2.94423	0.00504875	0.0738562	-2.6501
TC2200009271.hg.1	APOBEC3C	0.521735	10.7105	2.9442	0.00504916	0.0738562	-2.65017
TC0200016563.hg.1	KLHL23	-0.398282	9.16941	-2.94415	0.00504979	0.0738562	-2.65028
TC2200008364.hg.1	NA	-0.315562	4.85897	-2.94347	0.00505918	0.0738667	-2.65198
HTA2-pos-PSR11017837.hg.1	NA	-0.152826	12.7719	-2.94343	0.00505968	0.0738667	-2.65207
TC1700007170.hg.1	MAPK7	0.234582	8.30153	2.94342	0.00505979	0.0738667	-2.65209
TC0800006873.hg.1	PDGFRL	-0.22395	8.79675	-2.94331	0.00506137	0.0738667	-2.65238
TC1200011364.hg.1	PAWR	-0.320386	8.93181	-2.94279	0.0050685	0.0739311	-2.65367
TC0700013526.hg.1	FAM126A	0.376819	8.30855	2.94229	0.00507538	0.0739917	-2.65491
TC0200016624.hg.1	KIDINS220	0.417168	9.45794	2.94198	0.00507962	0.07401	-2.65567
TC1000006639.hg.1	FBH1	0.245903	9.69774	2.9418	0.00508208	0.07401	-2.65611
TC0100014788.hg.1	ZNHIT6	0.489447	8.66576	2.94149	0.00508632	0.0740322	-2.65688
TC1700011181.hg.1	MMD	-0.342803	8.02424	-2.94077	0.00509638	0.0741388	-2.65868
TC0600012883.hg.1	TUBE1	-0.591635	9.71963	-2.94051	0.0050999	0.0741503	-2.65931
HTA2-pos-PSR02000276.hg.1	NA	0.189742	12.7679	2.93998	0.00510727	0.0741692	-2.66064
HTA2-pos-PSR17013133.hg.1	NA	0.161943	11.6144	2.93996	0.00510752	0.0741692	-2.66068
TC1300008927.hg.1	NA	0.43076	5.51587	2.93983	0.00510938	0.0741692	-2.66101
TC1300006699.hg.1	ATP5F1EP2	0.301367	9.47223	2.93873	0.00512462	0.0743507	-2.66374
TC2000006894.hg.1	KIZ	0.278222	6.02169	2.93846	0.00512841	0.074366	-2.66441
TC0400007891.hg.1	ART3	0.244963	4.8405	2.93805	0.00513402	0.074376	-2.66541
TC0900009829.hg.1	NDUFB6	0.326878	9.81301	2.93795	0.00513544	0.074376	-2.66566
23075667	NA	0.257158	9.28537	2.93742	0.00514277	0.074376	-2.66697
23075839	NA	0.257158	9.28537	2.93742	0.00514277	0.074376	-2.66697
23076134	NA	0.257158	9.28537	2.93742	0.00514277	0.074376	-2.66697
TC0600013603.hg.1	MTRF1L	0.339603	9.75885	2.93658	0.00515449	0.0745058	-2.66905
TC1500010712.hg.1	GOLGA8N	0.43466	7.48748	2.93636	0.00515757	0.0745107	-2.66959
TC0200009091.hg.1	RALB	0.379996	9.6724	2.93515	0.00517457	0.0747167	-2.6726
TC0700008747.hg.1	HBP1	-0.421376	8.04108	-2.93466	0.00518141	0.0747756	-2.67381
TC1300008824.hg.1	SLC25A30	0.549176	7.95297	2.93385	0.0051929	0.0749017	-2.67584
TC0100015864.hg.1	S100A6	0.296284	10.4117	2.93228	0.00521504	0.0751811	-2.67972
TC1200012734.hg.1	ZNF26	0.497276	6.9734	2.93185	0.00522109	0.0751969	-2.68079
TC0100013602.hg.1	TMEM234	-0.425595	6.2015	-2.93181	0.00522166	0.0751969	-2.68089
TC1900011939.hg.1	NA	-0.321663	6.65327	-2.93097	0.00523349	0.0753183	-2.68295
23074890	NA	0.240031	8.93837	2.93062	0.0052384	0.0753183	-2.68381
23074921	NA	0.240031	8.93837	2.93062	0.0052384	0.0753183	-2.68381
TC1000008712.hg.1	PPRC1	-0.207655	9.68103	-2.93042	0.00524125	0.0753195	-2.68431
TC1600011362.hg.1	ACSM3	-0.341677	6.64694	-2.92901	0.00526135	0.0755683	-2.68781
TC0100007334.hg.1	LYPLA2	-0.28603	10.4107	-2.92866	0.00526634	0.0756	-2.68867
TC0100014848.hg.1	NA	0.312833	8.04955	2.9278	0.00527864	0.0757367	-2.6908
TC0300006542.hg.1	THUMPD3	-0.300793	10.3054	-2.92595	0.00530515	0.0760757	-2.69538
TC0700012584.hg.1	UBE2H	0.211043	10.7115	2.92576	0.00530787	0.0760757	-2.69585
HTA2-pos-PSR02030742.hg.1	NA	0.576987	8.9555	2.92532	0.00531413	0.0760771	-2.69693
TC0200015556.hg.1	FZD5	0.245319	6.53523	2.92521	0.00531581	0.0760771	-2.69722
TC1300007228.hg.1	WDFY2	0.223399	7.81412	2.92517	0.00531636	0.0760771	-2.69731
TC0400007270.hg.1	FAM114A1	-0.348921	4.84955	-2.9247	0.0053231	0.0761335	-2.69847
TC1100010051.hg.1	TMEM9B	0.349603	9.90328	2.92418	0.00533053	0.0761997	-2.69974
TC0300006618.hg.1	SYN2	0.269994	7.67915	2.92335	0.00534253	0.0763311	-2.7018
HTA2-pos-2960238_st	NA	0.3202	11.7596	2.92307	0.00534655	0.0763484	-2.70248
TC1600007990.hg.1	RSPRY1	0.35796	9.97253	2.92286	0.00534958	0.0763516	-2.703
TC1100013088.hg.1	BIRC2	-0.38123	8.67603	-2.92207	0.005361	0.0764744	-2.70495
TC1600007536.hg.1	ARMC5	0.338154	7.9856	2.91918	0.00540309	0.0768342	-2.7121
HTA2-pos-PSR06017442.hg.1	NA	0.162869	12.1144	2.91879	0.00540883	0.0768342	-2.71306
HTA2-pos-PSR6_cox_hap2002785.hg.1	NA	0.162869	12.1144	2.91879	0.00540883	0.0768342	-2.71306
HTA2-pos-PSR6_dbb_hap3002698.hg.1	NA	0.162869	12.1144	2.91879	0.00540883	0.0768342	-2.71306
HTA2-pos-PSR6_mann_hap4002313.hg.1	NA	0.162869	12.1144	2.91879	0.00540883	0.0768342	-2.71306
HTA2-pos-PSR6_mcf_hap5002455.hg.1	NA	0.162869	12.1144	2.91879	0.00540883	0.0768342	-2.71306
HTA2-pos-PSR6_qbl_hap6002766.hg.1	NA	0.162869	12.1144	2.91879	0.00540883	0.0768342	-2.71306
HTA2-pos-PSR6_ssto_hap7002454.hg.1	NA	0.162869	12.1144	2.91879	0.00540883	0.0768342	-2.71306
TC0100013000.hg.1	CASP9	0.299563	7.0341	2.91755	0.00542689	0.0770505	-2.71611
HTA2-pos-PSR19006607.hg.1	NA	-0.438673	9.23783	-2.91652	0.00544208	0.0772259	-2.71866
TC0300008746.hg.1	ACAD9	-0.225662	9.50909	-2.91588	0.00545146	0.0772836	-2.72024
TC2100008538.hg.1	NA	0.401798	9.36173	2.91586	0.00545184	0.0772836	-2.7203
TC0900009209.hg.1	PMPCA	0.312249	10.3662	2.91564	0.00545507	0.0772892	-2.72084
TC0100018388.hg.1	SLC35E2B	0.266493	8.46353	2.91471	0.00546872	0.0774078	-2.72312
TC0900006655.hg.1	LURAP1L	-0.445771	5.28486	-2.91468	0.00546914	0.0774078	-2.72319
TC1600009074.hg.1	MSRB1	-0.272098	10.7867	-2.91354	0.00548608	0.0776072	-2.72602
TC0100018479.hg.1	NOTCH2NLA	0.289601	9.56654	2.9125	0.0055015	0.0777107	-2.72858
TC0700013332.hg.1	NA	0.166117	11.2095	2.91218	0.0055062	0.0777107	-2.72936
TC0900012176.hg.1	URM1	0.34011	8.3322	2.91211	0.00550722	0.0777107	-2.72953
TC1900007279.hg.1	C19orf44	-0.253123	8.1752	-2.91186	0.00551105	0.0777107	-2.73016
TC1000009792.hg.1	USP6NL	0.263383	8.94842	2.91175	0.00551263	0.0777107	-2.73043
TC2000010034.hg.1	ZNF512B	0.265788	6.70646	2.91172	0.00551312	0.0777107	-2.73051
TC0200013641.hg.1	CHST10	-0.328818	5.54357	-2.9117	0.0055134	0.0777107	-2.73055
TC0900007063.hg.1	PHF24	-0.24691	6.58175	-2.91149	0.0055165	0.077714	-2.73107
HTA2-neg-47423602_st	NA	0.543607	5.28289	2.91043	0.00553223	0.0778953	-2.73367
TC1900006852.hg.1	RETN	-0.33684	6.50492	-2.90997	0.00553914	0.0779522	-2.73481
HTA2-pos-PSR01029259.hg.1	NA	0.265682	7.09276	2.90888	0.00555549	0.0781419	-2.7375
TC0100010335.hg.1	USP21	0.397143	8.53887	2.9083	0.00556411	0.0782226	-2.73891
TC0100015212.hg.1	EPS8L3	-0.258492	6.25219	-2.90606	0.00559791	0.0786572	-2.74444
TC0X00006681.hg.1	ZRSR2	0.300278	7.08462	2.90531	0.00560921	0.0787739	-2.74628
HTA2-pos-PSR01002147.hg.1	NA	-0.393409	11.1918	-2.90502	0.0056136	0.0787739	-2.74699
TC1600010467.hg.1	CNGB1	-0.280205	7.66367	-2.90493	0.00561491	0.0787739	-2.74721
HTA2-neg-47420512_st	NA	-0.304973	3.79045	-2.90461	0.00561974	0.078801	-2.74799
TC1200010229.hg.1	PTHLH	-0.319855	7.24471	-2.90417	0.00562649	0.078855	-2.74909
23074024	NA	0.414888	5.45439	2.90392	0.00563018	0.078866	-2.74969
HTA2-pos-3637135_st	NA	0.207521	12.2901	2.90366	0.00563413	0.0788808	-2.75033
TC0800008663.hg.1	MAL2	-0.236447	12.1146	-2.90301	0.00564402	0.0789786	-2.75193
TC1200010559.hg.1	VDR	0.385904	9.24889	2.90212	0.00565768	0.0790885	-2.75413
TSUnmapped00000776.hg.1	NA	0.164557	11.5167	2.90211	0.00565769	0.0790885	-2.75414
TC0300009459.hg.1	GPR160	-0.318127	8.76618	-2.90063	0.00568039	0.0793649	-2.75779
TC2200008300.hg.1	TFIP11	0.239719	8.31203	2.90038	0.00568422	0.0793777	-2.75841
TC0100007747.hg.1	GJB3	0.318938	8.11912	2.89997	0.00569045	0.0794052	-2.7594
TC0500009591.hg.1	FAF2	0.176798	11.8515	2.89975	0.0056939	0.0794052	-2.75996
TC1200012629.hg.1	DAZAP2	0.236587	12.1657	2.89952	0.00569729	0.0794052	-2.7605
TC1600011300.hg.1	CENPBD1P	0.327601	7.29913	2.89949	0.00569788	0.0794052	-2.7606
TC0400008237.hg.1	MTTP	-0.23	6.88414	-2.89881	0.00570827	0.0795093	-2.76226
TC1200012623.hg.1	NA	-0.32109	5.2481	-2.89844	0.00571396	0.0795478	-2.76317
TC1600008979.hg.1	CIAO3	0.387778	8.5811	2.89816	0.00571829	0.0795673	-2.76386
TC0X00008405.hg.1	RBMX2	0.248701	10.0876	2.89748	0.00572867	0.079671	-2.76551
TC2000010009.hg.1	NA	0.267276	5.14763	2.89638	0.00574574	0.0798174	-2.76823
HTA2-pos-PSR01002164.hg.1	NA	-0.474762	7.04003	-2.89601	0.00575144	0.0798174	-2.76913
TC1200012622.hg.1	SLC48A1	-0.552714	8.49058	-2.89572	0.00575601	0.0798174	-2.76986
23076536	NA	0.215371	10.6989	2.89526	0.00576309	0.0798174	-2.77098
HTA2-pos-3145780_st	NA	-0.416398	9.98884	-2.8951	0.00576549	0.0798174	-2.77136
TC1900009755.hg.1	KLF1	-0.319047	6.94288	-2.89484	0.00576958	0.0798174	-2.77201
TC1700007677.hg.1	DUSP14	0.309091	9.2522	2.89482	0.00576983	0.0798174	-2.77205
TC1900010008.hg.1	IQCN	-0.357558	7.31212	-2.89474	0.00577115	0.0798174	-2.77225
TC1600011359.hg.1	ITPRIPL2	0.299064	7.2727	2.89419	0.00577973	0.0798174	-2.77361
TC2200008513.hg.1	RFPL3S	-0.285246	5.95242	-2.89383	0.00578529	0.0798174	-2.77449
TC0100007672.hg.1	EIF3I	0.202796	11.3823	2.89364	0.00578819	0.0798174	-2.77494
TC1700009372.hg.1	CRK	0.388819	10.3109	2.89361	0.0057887	0.0798174	-2.77502
TC0200008534.hg.1	ANKRD36	0.502002	9.32464	2.89343	0.00579153	0.0798174	-2.77547
HTA2-pos-PSR06002942.hg.1	NA	0.190887	9.35705	2.89301	0.00579806	0.0798174	-2.7765
HTA2-pos-PSR6_cox_hap2000486.hg.1	NA	0.190887	9.35705	2.89301	0.00579806	0.0798174	-2.7765
HTA2-pos-PSR6_dbb_hap3000475.hg.1	NA	0.190887	9.35705	2.89301	0.00579806	0.0798174	-2.7765
HTA2-pos-PSR6_mann_hap4000466.hg.1	NA	0.190887	9.35705	2.89301	0.00579806	0.0798174	-2.7765
HTA2-pos-PSR6_mcf_hap5000375.hg.1	NA	0.190887	9.35705	2.89301	0.00579806	0.0798174	-2.7765
HTA2-pos-PSR6_qbl_hap6000472.hg.1	NA	0.190887	9.35705	2.89301	0.00579806	0.0798174	-2.7765
HTA2-pos-PSR6_ssto_hap7000469.hg.1	NA	0.190887	9.35705	2.89301	0.00579806	0.0798174	-2.7765
TC1400008583.hg.1	NA	0.466929	9.22405	2.89283	0.00580085	0.0798174	-2.77694
TC1600007532.hg.1	ITGAD	-0.283847	6.23151	-2.88915	0.00585846	0.0805431	-2.78595
TC0100007841.hg.1	CDCA8	0.25886	9.79124	2.88909	0.00585951	0.0805431	-2.78612
TC1400008746.hg.1	TINF2	0.248694	8.45716	2.88876	0.00586464	0.0805728	-2.78691
TC2000007169.hg.1	CHMP4B	-0.211454	9.78073	-2.8883	0.00587198	0.0806329	-2.78805
TC1900008059.hg.1	SUPT5H	0.189276	10.5838	2.88794	0.00587761	0.0806695	-2.78893
TC0200011282.hg.1	TRAF3IP1	0.218447	9.87042	2.88767	0.00588191	0.0806876	-2.78959
TC0100018507.hg.1	ARHGEF2	-0.345193	8.77011	-2.88748	0.00588486	0.0806876	-2.79005
HTA2-pos-3090559_st	NA	0.31299	9.45914	2.88729	0.00588794	0.0806891	-2.79053
23070249	NA	0.260766	7.04869	2.88678	0.00589591	0.0807576	-2.79176
TC2000008909.hg.1	EIF2S2	-0.262919	11.8776	-2.88645	0.00590114	0.0807885	-2.79257
TC0800009166.hg.1	GML	-0.202556	4.64997	-2.88583	0.00591099	0.0808827	-2.79409
TC1900009311.hg.1	ZFR2	0.194417	5.42724	2.88528	0.00591982	0.0809628	-2.79545
TC1100009824.hg.1	CARS1	-0.349552	9.74878	-2.88268	0.00596115	0.0814808	-2.8018
TC0600012345.hg.1	HTR1B	-0.312978	6.91622	-2.88252	0.00596369	0.0814808	-2.80219
TC1500007318.hg.1	TEX9	0.324157	7.74867	2.88162	0.00597812	0.0816357	-2.80439
HTA2-pos-PSR12013076.hg.1	NA	-0.270539	11.904	-2.88144	0.00598104	0.0816357	-2.80483
TC0600007625.hg.1	NA	-0.360356	6.52772	-2.88061	0.00599445	0.0817666	-2.80688
TC2200006630.hg.1	TANGO2	0.24762	8.89679	2.88029	0.00599963	0.0817666	-2.80766
HTA2-pos-PSR17013136.hg.1	NA	0.19241	12.0414	2.88028	0.00599965	0.0817666	-2.80767
TC1600010227.hg.1	N4BP1	-0.306932	10.7548	-2.88009	0.00600275	0.0817679	-2.80814
TC0100009054.hg.1	MTF2	0.456714	9.79066	2.8782	0.00603331	0.0821431	-2.81277
TC1100013087.hg.1	BIRC3	-0.282391	5.45848	-2.87777	0.00604021	0.0821948	-2.81381
TC0300007470.hg.1	PPM1M	-0.345148	6.04881	-2.87744	0.00604556	0.0821948	-2.81461
[truncated: 25,190 more rows]

## Sheet: siBYSL_vs_siCtrl_p53+_DEGs
Probeset	ID	logFC	AveExpr	t	P.Value	adj.P.Val	B
TC0600007847.hg.1	CDKN1A	2.0107	9.83978	21.2284	1.6733e-25	4.54952e-21	46.7938
TC2200007206.hg.1	MCM5	-1.51525	10.486	-18.9482	1.8941e-23	2.57494e-19	42.4639
23075614	NA	-0.850885	12.3898	-17.6379	3.52085e-22	3.19094e-18	39.7471
TC0600007544.hg.1	TUBB	-0.83293	12.5754	-16.9741	1.6476e-21	1.03737e-17	38.3014
TC0100011253.hg.1	BTG2	1.38346	8.8074	16.912	1.9077e-21	1.03737e-17	38.1637
TC1500008245.hg.1	ABHD2	-1.53604	9.7444	-16.7069	3.10502e-21	1.40704e-17	37.7057
23075787	NA	-0.794317	12.586	-16.4752	5.41136e-21	2.10185e-17	37.1825
23075514	NA	-0.831603	12.3899	-16.019	1.64256e-20	4.80228e-17	36.1341
23076084	NA	-0.831603	12.3899	-16.019	1.64256e-20	4.80228e-17	36.1341
23076411	NA	-0.813408	12.3962	-15.9895	1.76626e-20	4.80228e-17	36.0655
TC0400009765.hg.1	NA	1.88275	8.4405	15.8661	2.39475e-20	5.91917e-17	35.7774
TC0600012038.hg.1	MCM3	-1.52592	10.4991	-15.6149	4.47434e-20	1.01377e-16	35.1851
TC0100013557.hg.1	SNRNP40	-1.12247	9.18946	-15.4591	6.61547e-20	1.3836e-16	34.814
23076247	NA	-0.799054	12.5876	-15.4279	7.15773e-20	1.39008e-16	34.7392
23075948	NA	-0.787863	12.5779	-15.0673	1.79064e-19	3.24571e-16	33.8675
TC1200010795.hg.1	RARG	-1.38923	7.9903	-14.8523	3.11482e-19	5.29306e-16	33.3401
TC0700011876.hg.1	ASNS	-1.72729	11.0083	-14.7881	3.67947e-19	5.88477e-16	33.1813
23070167	NA	2.15762	9.03679	14.0568	2.53284e-18	3.82586e-15	31.3375
TC0200007049.hg.1	TMEM214	-1.39518	9.33281	-13.9166	3.69322e-18	5.285e-15	30.9761
TC0600008027.hg.1	BYSL	-1.16623	9.52545	-13.8117	4.90482e-18	6.66785e-15	30.704
TC0400010282.hg.1	SEL1L3	-1.02619	9.79416	-13.3235	1.86991e-17	2.32958e-14	29.4184
TC0900009711.hg.1	NA	1.61223	6.64132	13.3206	1.88498e-17	2.32958e-14	29.4107
TC1600010752.hg.1	AARS1	-0.890066	10.8936	-13.19	2.71051e-17	3.20417e-14	29.0611
TC0200011975.hg.1	TP53I3	1.0938	8.54529	12.9837	4.82993e-17	5.4717e-14	28.5047
TC0600012801.hg.1	SESN1	2.1336	7.06682	12.9146	5.86904e-17	6.38293e-14	28.3168
TC1500008470.hg.1	ARRDC4	1.73579	6.92005	12.858	6.88533e-17	7.2002e-14	28.1629
TC1600007113.hg.1	VPS35L	-1.04389	9.03234	-12.7875	8.4103e-17	8.46917e-14	27.9699
TC0100014543.hg.1	DEPDC1	-1.57693	10.0874	-12.6922	1.10282e-16	1.03701e-13	27.7084
TC0200016421.hg.1	BABAM2	-1.01757	10.3489	-12.6911	1.10609e-16	1.03701e-13	27.7055
TC0100016020.hg.1	ISG20L2	-0.907179	9.85983	-12.6625	1.2004e-16	1.08792e-13	27.6265
TC0100008874.hg.1	PRKACB	0.873783	11.3525	12.5503	1.65445e-16	1.45106e-13	27.3167
TC0100009480.hg.1	HIPK1	-0.780108	9.17117	-12.4064	2.50328e-16	2.12693e-13	26.9166
TC0100013629.hg.1	YARS1	-0.855235	10.7843	-12.3769	2.72617e-16	2.24612e-13	26.8341
TC0500009320.hg.1	HMMR	-1.79595	9.25658	-12.3273	3.14663e-16	2.51536e-13	26.6954
TC1600011417.hg.1	NFATC3	-1.04104	9.63496	-12.3089	3.31935e-16	2.51536e-13	26.6437
TC0600007836.hg.1	KCTD20	-0.942802	8.65825	-12.3077	3.3305e-16	2.51536e-13	26.6405
TC1200006966.hg.1	STRAP	-1.53812	10.8865	-12.2712	3.70264e-16	2.72084e-13	26.5381
TC1100007470.hg.1	DDB2	0.969654	8.14498	12.2097	4.42787e-16	3.16814e-13	26.365
TC1000008668.hg.1	SFXN3	1.08145	8.95443	12.1073	5.97065e-16	4.16246e-13	26.0757
TC0100013432.hg.1	WASF2	-1.48028	9.45862	-11.805	1.4542e-15	9.88459e-13	25.2134
TC1600007723.hg.1	GPT2	-1.06132	7.98667	-11.7518	1.70311e-15	1.12941e-12	25.0602
TC1100011886.hg.1	RAB38	-1.83473	8.41495	-11.7423	1.75203e-15	1.13419e-12	25.0327
TC2200007406.hg.1	ATF4	-1.07378	10.8207	-11.6628	2.21995e-15	1.40368e-12	24.8031
TC2000009317.hg.1	SULF2	1.233	7.91923	11.6051	2.63713e-15	1.62956e-12	24.6361
TC0800011150.hg.1	TP53INP1	1.59127	6.65132	11.5927	2.73686e-15	1.65361e-12	24.6001
23074627	NA	-1.03384	10.1975	-11.4952	3.66546e-15	2.16653e-12	24.3165
TC0400011424.hg.1	H2AZ1	-0.770108	12.5234	-11.3192	6.23308e-15	3.60577e-12	23.801
TC0500010835.hg.1	PLK2	1.61064	10.5029	11.3	6.60652e-15	3.74218e-12	23.7444
TC1600011292.hg.1	FANCA	-0.7918	10.0153	-11.1696	9.81688e-15	5.44716e-12	23.3595
TC0100013700.hg.1	CLSPN	-1.27616	9.04133	-11.0338	1.48669e-14	8.0843e-12	22.956
TC1700011720.hg.1	FDXR	0.989748	8.83114	11.0178	1.56118e-14	8.32291e-12	22.9085
TC0100016678.hg.1	NIBAN1	-1.63901	6.38568	-10.8143	2.92144e-14	1.52752e-11	22.2987
TC2100007263.hg.1	PDE9A	0.833227	8.65625	10.7462	3.60708e-14	1.85043e-11	22.0935
TC0100011192.hg.1	IPO9	-0.56168	11.2796	-10.7311	3.78042e-14	1.90344e-11	22.0478
TSUnmapped00000135.hg.1	NA	1.59948	5.30465	10.6609	4.70236e-14	2.32459e-11	21.8352
TC1000008054.hg.1	PLAU	0.865394	9.75144	10.6221	5.30547e-14	2.5759e-11	21.7177
TC0500007368.hg.1	ITGA2	-1.30344	8.0437	-10.5931	5.80808e-14	2.77045e-11	21.6295
TC0900007667.hg.1	PSAT1	-1.13996	12.1619	-10.4403	9.36926e-14	4.39208e-11	21.1636
TC1400006715.hg.1	PCK2	-1.24099	7.91342	-10.3964	1.07552e-13	4.95386e-11	21.0291
TC1000008733.hg.1	MFSD13A	-1.35678	10.2525	-10.3912	1.0932e-13	4.95386e-11	21.0132
TC1100010290.hg.1	E2F8	-0.775648	9.78963	-10.3777	1.14078e-13	5.08472e-11	20.9716
TC1000010980.hg.1	ASCC1	-0.963511	9.79292	-10.3667	1.18105e-13	5.17929e-11	20.9378
TC0900010311.hg.1	FAM27E3	-1.35592	8.3376	-10.3581	1.21358e-13	5.23745e-11	20.9113
TC2200006883.hg.1	SUSD2	1.20997	8.21003	10.325	1.3467e-13	5.72117e-11	20.8099
TC1600007982.hg.1	HERPUD1	-1.09447	9.77027	-10.219	1.88297e-13	7.85125e-11	20.4829
TC0600006659.hg.1	BPHL	-1.43115	6.38168	-10.2152	1.90585e-13	7.85125e-11	20.4712
TC1200009621.hg.1	FOXM1	-0.67479	10.5243	-10.1935	2.04138e-13	8.28404e-11	20.4042
TC0800009673.hg.1	LONRF1	-1.52064	7.03331	-10.1707	2.19475e-13	8.705e-11	20.3335
TC0600007263.hg.1	H4C1	-1.05867	9.08736	-10.1686	2.20915e-13	8.705e-11	20.3271
TC1400007603.hg.1	RGS6	1.26123	6.04987	10.1634	2.24592e-13	8.71653e-11	20.311
TC1000012581.hg.1	ARHGAP19-SLIT1	-1.13412	9.52692	-10.1592	2.27619e-13	8.71653e-11	20.2979
TC1100013021.hg.1	FEN1	-0.819738	10.9875	-10.1299	2.49851e-13	9.36864e-11	20.207
TC2100006967.hg.1	IFNGR2	-0.955699	10.4177	-10.1278	2.5154e-13	9.36864e-11	20.2004
TC0500010615.hg.1	SELENOP	0.956474	4.51709	10.1078	2.68045e-13	9.78317e-11	20.1384
TC0100011512.hg.1	DTL	-0.646044	10.6232	-10.1056	2.69866e-13	9.78317e-11	20.1318
TSUnmapped00000661.hg.1	NA	1.17104	5.0812	10.0919	2.81907e-13	1.00852e-10	20.0892
TC1700010274.hg.1	BLMH	-1.04314	9.50005	-10.0488	3.2345e-13	1.14212e-10	19.9551
TC0200015645.hg.1	ABCA12	0.999447	4.68497	9.99275	3.86807e-13	1.34832e-10	19.7805
TC0500007415.hg.1	GPX8	-0.992659	9.16165	-9.96764	4.19138e-13	1.44252e-10	19.7021
TC0100008132.hg.1	TMEM69	0.733634	10.3332	9.93151	4.70522e-13	1.59913e-10	19.5892
TC1700007790.hg.1	CDC6	-0.751096	11.2514	-9.90681	5.09281e-13	1.70949e-10	19.5119
TC1500010723.hg.1	CHAC1	-2.36988	9.32042	-9.89974	5.2096e-13	1.72736e-10	19.4898
TC1100012019.hg.1	SESN3	1.30902	5.00109	9.83422	6.42963e-13	2.10621e-10	19.2843
TC1700006592.hg.1	HASPIN	-0.892826	7.92067	-9.78656	7.49529e-13	2.42607e-10	19.1345
TC0600011134.hg.1	H4C4	-0.851666	9.98151	-9.76268	8.09493e-13	2.58933e-10	19.0594
TC0100014202.hg.1	ORC1	-0.857276	9.72525	-9.74956	8.44479e-13	2.66983e-10	19.018
TC0500009319.hg.1	CCNG1	0.728378	10.9004	9.73965	8.71906e-13	2.72486e-10	18.9868
TC2200008370.hg.1	XBP1	-0.776705	9.30453	-9.71871	9.32873e-13	2.88226e-10	18.9208
TC1000012580.hg.1	ARHGAP19	-1.26691	9.66253	-9.7044	9.77009e-13	2.98471e-10	18.8756
TC0500009211.hg.1	CYFIP2	0.847865	9.00003	9.69879	9.94863e-13	3.00548e-10	18.8579
TC0300010990.hg.1	SMARCC1	-0.787734	10.9749	-9.68984	1.02407e-12	3.05971e-10	18.8297
TC0100007841.hg.1	CDCA8	-0.865196	9.79124	-9.65629	1.14147e-12	3.37341e-10	18.7236
23070113	NA	-1.12231	9.67449	-9.63408	1.22657e-12	3.5478e-10	18.6534
23070277	NA	-1.12231	9.67449	-9.63408	1.22657e-12	3.5478e-10	18.6534
TC1900010372.hg.1	CEP89	-0.67833	8.60643	-9.5921	1.4054e-12	4.02226e-10	18.5204
TC0100010347.hg.1	SDHC	-0.713371	10.0789	-9.55806	1.56959e-12	4.44538e-10	18.4124
TC1700008104.hg.1	NA	-1.10417	9.54429	-9.51627	1.79793e-12	5.03959e-10	18.2796
TC2000006444.hg.1	TRIB3	-1.33157	9.03591	-9.49313	1.9386e-12	5.37842e-10	18.206
TC0400010418.hg.1	RELL1	-0.768927	10.0089	-9.4457	2.26258e-12	6.21388e-10	18.0549
TC0500010085.hg.1	CMBL	0.990002	9.75826	9.43871	2.31479e-12	6.29368e-10	18.0326
TC1400010195.hg.1	WARS1	-0.600426	11.623	-9.42762	2.40008e-12	6.46098e-10	17.9973
TC0300008550.hg.1	CSTA	-1.32726	6.65441	-9.41462	2.5041e-12	6.6749e-10	17.9558
TC1500009702.hg.1	RPS27L	1.25457	10.0924	9.37269	2.87185e-12	7.58084e-10	17.8218
TC2200009236.hg.1	GGT1	0.820053	7.35079	9.3676	2.92003e-12	7.63391e-10	17.8056
TC1000011370.hg.1	ACTA2	1.14511	7.29089	9.34693	3.12431e-12	8.09019e-10	17.7394
TC1800007543.hg.1	SERPINB5	1.10942	8.75059	9.32638	3.34172e-12	8.57152e-10	17.6736
TC0100011871.hg.1	H2BU1	-0.887859	9.23674	-9.27546	3.94885e-12	1.00341e-09	17.5104
TC0600007284.hg.1	H4C5	-0.622854	12.8539	-9.26963	4.02504e-12	1.00589e-09	17.4917
TC0800008263.hg.1	ESRP1	-0.567168	11.6765	-9.26906	4.0326e-12	1.00589e-09	17.4899
TC0700011626.hg.1	SEMA3C	1.44923	8.59556	9.25404	4.23636e-12	1.04711e-09	17.4417
TC1200012650.hg.1	NA	-0.653222	11.5229	-9.22706	4.62907e-12	1.13387e-09	17.355
TC0700007098.hg.1	GARS1	-0.549715	12.1408	-9.08116	7.48601e-12	1.8173e-09	16.8847
TC0600011125.hg.1	H2AC4	-0.767012	10.8163	-9.02342	9.0603e-12	2.18e-09	16.698
TC0200015865.hg.1	SCG2	1.4065	7.25053	9.0022	9.71977e-12	2.31563e-09	16.6292
TC0800012087.hg.1	NA	0.848738	7.37178	8.99989	9.79433e-12	2.31563e-09	16.6218
TC0900007115.hg.1	GLIPR2	-0.794264	8.99803	-8.9732	1.06998e-11	2.5079e-09	16.5352
TC0600008757.hg.1	PNRC1	1.45917	9.30597	8.96284	1.10737e-11	2.57335e-09	16.5016
TC1700008498.hg.1	PPM1D	0.729189	10.2923	8.89971	1.36551e-11	3.14633e-09	16.2966
TC1000012585.hg.1	CHUK	-1.18511	8.15466	-8.89524	1.38591e-11	3.16652e-09	16.282
TC0700010185.hg.1	EIF2AK1	-0.571232	11.254	-8.87616	1.47665e-11	3.34572e-09	16.22
TC0100013949.hg.1	SLC6A9	-0.810242	8.76675	-8.87149	1.49979e-11	3.37007e-09	16.2047
TC0700007477.hg.1	UPP1	-0.902362	7.48948	-8.84611	1.63191e-11	3.63689e-09	16.1221
TC1600009966.hg.1	DCTPP1	-0.748977	11.2292	-8.83397	1.69923e-11	3.75612e-09	16.0825
TC0900009569.hg.1	NFIB	-0.892252	8.23599	-8.81178	1.82951e-11	3.99714e-09	16.0102
TC0100016963.hg.1	KDM5B	0.785251	8.87202	8.81045	1.83766e-11	3.99714e-09	16.0059
TC1400010390.hg.1	AHNAK2	0.96471	8.57298	8.80092	1.89694e-11	4.09333e-09	15.9748
TC0100007447.hg.1	CEP85	-0.761468	8.16718	-8.79756	1.91834e-11	4.1069e-09	15.9638
TC1600007014.hg.1	NA	-0.626492	9.884	-8.79317	1.94663e-11	4.1264e-09	15.9495
TC1000008713.hg.1	NOLC1	-0.465238	11.4888	-8.79145	1.9578e-11	4.1264e-09	15.9439
TC0300010358.hg.1	XPC	0.635501	9.11266	8.7847	2.00235e-11	4.18784e-09	15.9219
23064952	NA	-1.06356	9.75228	-8.75787	2.18986e-11	4.54504e-09	15.8342
TC1100008409.hg.1	PPME1	0.66294	10.4524	8.75277	2.22746e-11	4.55638e-09	15.8176
TC1400008415.hg.1	ZFYVE21	-1.14036	8.37888	-8.75258	2.22884e-11	4.55638e-09	15.817
TC0700011982.hg.1	CASTOR3	1.06185	8.23165	8.73679	2.34952e-11	4.76724e-09	15.7653
TC1800007092.hg.1	MOCOS	-0.789811	8.51047	-8.72547	2.43999e-11	4.87812e-09	15.7284
TC0100011695.hg.1	BROX	-1.03066	10.0844	-8.72546	2.44013e-11	4.87812e-09	15.7283
TC1400007710.hg.1	JDP2	-0.729022	8.08384	-8.72327	2.45799e-11	4.87812e-09	15.7212
TC1700009954.hg.1	TOM1L2	0.926062	7.99708	8.71179	2.55416e-11	5.03226e-09	15.6836
TC0100017167.hg.1	NA	1.18327	8.14752	8.69182	2.73049e-11	5.34095e-09	15.6182
TC1700012076.hg.1	ARHGDIA	-0.93601	11.1826	-8.6851	2.79256e-11	5.42335e-09	15.5962
TC1600010792.hg.1	PHLPP2	-0.719725	8.39875	-8.64322	3.21275e-11	6.19514e-09	15.459
TC1700007360.hg.1	TMEM97	-0.598509	11.513	-8.6163	3.51588e-11	6.73191e-09	15.3707
TC0600007273.hg.1	H1-4	-0.653477	12.7895	-8.61405	3.5425e-11	6.73545e-09	15.3633
TC0100014191.hg.1	RAB3B	0.677562	9.96086	8.59293	3.80243e-11	7.17947e-09	15.294
TC0600008486.hg.1	OGFRL1	-1.20613	8.69071	-8.58819	3.86343e-11	7.24433e-09	15.2784
TC0100010815.hg.1	MR1	0.885123	7.44203	8.55742	4.28373e-11	7.97742e-09	15.1773
TC1700010865.hg.1	PLCD3	0.851781	7.82362	8.51075	5.01094e-11	9.26819e-09	15.0237
TC0100009621.hg.1	PHGDH	-0.997764	10.5713	-8.45065	6.13394e-11	1.12686e-08	14.8257
TC1700012092.hg.1	DUS1L	0.670473	9.28703	8.44779	6.19331e-11	1.13013e-08	14.8163
TC1200007687.hg.1	EIF4B	-0.453681	12.0179	-8.44259	6.30272e-11	1.14243e-08	14.7991
TC1900009807.hg.1	ASF1B	-0.632337	10.3583	-8.4213	6.77141e-11	1.21926e-08	14.7289
TC1700008232.hg.1	PDK2	-0.859776	9.86155	-8.39693	7.3514e-11	1.30979e-08	14.6484
TC0300012814.hg.1	GPR87	1.8685	5.17429	8.39616	7.37055e-11	1.30979e-08	14.6458
TC0400009038.hg.1	TMEM131L	0.746349	9.02489	8.3737	7.95086e-11	1.40374e-08	14.5716
TC0100007745.hg.1	GJB5	0.802524	7.82721	8.35398	8.49812e-11	1.49068e-08	14.5064
TC0400010609.hg.1	CORIN	0.960309	6.66131	8.34825	8.66398e-11	1.51003e-08	14.4875
TC0100014349.hg.1	JUN	0.933373	7.46953	8.34316	8.81449e-11	1.52648e-08	14.4706
TC0300006677.hg.1	SLC6A6	0.636275	9.75585	8.31238	9.78056e-11	1.68306e-08	14.3687
TC1900006821.hg.1	VAV1	0.554087	9.10987	8.28895	1.05869e-10	1.80523e-08	14.2911
TC0400006689.hg.1	MAN2B2	0.604345	9.2329	8.28794	1.06233e-10	1.80523e-08	14.2878
TC0600010991.hg.1	MBOAT1	-1.0091	8.85505	-8.27669	1.10352e-10	1.86358e-08	14.2505
TC0400008618.hg.1	FGF2	-1.20502	8.66176	-8.25008	1.20754e-10	2.01939e-08	14.1623
TC1300009856.hg.1	TUBGCP3	-0.646383	9.74454	-8.24933	1.21064e-10	2.01939e-08	14.1598
TC1700007387.hg.1	TRAF4	0.916094	8.32472	8.24033	1.24808e-10	2.06915e-08	14.1299
TC0X00006799.hg.1	SAT1	0.70934	10.1697	8.21208	1.37346e-10	2.26322e-08	14.0361
TC0700010019.hg.1	TMEM184A	0.800342	9.09645	8.20381	1.41249e-10	2.31351e-08	14.0087
TC1300008487.hg.1	SLC7A1	-0.773218	10.5446	-8.19222	1.46913e-10	2.39187e-08	13.9702
TC1000010722.hg.1	SLC16A9	-1.42642	8.04175	-8.18926	1.48392e-10	2.40157e-08	13.9604
TC0100013367.hg.1	AUNIP	-0.741194	9.33557	-8.18657	1.49754e-10	2.40927e-08	13.9514
23070168	NA	0.771567	4.81288	8.16989	1.58472e-10	2.53452e-08	13.896
23069193	NA	-0.593588	10.0769	-8.16548	1.60862e-10	2.54927e-08	13.8813
TC1400008913.hg.1	SNX6	-0.796392	10.5695	-8.16474	1.61269e-10	2.54927e-08	13.8789
TC0200014170.hg.1	MAP3K2	-0.866288	9.12553	-8.16248	1.62507e-10	2.55399e-08	13.8714
TC1000011736.hg.1	STN1	0.596189	9.46051	8.15857	1.64679e-10	2.57325e-08	13.8584
TC0100010518.hg.1	DCAF6	0.630197	10.0149	8.14727	1.7112e-10	2.65861e-08	13.8208
TC1900008432.hg.1	EHD2	0.735912	10.9055	8.13846	1.76315e-10	2.72377e-08	13.7915
TC1100012995.hg.1	PTPMT1	0.831417	9.22919	8.11156	1.93186e-10	2.96263e-08	13.702
TC1600011186.hg.1	SLC7A5	-0.632254	12.1347	-8.11039	1.93957e-10	2.96263e-08	13.698
TC0600008760.hg.1	PM20D2	-0.970991	10.3072	-8.09783	2.02419e-10	3.07462e-08	13.6562
TC0600011135.hg.1	NA	-0.739503	7.80111	-8.00906	2.73808e-10	4.13175e-08	13.3603
TC1700011260.hg.1	MTMR4	-0.682688	10.0007	-8.00772	2.75055e-10	4.13175e-08	13.3558
TC0X00007936.hg.1	CENPI	-1.18173	8.26549	-7.98762	2.94554e-10	4.40034e-08	13.2887
TC2000007695.hg.1	PTPN1	0.602727	11.0056	7.9831	2.99127e-10	4.4372e-08	13.2736
TC1200012238.hg.1	ZCCHC8	-0.663654	10.623	-7.98197	3.00285e-10	4.4372e-08	13.2698
TC1700010653.hg.1	KRTAP2-3	1.01324	9.22209	7.9784	3.03963e-10	4.46727e-08	13.2579
TC1700008254.hg.1	ACSF2	0.66142	7.35171	7.95375	3.30616e-10	4.83287e-08	13.1756
TC1200011330.hg.1	E2F7	-0.713225	8.95087	-7.94766	3.37557e-10	4.90793e-08	13.1552
TC2200009335.hg.1	THOC5	0.557061	10.1076	7.93942	3.47174e-10	5.02091e-08	13.1277
TC1100007833.hg.1	INCENP	-0.629603	10.0335	-7.91258	3.80486e-10	5.47356e-08	13.0379
TC0100018388.hg.1	SLC35E2B	0.720226	8.46353	7.87732	4.29186e-10	6.14165e-08	12.9199
23076283	NA	-0.696829	10.0638	-7.86636	4.45564e-10	6.3096e-08	12.8832
23076441	NA	-0.696829	10.0638	-7.86636	4.45564e-10	6.3096e-08	12.8832
23070116	NA	-0.970112	9.74226	-7.857	4.60053e-10	6.48103e-08	12.8519
TC1100009824.hg.1	CARS1	-0.952077	9.74878	-7.85158	4.68647e-10	6.56806e-08	12.8337
TC1100007216.hg.1	PRRG4	-0.836293	7.86567	-7.84637	4.77082e-10	6.65199e-08	12.8163
TC1200012863.hg.1	NA	0.949289	7.30647	7.83212	5.00904e-10	6.94851e-08	12.7685
TC0400006538.hg.1	TACC3	-0.595294	10.3026	-7.81332	5.34168e-10	7.37233e-08	12.7055
TC0300013334.hg.1	MCCC1	0.791422	8.52741	7.80468	5.50207e-10	7.55534e-08	12.6765
TC1700012474.hg.1	NA	0.45212	9.91154	7.80232	5.54661e-10	7.57823e-08	12.6686
TC2000007209.hg.1	PROCR	0.955183	9.94692	7.80081	5.5754e-10	7.57947e-08	12.6636
TC0X00010793.hg.1	ZDHHC9	0.608286	9.65328	7.79495	5.68841e-10	7.69464e-08	12.6439
TC1200011470.hg.1	DUSP6	-0.538918	10.8587	-7.7886	5.81333e-10	7.82468e-08	12.6226
TC1600006483.hg.1	MSLN	0.783385	7.21979	7.76858	6.22577e-10	8.33855e-08	12.5555
TC1700011721.hg.1	NA	1.04466	6.33315	7.76375	6.32982e-10	8.43634e-08	12.5392
TC1700009694.hg.1	MYH10	-0.692662	10.9214	-7.76135	6.38193e-10	8.4643e-08	12.5312
TC0500012909.hg.1	DRD1	0.824215	5.8463	7.75348	6.5564e-10	8.6535e-08	12.5048
TC0300012029.hg.1	NAA50	-0.533654	12.2196	-7.75139	6.60349e-10	8.67354e-08	12.4978
TC0600011857.hg.1	CUL7	0.699604	8.83497	7.74766	6.68834e-10	8.74276e-08	12.4852
TC0200010119.hg.1	PLEKHA3	-0.679306	9.22755	-7.71963	7.36288e-10	9.57843e-08	12.3911
TC0600007700.hg.1	KIFC1	-0.685645	9.95976	-7.71722	7.42383e-10	9.61174e-08	12.383
TC0700013578.hg.1	SEMA3A	1.03083	7.50612	7.71133	7.57543e-10	9.76154e-08	12.3632
23071895	NA	1.03208	7.53619	7.7061	7.71236e-10	9.8911e-08	12.3457
TC0100014048.hg.1	POMGNT1	0.593408	8.99105	7.69328	8.0592e-10	1.02874e-07	12.3026
TC0100008664.hg.1	GADD45A	0.972306	9.38814	7.67029	8.72051e-10	1.10371e-07	12.2253
TC2000008130.hg.1	TBC1D20	-0.769933	9.20021	-7.67005	8.72771e-10	1.10371e-07	12.2245
TC1000010497.hg.1	MARCHF8	-0.824673	8.19384	-7.66602	8.84918e-10	1.11389e-07	12.211
TC1100013184.hg.1	CDCA5	-0.705022	9.78926	-7.6531	9.25062e-10	1.15906e-07	12.1675
23075546	NA	-0.794072	8.25203	-7.62894	1.00506e-09	1.21451e-07	12.0862
23075670	NA	-0.794072	8.25203	-7.62894	1.00506e-09	1.21451e-07	12.0862
23075842	NA	-0.794072	8.25203	-7.62894	1.00506e-09	1.21451e-07	12.0862
23075991	NA	-0.794072	8.25203	-7.62894	1.00506e-09	1.21451e-07	12.0862
23076137	NA	-0.794072	8.25203	-7.62894	1.00506e-09	1.21451e-07	12.0862
23076301	NA	-0.794072	8.25203	-7.62894	1.00506e-09	1.21451e-07	12.0862
23076460	NA	-0.794072	8.25203	-7.62894	1.00506e-09	1.21451e-07	12.0862
TC0600011379.hg.1	MDC1	-0.794072	8.25203	-7.62894	1.00506e-09	1.21451e-07	12.0862
TC0500012815.hg.1	FBXW11	-0.905913	9.22581	-7.61925	1.03908e-09	1.25006e-07	12.0536
TC0100018356.hg.1	RHOU	0.675104	6.81231	7.59916	1.11335e-09	1.33351e-07	11.986
TC0400012251.hg.1	C4orf46	-0.748363	9.97727	-7.59661	1.12313e-09	1.33933e-07	11.9774
TC1000008585.hg.1	MARVELD1	-0.854588	7.67735	-7.58703	1.16074e-09	1.37814e-07	11.9451
TC0500008342.hg.1	DCP2	-0.604178	8.76673	-7.58424	1.17191e-09	1.38535e-07	11.9358
TC0200008502.hg.1	NCAPH	-0.740022	10.9106	-7.58006	1.18886e-09	1.3938e-07	11.9217
TC1000006819.hg.1	MCM10	-1.09891	7.91725	-7.57995	1.18931e-09	1.3938e-07	11.9213
TC0600011225.hg.1	H2AC14	-0.423062	13.1068	-7.57514	1.20917e-09	1.40499e-07	11.9051
23071962	NA	0.776457	7.16818	7.57513	1.20919e-09	1.40499e-07	11.9051
TC0300010476.hg.1	SGO1	-0.866066	9.88918	-7.5732	1.21723e-09	1.40831e-07	11.8986
TC2000009014.hg.1	NDRG3	-0.518825	10.1625	-7.56308	1.26036e-09	1.45203e-07	11.8645
23070166	NA	0.94637	7.6331	7.55959	1.27556e-09	1.46334e-07	11.8527
TC2200008134.hg.1	ZNF280B	-0.860718	9.00213	-7.55105	1.3136e-09	1.49474e-07	11.8239
TC1100007884.hg.1	SLC3A2	-0.5682	12.1725	-7.55097	1.31392e-09	1.49474e-07	11.8237
TC0500012870.hg.1	STC2	-1.2158	9.72337	-7.52923	1.41598e-09	1.60413e-07	11.7504
TC2000008200.hg.1	PCED1A	0.725713	7.98646	7.52672	1.42828e-09	1.61135e-07	11.7419
TC0600008120.hg.1	TMEM63B	1.01404	8.88123	7.52471	1.43817e-09	1.6158e-07	11.7352
TC0300013255.hg.1	ZMAT3	1.12712	8.36706	7.50443	1.54213e-09	1.72548e-07	11.6668
TC0900012066.hg.1	NA	0.767509	9.30947	7.49472	1.59457e-09	1.77684e-07	11.634
TC0800007065.hg.1	CDCA2	-0.919251	9.69334	-7.48712	1.63684e-09	1.8124e-07	11.6084
TC0100007486.hg.1	SFN	0.579543	11.8097	7.48659	1.63982e-09	1.8124e-07	11.6066
TC0500009224.hg.1	LSM11	-0.881549	6.87748	-7.47944	1.68068e-09	1.85004e-07	11.5825
TC0600014233.hg.1	SSR1	-0.613829	11.8028	-7.45782	1.81064e-09	1.98506e-07	11.5095
TC1700007189.hg.1	ALDH3A2	-0.813101	10.0797	-7.4514	1.85108e-09	2.02124e-07	11.4879
TC0200016099.hg.1	HJURP	-0.622379	11.3811	-7.44103	1.91846e-09	2.08644e-07	11.4529
TC0600008099.hg.1	POLH	0.589771	9.22299	7.42611	2.0197e-09	2.1818e-07	11.4025
TC0100015783.hg.1	RFX5	0.803948	7.88185	7.42575	2.02219e-09	2.1818e-07	11.4013
TC2100008527.hg.1	SLC37A1	0.571917	8.95388	7.41991	2.06328e-09	2.21734e-07	11.3816
TC2200009350.hg.1	CSNK1E	0.476303	10.915	7.41343	2.10991e-09	2.25852e-07	11.3597
TC0200008071.hg.1	MTHFD2	-0.752859	11.9652	-7.38925	2.29335e-09	2.44525e-07	11.278
TC1300008938.hg.1	NA	-1.06655	9.38622	-7.38388	2.33622e-09	2.48123e-07	11.2599
TC1100007408.hg.1	PRDM11	0.679781	6.0019	7.38215	2.35019e-09	2.48635e-07	11.254
TC0200014845.hg.1	SPC25	-0.75489	8.98903	-7.38053	2.36339e-09	2.49063e-07	11.2485
TC0700010275.hg.1	NDUFA4	-0.712522	11.1643	-7.36451	2.49764e-09	2.62194e-07	11.1944
TC0800011158.hg.1	CFAP418	-0.988607	6.47111	-7.36171	2.5219e-09	2.63722e-07	11.185
TC1500008312.hg.1	IQGAP1	-0.614245	10.4889	-7.35873	2.54792e-09	2.65423e-07	11.1749
TC1300008125.hg.1	LAMP1	-0.527721	10.1818	-7.35245	2.60378e-09	2.70206e-07	11.1537
TC1000007761.hg.1	ARID5B	0.968478	9.03869	7.34252	2.69455e-09	2.78563e-07	11.1201
TC0600013004.hg.1	MCM9	-0.739444	9.01681	-7.34055	2.71289e-09	2.79397e-07	11.1134
TC2000008493.hg.1	BFSP1	0.90367	6.62028	7.32953	2.81808e-09	2.89136e-07	11.0762
TSUnmapped00000398.hg.1	NA	-0.69029	8.59001	-7.32735	2.83938e-09	2.89219e-07	11.0688
TC0300006627.hg.1	TSEN2	-0.87782	9.09202	-7.32727	2.84018e-09	2.89219e-07	11.0685
TC0100009944.hg.1	PIP5K1A	-0.629989	11.2317	-7.31526	2.96035e-09	3.00332e-07	11.0279
TC0800008663.hg.1	MAL2	-0.595105	12.1146	-7.30647	3.05159e-09	3.08437e-07	10.9982
TC0600014083.hg.1	H2AC11	-0.502066	12.4344	-7.30172	3.10209e-09	3.1238e-07	10.9821
TC1500007110.hg.1	DUOX1	0.647697	6.18062	7.29875	3.13408e-09	3.14437e-07	10.9721
TC0100015192.hg.1	PSRC1	-0.818614	7.96668	-7.29759	3.14667e-09	3.1454e-07	10.9681
TC0100008033.hg.1	ERMAP	0.865738	5.54128	7.29561	3.16821e-09	3.15533e-07	10.9615
23074898	NA	0.50144	9.27148	7.28852	3.24681e-09	3.22181e-07	10.9375
TC0300006561.hg.1	JAGN1	-0.980183	9.44286	-7.27162	3.44199e-09	3.40306e-07	10.8803
TC0700011785.hg.1	CDK6	-0.880331	8.51193	-7.26114	3.5688e-09	3.51566e-07	10.8448
23071920	NA	0.820009	7.69283	7.2556	3.63782e-09	3.57071e-07	10.8261
TC1000012121.hg.1	OAT	-0.945126	10.7609	-7.24841	3.72938e-09	3.64741e-07	10.8017
TC0100014617.hg.1	SLC44A5	1.3338	7.10634	7.24552	3.7668e-09	3.67081e-07	10.7919
TC0100018472.hg.1	SEC22B	-1.02401	9.9213	-7.23631	3.88853e-09	3.7759e-07	10.7608
TC0600007282.hg.1	H2BC7	-0.725378	10.5393	-7.21936	4.12323e-09	3.98955e-07	10.7034
TC1500010784.hg.1	NA	0.798437	10.7161	7.21747	4.15025e-09	4.00146e-07	10.697
TC0400007556.hg.1	SRD5A3	-0.851532	10.1301	-7.21104	4.24354e-09	4.07694e-07	10.6752
TC2200007544.hg.1	BIK	0.560779	8.91659	7.18543	4.63654e-09	4.43883e-07	10.5885
TC0X00008862.hg.1	FUNDC2	-0.638232	8.69837	-7.15407	5.16767e-09	4.92996e-07	10.4823
TC1500008231.hg.1	AEN	0.652529	10.5086	7.12418	5.73086e-09	5.44812e-07	10.3809
TC1400006697.hg.1	DHRS2	1.1048	5.96344	7.0967	6.30269e-09	5.97087e-07	10.2878
TC0900007064.hg.1	DNAJB5	0.731957	8.12876	7.09233	6.39893e-09	6.04099e-07	10.273
TC2200007662.hg.1	GTSE1	-0.748074	8.36968	-7.08869	6.47987e-09	6.09624e-07	10.2607
TC0300006575.hg.1	FANCD2	-0.73888	9.2182	-7.07706	6.74614e-09	6.28516e-07	10.2212
23075564	NA	0.574828	6.45801	7.07571	6.77778e-09	6.28516e-07	10.2166
TC1200007844.hg.1	RBMS2	0.5149	8.69451	7.0746	6.80386e-09	6.28516e-07	10.2129
TC0300012654.hg.1	TFDP2	0.75876	9.17829	7.07449	6.80663e-09	6.28516e-07	10.2125
23071518	NA	-0.866552	9.34796	-7.074	6.81818e-09	6.28516e-07	10.2108
TC2200009351.hg.1	CSNK1E	0.358647	10.5408	7.07395	6.81939e-09	6.28516e-07	10.2106
TC1100011265.hg.1	EIF1AD	-0.527166	9.28825	-7.06529	7.02692e-09	6.45456e-07	10.1813
TC1000011605.hg.1	NA	-0.543023	9.7973	-7.06376	7.06424e-09	6.46699e-07	10.1761
TC2100007446.hg.1	COL6A1	0.857152	8.99366	7.05778	7.21207e-09	6.5773e-07	10.1558
TC0700008582.hg.1	SERPINE1	1.04984	8.22412	7.05694	7.23312e-09	6.5773e-07	10.153
TC0500009304.hg.1	GABRG2	0.862774	6.11613	7.05405	7.30585e-09	6.62129e-07	10.1432
TC0700007392.hg.1	OGDH	0.497771	9.84886	7.04798	7.46103e-09	6.73947e-07	10.1226
TC0100016833.hg.1	ZBTB41	-1.13252	8.43758	-7.034	7.8313e-09	7.0505e-07	10.0752
TC0800011137.hg.1	NA	-1.13331	9.68068	-7.02769	8.00429e-09	7.18246e-07	10.0538
TC0500011418.hg.1	MEF2C	1.05996	7.76134	7.02364	8.1175e-09	7.26009e-07	10.04
TC1200012864.hg.1	CCDC92	1.02157	7.32938	7.02143	8.17998e-09	7.29198e-07	10.0325
TC0600011971.hg.1	PTCHD4	0.801045	4.89985	7.01567	8.34482e-09	7.41462e-07	10.013
23070165	NA	1.11686	9.18464	6.99712	8.89889e-09	7.85558e-07	9.95002
TC1700010651.hg.1	KRTAP2-1	1.11686	9.18464	6.99712	8.89889e-09	7.85558e-07	9.95002
TC1900011932.hg.1	ALKBH6	0.886696	8.6635	6.99508	8.96178e-09	7.8855e-07	9.94312
TC2200007318.hg.1	H1-0	-0.530309	11.4377	-6.99125	9.08148e-09	7.96504e-07	9.93013
TC0300014082.hg.1	ETV5	-1.43538	9.56545	-6.9871	9.21316e-09	8.05456e-07	9.91603
TC1600008137.hg.1	NA	0.803424	8.02662	6.98513	9.27617e-09	8.08365e-07	9.90936
TC0300009916.hg.1	HES1	-0.945363	8.69786	-6.96241	1.00363e-08	8.71812e-07	9.83224
TC0200014250.hg.1	SMPD4	-0.51618	10.1358	-6.95123	1.04331e-08	9.03395e-07	9.79428
TC0500012599.hg.1	ADAM19	-0.870275	8.29338	-6.94662	1.06011e-08	9.15028e-07	9.77864
TC0600012040.hg.1	TRAM2	0.495925	10.1037	6.93971	1.08581e-08	9.34244e-07	9.75519
TC2000009268.hg.1	ELMO2	0.58889	8.64834	6.93811	1.09183e-08	9.36463e-07	9.74977
TC1700007982.hg.1	HROB	-0.610641	8.41297	-6.93499	1.10371e-08	9.43674e-07	9.73918
23066359	NA	0.999418	7.27819	6.92975	1.12397e-08	9.57979e-07	9.72138
TC0400008785.hg.1	NOCT	-0.519691	9.54039	-6.92678	1.1356e-08	9.64867e-07	9.7113
TC1700010652.hg.1	KRTAP2-2	1.11084	8.76876	6.90051	1.24389e-08	1.05359e-06	9.62212
TC1800007316.hg.1	SKA1	-0.872695	8.84337	-6.89815	1.25415e-08	1.05898e-06	9.61408
TC0900007518.hg.1	MAMDC2	0.820373	6.02965	6.89403	1.27221e-08	1.0709e-06	9.60009
TC2000009016.hg.1	DSN1	-0.78449	9.83901	-6.88	1.33562e-08	1.12081e-06	9.55247
TC0800010258.hg.1	KAT6A	-0.788935	8.52208	-6.87576	1.35544e-08	1.13394e-06	9.53805
TC1700010690.hg.1	NT5C3B	0.419738	11.6844	6.87432	1.36219e-08	1.13609e-06	9.53319
23070209	NA	0.819703	9.04549	6.86975	1.38399e-08	1.14811e-06	9.51765
TC0100018355.hg.1	RHOU	0.768606	7.0134	6.86953	1.38505e-08	1.14811e-06	9.5169
TC0100018323.hg.1	IER5	0.677128	8.65551	6.86656	1.39937e-08	1.15646e-06	9.50682
TC2200008136.hg.1	PRAME	0.467162	9.24571	6.85593	1.45192e-08	1.19625e-06	9.47074
TC0400011524.hg.1	TBCK	0.617511	8.47315	6.85277	1.46797e-08	1.20582e-06	9.45998
TC0600009534.hg.1	MYB	-0.921724	7.41234	-6.84718	1.4967e-08	1.22572e-06	9.44101
TC1200010284.hg.1	DENND5B	0.578485	8.84724	6.8441	1.51277e-08	1.23516e-06	9.43055
TC1800008287.hg.1	ANKRD29	1.05848	6.3846	6.84157	1.52611e-08	1.24232e-06	9.42196
HTA2-pos-3015391_st	NA	0.784869	8.06142	6.84045	1.53204e-08	1.24342e-06	9.41816
TC2200007404.hg.1	MIEF1	-0.565477	9.07444	-6.82964	1.59062e-08	1.28712e-06	9.38143
TC2000007476.hg.1	STK4	-0.817342	8.58855	-6.82707	1.60488e-08	1.29481e-06	9.37269
TC1900011894.hg.1	CACNA1A	0.658432	6.65679	6.80355	1.74134e-08	1.40075e-06	9.29282
TC1000007641.hg.1	DKK1	1.08778	11.6967	6.79684	1.78235e-08	1.4295e-06	9.27004
TC1900009186.hg.1	ATP8B3	0.595605	7.61634	6.79502	1.79367e-08	1.43435e-06	9.26384
TC0100010553.hg.1	C1orf112	-0.997829	8.35718	-6.78117	1.88198e-08	1.49757e-06	9.2168
TC1100006484.hg.1	EPS8L2	0.562979	9.49316	6.7809	1.88374e-08	1.49757e-06	9.21588
TC1900008329.hg.1	VASP	-0.505274	9.9005	-6.7758	1.91739e-08	1.51988e-06	9.19855
TC0X00010506.hg.1	AMMECR1	-0.621677	8.4597	-6.77179	1.94428e-08	1.53671e-06	9.18492
TC1200010516.hg.1	SLC38A1	-0.513989	12.0223	-6.75992	2.02602e-08	1.59668e-06	9.14462
TC0200016452.hg.1	REL	-0.6644	7.90447	-6.75372	2.07012e-08	1.62672e-06	9.12354
TC0600011224.hg.1	H2BC13	-0.715488	7.82844	-6.74901	2.10424e-08	1.64415e-06	9.10754
TC0100015509.hg.1	FAM72B	-0.975931	10.2095	-6.74899	2.1044e-08	1.64415e-06	9.10747
TC1700007677.hg.1	DUSP14	0.72036	9.2522	6.7466	2.12194e-08	1.6531e-06	9.09935
TC1200011567.hg.1	NA	-0.659883	6.88293	-6.74419	2.13977e-08	1.66224e-06	9.09116
TC0200016571.hg.1	OSBPL6	-0.739488	7.95829	-6.73584	2.20269e-08	1.70624e-06	9.0628
TC0200015650.hg.1	FN1	0.725676	6.14572	6.72723	2.26953e-08	1.75302e-06	9.03354
TC1600009252.hg.1	PPL	0.722324	7.86429	6.72401	2.29505e-08	1.76522e-06	9.0226
TC0100014173.hg.1	TTC39A	0.696708	7.04023	6.7236	2.29831e-08	1.76522e-06	9.02121
23074026	NA	-0.774712	8.4001	-6.72064	2.32205e-08	1.77459e-06	9.01116
TC0100008897.hg.1	DNAI3	0.756909	5.13072	6.72045	2.32357e-08	1.77459e-06	9.01052
23072039	NA	0.746931	7.86282	6.71826	2.34127e-08	1.78311e-06	9.00309
TC0200007048.hg.1	MAPRE3	0.845917	7.22389	6.71478	2.36974e-08	1.79975e-06	8.99126
TC1100010410.hg.1	BDNF	1.12392	8.69242	6.70596	2.44342e-08	1.85053e-06	8.9613
TC0300013447.hg.1	RFC4	-0.728582	11.4763	-6.69179	2.56664e-08	1.93846e-06	8.91316
TC1100011643.hg.1	ARRB1	0.478964	9.34181	6.68842	2.59686e-08	1.95585e-06	8.9017
TC0900008716.hg.1	NEK6	0.58787	8.61814	6.67863	2.68667e-08	2.0179e-06	8.86843
TC0300009774.hg.1	HRG	-0.75587	6.28442	-6.67373	2.73282e-08	2.0469e-06	8.85177
TC1400010622.hg.1	FNTB	-0.683919	9.28239	-6.66339	2.8327e-08	2.11589e-06	8.81664
TC0200010219.hg.1	FAM171B	-0.632485	8.53564	-6.65377	2.92888e-08	2.18174e-06	8.78397
TC0100018390.hg.1	SLC35E2A	0.614913	8.65231	6.64548	3.01439e-08	2.2393e-06	8.75582
TC0600011185.hg.1	H2BC12	-0.505921	13.1859	-6.63877	3.08548e-08	2.28586e-06	8.73301
TC1200012804.hg.1	PRIM1	-0.972949	9.81265	-6.63041	3.17634e-08	2.34678e-06	8.70462
TC1200010788.hg.1	SPRYD3	-0.565921	8.20702	-6.62768	3.20666e-08	2.36276e-06	8.69532
TC1200009239.hg.1	KMT5A	-0.516563	10.0577	-6.61074	3.40091e-08	2.49912e-06	8.63778
TC0600011252.hg.1	ZSCAN31	1.34568	6.78353	6.60916	3.41965e-08	2.50465e-06	8.63241
TC0800009868.hg.1	TNFRSF10B	0.64192	9.72462	6.60804	3.43303e-08	2.50465e-06	8.62859
TC1200006888.hg.1	CDKN1B	-0.72053	8.4106	-6.60778	3.43607e-08	2.50465e-06	8.62772
TC0800006975.hg.1	BMP1	0.649299	8.80545	6.60329	3.49015e-08	2.53727e-06	8.61244
TC0500012879.hg.1	BOD1	0.68298	9.68601	6.5996	3.53517e-08	2.56314e-06	8.59991
TC1500007077.hg.1	WDR76	-0.711663	9.35113	-6.58822	3.67763e-08	2.65933e-06	8.56126
TC1700010686.hg.1	JUP	0.904435	10.5624	6.58255	3.75079e-08	2.70505e-06	8.54199
TC0X00008081.hg.1	ATG4A	0.781896	8.12894	6.57786	3.8123e-08	2.74213e-06	8.52608
TC0100013287.hg.1	E2F2	-0.51376	7.89393	-6.57239	3.88547e-08	2.78739e-06	8.50748
TC0100006675.hg.1	KCNAB2	0.524355	8.39573	6.56547	3.98e-08	2.84769e-06	8.48397
TC0200008655.hg.1	MAP4K4	0.382575	9.97561	6.56066	4.04708e-08	2.88809e-06	8.46762
TC1700009162.hg.1	NDUFAF8	0.439513	10.5502	6.55586	4.11507e-08	2.92892e-06	8.45132
TC0200011990.hg.1	PTRHD1	0.602182	9.47098	6.54352	4.29521e-08	3.04725e-06	8.40941
TC0500009544.hg.1	MSX2	0.604501	8.85905	6.54295	4.30373e-08	3.04725e-06	8.40747
TC1100012917.hg.1	NCAPD3	-0.404179	10.172	-6.54073	4.33712e-08	3.06291e-06	8.39991
TC0100017072.hg.1	ELK4	-0.554154	11.0767	-6.53347	4.44784e-08	3.13296e-06	8.37526
TC0800007119.hg.1	ESCO2	-0.992568	9.34172	-6.52635	4.55919e-08	3.20309e-06	8.35107
HTA2-pos-PSR02044920.hg.1	NA	0.843324	7.56735	6.52238	4.62253e-08	3.23291e-06	8.33758
TC0100017094.hg.1	NA	-0.946579	10.0459	-6.5222	4.6254e-08	3.23291e-06	8.33697
TC0600011184.hg.1	H2BC11	-0.76836	10.6134	-6.51654	4.71721e-08	3.28198e-06	8.31775
TC1600009446.hg.1	CPPED1	0.387221	9.3165	6.51638	4.71976e-08	3.28198e-06	8.31722
TC0200007821.hg.1	SLC1A4	-0.752784	6.51935	-6.50239	4.95485e-08	3.42685e-06	8.26968
TC1700010358.hg.1	MYO1D	0.759709	8.65702	6.50154	4.96951e-08	3.42685e-06	8.26679
TC0100018246.hg.1	LRRC8C	-0.572327	9.43171	-6.50121	4.97519e-08	3.42685e-06	8.26567
TC0300010186.hg.1	RAD18	-0.70574	9.6737	-6.50102	4.9785e-08	3.42685e-06	8.26502
TC0600007380.hg.1	NA	-0.53988	11.34	-6.49578	5.06991e-08	3.48095e-06	8.24723
TC0800006692.hg.1	MSRA	0.575314	8.31143	6.48925	5.18612e-08	3.55178e-06	8.22506
23071982	NA	0.981435	7.38528	6.4733	5.48151e-08	3.74464e-06	8.17089
TC0600013326.hg.1	PERP	0.715762	10.7773	6.47082	5.5289e-08	3.75901e-06	8.16248
TC0100017365.hg.1	EPRS1	-0.50038	10.5862	-6.47076	5.53019e-08	3.75901e-06	8.16225
HTA2-pos-PSR02044916.hg.1	NA	0.663053	8.48539	6.4628	5.68506e-08	3.85464e-06	8.13524
TSUnmapped00000492.hg.1	NA	-0.567301	6.27571	-6.44358	6.0775e-08	4.10639e-06	8.06997
TC0800009752.hg.1	ASAH1	-0.548109	9.47841	-6.44315	6.08656e-08	4.10639e-06	8.06851
TC0200013878.hg.1	BUB1	-0.505617	10.583	-6.4417	6.11731e-08	4.11082e-06	8.06358
TC0200015764.hg.1	CNPPD1	0.638029	9.04341	6.44142	6.12337e-08	4.11082e-06	8.06261
TC1500007829.hg.1	LOXL1	1.00742	7.31174	6.43745	6.20835e-08	4.15761e-06	8.04914
TC0X00010025.hg.1	ERCC6L	-0.617238	8.06238	-6.43461	6.2699e-08	4.18851e-06	8.03949
TC1500010157.hg.1	ADAMTS7	0.886489	7.28265	6.41999	6.5964e-08	4.39582e-06	7.98986
TC2200007615.hg.1	RIBC2	-0.640397	7.19038	-6.41895	6.62024e-08	4.40092e-06	7.98633
TC1100010893.hg.1	SLC43A1	-0.95067	6.82963	-6.40912	6.8501e-08	4.54262e-06	7.95296
TC0700013119.hg.1	XRCC2	-0.995167	9.88249	-6.40712	6.89792e-08	4.5632e-06	7.94616
TC1000007990.hg.1	DDIT4	-0.718075	9.31024	-6.40422	6.96755e-08	4.59808e-06	7.93634
TC0100013305.hg.1	FUCA1	0.671878	8.54821	6.40151	7.03362e-08	4.63044e-06	7.92711
TC0800007007.hg.1	NA	0.618082	8.70537	6.391	7.29503e-08	4.79093e-06	7.89143
TC1700006899.hg.1	NA	0.745063	10.9754	6.38686	7.40058e-08	4.84854e-06	7.87739
23072001	NA	-0.559318	8.01857	-6.38159	7.53718e-08	4.92616e-06	7.85951
TC0100015711.hg.1	H2AC21	-0.85548	10.6509	-6.37685	7.66233e-08	4.99595e-06	7.84341
TC0500013342.hg.1	ERAP1	-0.5394	7.44552	-6.37558	7.69606e-08	5.00594e-06	7.83911
TC1700009378.hg.1	PITPNA	0.561092	10.5394	6.37353	7.75115e-08	5.02974e-06	7.83214
TC0300012567.hg.1	DBR1	-0.824727	9.39794	-6.3625	8.05381e-08	5.21369e-06	7.7947
TC0700007121.hg.1	AVL9	-0.757266	8.7656	-6.34904	8.43901e-08	5.45008e-06	7.74903
TC1100008136.hg.1	RPS6KB2	0.555658	9.45561	6.34267	8.62777e-08	5.55878e-06	7.72741
TC1900007025.hg.1	PLPPR2	0.679112	8.29757	6.33649	8.81493e-08	5.66594e-06	7.70643
TC1200007070.hg.1	ETNK1	-0.724948	9.64	-6.33128	8.97567e-08	5.75565e-06	7.68877
TC0X00008832.hg.1	GDI1	0.383061	11.0425	6.32486	9.17797e-08	5.87153e-06	7.66698
TC1700007599.hg.1	AP2B1	0.369965	11.5752	6.32309	9.2346e-08	5.88309e-06	7.66097
TC0800012351.hg.1	NTAQ1	-0.493204	9.29883	-6.32294	9.23933e-08	5.88309e-06	7.66047
TC1100013022.hg.1	FADS2	-0.668566	9.0775	-6.32147	9.2867e-08	5.89402e-06	7.65547
TC0700010005.hg.1	ZFAND2A	0.558754	8.78354	6.32106	9.29985e-08	5.89402e-06	7.65409
TC0100018486.hg.1	CDC42SE1	-0.67419	9.60238	-6.31121	9.6232e-08	6.08477e-06	7.62068
TC1900008505.hg.1	BAX	0.611088	9.80105	6.30454	9.84872e-08	6.21292e-06	7.59804
TC1700010654.hg.1	KRTAP2-4	0.720196	8.58919	6.30313	9.89719e-08	6.22904e-06	7.59324
TC0100017289.hg.1	PTPN14	0.545642	8.65934	6.30088	9.97454e-08	6.26323e-06	7.58563
TC0100018442.hg.1	CYB5RL	-0.656288	7.40676	-6.29563	1.01583e-07	6.36389e-06	7.5678
TC2100008233.hg.1	ZBTB21	-0.484849	10.3083	-6.29164	1.02998e-07	6.43774e-06	7.55427
TC1300006690.hg.1	POLR1D	0.542076	9.76246	6.29003	1.03573e-07	6.45885e-06	7.54883
23071941	NA	0.864484	7.21032	6.28786	1.04357e-07	6.49285e-06	7.54146
TC1100013061.hg.1	NADSYN1	0.715994	8.62728	6.27646	1.0857e-07	6.7328e-06	7.50278
TC0600011127.hg.1	H1-2	-0.624109	9.97736	-6.27609	1.08709e-07	6.7328e-06	7.50153
TC1600011428.hg.1	TERF2IP	0.742	9.59954	6.27335	1.09748e-07	6.78169e-06	7.49224
TC0300014085.hg.1	TBCCD1	-0.4774	8.70175	-6.2686	1.11571e-07	6.87868e-06	7.47614
TC0300013703.hg.1	RNF168	-0.772128	8.83346	-6.2667	1.12311e-07	6.90865e-06	7.46968
TC0600007617.hg.1	NA	0.651427	10.5008	6.25963	1.15098e-07	7.06413e-06	7.44573
TC1500006999.hg.1	NUSAP1	-0.395628	11.1986	-6.25564	1.16703e-07	7.14646e-06	7.4322
23075526	NA	0.652988	10.2052	6.24459	1.21264e-07	7.35946e-06	7.39474
23075637	NA	0.652988	10.2052	6.24459	1.21264e-07	7.35946e-06	7.39474
23075809	NA	0.652988	10.2052	6.24459	1.21264e-07	7.35946e-06	7.39474
23076270	NA	0.652988	10.2052	6.24459	1.21264e-07	7.35946e-06	7.39474
TC0X00008760.hg.1	ZNF185	0.623403	7.51309	6.23523	1.2527e-07	7.58569e-06	7.36298
TC1700011919.hg.1	NA	0.527456	9.13347	6.21361	1.35024e-07	8.1483e-06	7.28972
TC0100007954.hg.1	SMAP2	0.558518	9.38805	6.21332	1.35161e-07	8.1483e-06	7.28873
TC0600007274.hg.1	H2BC5	-0.509227	9.56662	-6.21232	1.35631e-07	8.15856e-06	7.28534
TC0100015696.hg.1	H2BC18	-0.532655	12.912	-6.2105	1.36492e-07	8.19223e-06	7.27916
TC0X00007200.hg.1	SUV39H1	-0.567556	10.3	-6.20645	1.38421e-07	8.28969e-06	7.26545
TC0500013216.hg.1	ARL14EPL	0.91793	8.12941	6.20449	1.39368e-07	8.32808e-06	7.25879
TC2000008267.hg.1	RASSF2	0.574703	7.45268	6.19406	1.44501e-07	8.61588e-06	7.22345
TC0200015246.hg.1	STAT4	0.630082	4.99237	6.19019	1.46453e-07	8.71318e-06	7.21034
TC1000010961.hg.1	PSAP	0.436404	10.7208	6.18675	1.4821e-07	8.79842e-06	7.1987
TC0800009872.hg.1	TNFRSF10D	0.813733	9.91731	6.17768	1.52947e-07	9.04866e-06	7.16796
TC0400012836.hg.1	ENPEP	0.760861	6.43856	6.1772	1.53201e-07	9.04866e-06	7.16634
TC0300007386.hg.1	APEH	0.462876	10.3499	6.17678	1.53423e-07	9.04866e-06	7.16492
TC2200007319.hg.1	GCAT	-0.566302	9.24769	-6.17566	1.54019e-07	9.06414e-06	7.16114
TC0600009459.hg.1	ENPP1	-0.770009	8.71561	-6.16487	1.59897e-07	9.37724e-06	7.12455
TC0300006925.hg.1	TGFBR2	0.630299	8.80954	6.16463	1.60029e-07	9.37724e-06	7.12374
TC1500010369.hg.1	MFGE8	0.716269	10.223	6.15811	1.63688e-07	9.571e-06	7.10166
TC1100011973.hg.1	SMCO4	-0.628681	6.68266	-6.15137	1.67554e-07	9.77604e-06	7.07886
TC1000012490.hg.1	PI4K2A	0.439459	9.44085	6.14541	1.71058e-07	9.95909e-06	7.05865
TC0300013684.hg.1	TFRC	-0.520036	11.3029	-6.14286	1.72577e-07	1.00261e-05	7.05001
TC0100015550.hg.1	FAM72C	-0.912155	10.6358	-6.13313	1.78493e-07	1.03477e-05	7.01709
HTA2-pos-PSR02044921.hg.1	NA	0.527116	8.03875	6.12995	1.80473e-07	1.04402e-05	7.00632
TC0500007681.hg.1	OCLN	-0.54868	10.2537	-6.12513	1.83517e-07	1.05757e-05	6.98998
TC1500010715.hg.1	BUB1B	-0.606386	10.9936	-6.12501	1.83593e-07	1.05757e-05	6.98958
TC1200012714.hg.1	HSPB8	0.612109	7.16564	6.12395	1.84265e-07	1.05919e-05	6.98601
TC0400011920.hg.1	SLC7A11	-2.16182	9.73913	-6.12261	1.85126e-07	1.0619e-05	6.98146
TC0300011276.hg.1	DENND6A	-1.15599	8.81201	-6.11132	1.92514e-07	1.10195e-05	6.94324
TC0100018473.hg.1	NA	-0.849053	8.48818	-6.10739	1.95151e-07	1.1147e-05	6.92996
TC0900012192.hg.1	PHPT1	0.58563	10.2941	6.10329	1.97948e-07	1.1279e-05	6.91606
TC0900008953.hg.1	ASS1	0.711977	9.72398	6.10279	1.98291e-07	1.1279e-05	6.91437
TC0100007693.hg.1	S100PBP	-0.78833	9.31655	-6.09476	2.03883e-07	1.15673e-05	6.88721
TC0100015701.hg.1	NA	-0.831759	10.6019	-6.0943	2.04212e-07	1.15673e-05	6.88564
TC1900007173.hg.1	ADGRE5	0.527961	10.0493	6.08742	2.09138e-07	1.18217e-05	6.86237
TC0900007153.hg.1	GRHPR	0.400712	10.1061	6.07819	2.15937e-07	1.21807e-05	6.83113
TC0900011829.hg.1	RALGDS	0.515259	8.05951	6.07551	2.17945e-07	1.22685e-05	6.82209
TC1400009391.hg.1	WDR89	-0.938031	8.83069	-6.0748	2.18485e-07	1.22735e-05	6.81967
TC1400009147.hg.1	PYGL	0.444098	10.8126	6.06411	2.2673e-07	1.27104e-05	6.78351
TC0X00009890.hg.1	ZC4H2	0.671072	9.3654	6.06135	2.28907e-07	1.28061e-05	6.77418
TC1200012628.hg.1	TMBIM6	-0.285317	12.65	-6.04922	2.38726e-07	1.33101e-05	6.73317
TC1900007365.hg.1	NA	0.536034	8.25447	6.04874	2.39126e-07	1.33101e-05	6.73154
TC1600009642.hg.1	GDE1	0.446987	10.0328	6.04843	2.39384e-07	1.33101e-05	6.73048
TC0200008059.hg.1	STAMBP	-0.470341	9.95139	-6.04738	2.40255e-07	1.33312e-05	6.72694
TC0200016360.hg.1	STK25	0.407519	10.2482	6.04583	2.41546e-07	1.33756e-05	6.72171
TC1500007691.hg.1	GLCE	-0.660466	8.20411	-6.04515	2.4212e-07	1.33801e-05	6.71939
TC0700008023.hg.1	CASTOR2	0.725959	8.51043	6.04311	2.43834e-07	1.34475e-05	6.7125
TC0800008120.hg.1	LRRCC1	-0.959381	7.34691	-6.03833	2.47905e-07	1.36443e-05	6.69634
TC0700009333.hg.1	UBN2	-0.549076	8.3359	-6.03174	2.53623e-07	1.39207e-05	6.67408
TC0200016654.hg.1	COX7A2L	-0.629619	11.0517	-6.03112	2.54174e-07	1.39207e-05	6.67196
TC1700010763.hg.1	BRCA1	-1.1735	7.89863	-6.03079	2.54463e-07	1.39207e-05	6.67085
TC1300008926.hg.1	KPNA3	-0.473627	9.01344	-6.02963	2.55491e-07	1.39489e-05	6.66691
23076322	NA	0.483783	8.46439	6.02857	2.56423e-07	1.39717e-05	6.66336
TC1500008267.hg.1	TICRR	-0.446683	7.83269	-6.0268	2.57999e-07	1.40295e-05	6.65738
TC0700011692.hg.1	ELAPOR2	0.512551	8.7673	6.02553	2.59141e-07	1.40634e-05	6.65307
TC1100008067.hg.1	RAB1B	-0.594213	11.5245	-6.02348	2.60988e-07	1.41355e-05	6.64613
TC0200007132.hg.1	YPEL5	0.765555	8.3482	6.02127	2.62993e-07	1.42158e-05	6.63866
TC0300007410.hg.1	GNAI2	0.466968	11.2149	6.01948	2.6463e-07	1.42758e-05	6.63261
TC0400009037.hg.1	MND1	-0.879787	8.50454	-6.00112	2.81995e-07	1.51825e-05	6.57057
23066351	NA	0.486076	8.89615	5.99858	2.84483e-07	1.5256e-05	6.562
23066378	NA	0.486076	8.89615	5.99858	2.84483e-07	1.5256e-05	6.562
TC0700008930.hg.1	WNT16	0.628186	10.5978	5.99638	2.86658e-07	1.53172e-05	6.55456
TC0100015747.hg.1	GOLPH3L	-0.560652	9.16373	-5.99629	2.86751e-07	1.53172e-05	6.55425
TC0300012426.hg.1	PIK3R4	-0.625528	8.7025	-5.9941	2.88926e-07	1.54032e-05	6.54687
TC1100008174.hg.1	ALDH3B1	0.624288	8.60708	5.98065	3.02696e-07	1.61057e-05	6.50143
HTA2-pos-PSR08024265.hg.1	NA	0.481534	10.1564	5.97461	3.09092e-07	1.63822e-05	6.48103
TC0100018519.hg.1	F11R	0.317032	10.7345	5.97427	3.0945e-07	1.63822e-05	6.4799
TC1200008942.hg.1	PLBD2	0.590901	9.2904	5.97404	3.097e-07	1.63822e-05	6.47911
TC1200007153.hg.1	PPFIBP1	0.609497	9.72946	5.96348	3.21227e-07	1.69589e-05	6.44344
TC0600014191.hg.1	SAMD5	0.912818	6.34142	5.9591	3.26128e-07	1.71843e-05	6.42867
TC0100013636.hg.1	RNF19B	0.482931	9.22163	5.958	3.27374e-07	1.72166e-05	6.42495
TC0700012636.hg.1	PODXL	0.390598	9.04611	5.95338	3.32644e-07	1.74599e-05	6.40937
TC1700009637.hg.1	NA	1.30331	8.55562	5.94334	3.44406e-07	1.80425e-05	6.37546
TC1000007061.hg.1	GPR158	0.814335	5.81476	5.93389	3.55843e-07	1.86058e-05	6.34358
23071975	NA	-0.54526	8.39876	-5.92859	3.62432e-07	1.8914e-05	6.32568
TC1600007425.hg.1	KIF22	-0.497069	10.1864	-5.92083	3.7228e-07	1.93906e-05	6.29952
TC2200008055.hg.1	PI4KA	0.63081	8.74346	5.91939	3.74136e-07	1.94501e-05	6.29467
TC0600012960.hg.1	TSPYL1	0.399846	8.84001	5.91702	3.77215e-07	1.95727e-05	6.28668
TC0X00011139.hg.1	CETN2	-0.538939	10.2059	-5.91638	3.78053e-07	1.95788e-05	6.28451
TC0900011203.hg.1	PTGR1	0.559	9.68695	5.90918	3.87583e-07	2.00342e-05	6.26022
HTA2-pos-3015381_st	NA	1.19978	8.79515	5.9069	3.90652e-07	2.01546e-05	6.25253
23074024	NA	0.843121	5.45439	5.90126	3.98349e-07	2.05127e-05	6.23349
TC0100017617.hg.1	H2AW	-0.503157	8.23804	-5.89965	4.00564e-07	2.05878e-05	6.22808
TC1700012384.hg.1	RAD51L3-RFFL	-0.47252	8.50455	-5.89642	4.05056e-07	2.07466e-05	6.2172
TC0500007761.hg.1	TMEM171	-0.839526	7.88258	-5.89634	4.0518e-07	2.07466e-05	6.21691
TC0200012936.hg.1	FBXO48	-0.789116	5.6812	-5.88583	4.2017e-07	2.14737e-05	6.18147
TC0X00008747.hg.1	GABRQ	-0.570209	8.11304	-5.87721	4.32871e-07	2.20813e-05	6.15242
TC0800007351.hg.1	TACC1	-0.779581	8.54504	-5.87573	4.35082e-07	2.21525e-05	6.14745
TC0500010104.hg.1	DAP	0.656344	9.14147	5.87262	4.39791e-07	2.23504e-05	6.13695
TC2000010010.hg.1	BLCAP	0.649153	9.49067	5.87205	4.40658e-07	2.23527e-05	6.13503
TC1200008213.hg.1	ATXN7L3B	0.488186	9.02341	5.86201	4.56213e-07	2.30986e-05	6.10119
TC0300013793.hg.1	TMEM43	0.467408	10.266	5.85673	4.6461e-07	2.34801e-05	6.08341
TC0100008978.hg.1	LRRC8B	-0.63106	8.957	-5.85219	4.71948e-07	2.38067e-05	6.06812
TC1700012385.hg.1	RAD51D	-0.433097	7.48046	-5.84918	4.76882e-07	2.4011e-05	6.05798
TC1700008734.hg.1	AMZ2	0.521471	11.0105	5.84175	4.89265e-07	2.45889e-05	6.03298
TC0100009723.hg.1	FAM72D	-0.917897	10.4281	-5.84043	4.91513e-07	2.46564e-05	6.02851
TC1000010993.hg.1	MICU1	-0.721515	8.58568	-5.8359	4.99256e-07	2.49986e-05	6.01327
TC0900012168.hg.1	MRRF	-0.353184	11.3384	-5.83252	5.05113e-07	2.52454e-05	6.00189
TC1100008008.hg.1	POLA2	-0.55533	8.43333	-5.83199	5.0605e-07	2.52458e-05	6.00009
TC1100012444.hg.1	PCSK7	0.539083	7.81334	5.83109	5.0762e-07	2.52778e-05	5.99706
TC0600009127.hg.1	AMD1	-0.685342	10.9348	-5.82748	5.13983e-07	2.55479e-05	5.98492
TC1000012477.hg.1	HELLS	-0.714947	9.93765	-5.82148	5.24741e-07	2.60165e-05	5.96472
TC1400010617.hg.1	PRKCH	-0.491284	8.90642	-5.82116	5.25326e-07	2.60165e-05	5.96363
TC0800007552.hg.1	MCM4	-0.619383	11.2456	-5.82029	5.26902e-07	2.60472e-05	5.96071
TC0200016680.hg.1	NA	0.844656	7.87839	5.81849	5.30187e-07	2.6162e-05	5.95465
TC1500008029.hg.1	FAH	0.663021	7.20925	5.81235	5.41542e-07	2.66739e-05	5.93399
TC1300010040.hg.1	NEK5	-0.567726	6.34579	-5.81147	5.43179e-07	2.67061e-05	5.93104
TC1500009192.hg.1	LRRC57	-0.603375	7.91445	-5.81084	5.44377e-07	2.67167e-05	5.9289
TC0700013441.hg.1	IFRD1	1.12406	10.4359	5.80778	5.5015e-07	2.69514e-05	5.91861
TC0800012176.hg.1	PLEC	-0.549883	9.5644	-5.79891	5.67258e-07	2.77395e-05	5.88875
TC0600012731.hg.1	ATG5	-1.02446	8.45424	-5.79696	5.71086e-07	2.78747e-05	5.88219
TC2000009887.hg.1	PLCB1	0.727654	7.71028	5.79646	5.72073e-07	2.78747e-05	5.88051
TC1100012318.hg.1	IL18	0.673222	8.83947	5.79347	5.77998e-07	2.8113e-05	5.87047
TC0100007295.hg.1	EPHB2	0.697152	7.82246	5.79134	5.82256e-07	2.82696e-05	5.86331
TC0100011022.hg.1	RGS2	0.690583	7.60088	5.78898	5.87024e-07	2.84503e-05	5.85536
23071934	NA	-0.514607	8.42148	-5.7876	5.89826e-07	2.84905e-05	5.85072
TC1000007092.hg.1	MASTL	-0.927243	7.34337	-5.78754	5.8995e-07	2.84905e-05	5.85051
TC0100008260.hg.1	CDKN2C	-0.388258	7.55286	-5.78651	5.92053e-07	2.85414e-05	5.84704
TC1800006650.hg.1	RAB31	0.586655	9.59499	5.78508	5.94977e-07	2.86315e-05	5.84224
TC0500010865.hg.1	DEPDC1B	-0.656153	9.23802	-5.7832	5.98843e-07	2.87667e-05	5.83593
TC1700006939.hg.1	COX10	-0.468544	8.62634	-5.77618	6.13526e-07	2.942e-05	5.81231
TC0300011306.hg.1	PDHB	0.613729	9.58369	5.7659	6.35656e-07	3.04275e-05	5.77777
TC0600011123.hg.1	H4C2	-0.532865	8.06467	-5.76315	6.41715e-07	3.06636e-05	5.76852
TC0600008539.hg.1	CD109	0.644959	9.25351	5.75869	6.51674e-07	3.10848e-05	5.75351
TC0700007198.hg.1	ANLN	-0.48365	11.6003	-5.75366	6.63071e-07	3.15731e-05	5.73661
TC1400007227.hg.1	LGALS3	0.668426	10.2107	5.75222	6.66374e-07	3.16749e-05	5.73177
TC1400009248.hg.1	DLGAP5	-0.569864	10.9866	-5.75082	6.69594e-07	3.17724e-05	5.72707
TC0400008329.hg.1	GSTCD	-0.435231	10.1003	-5.74771	6.768e-07	3.20584e-05	5.71663
TC1200008002.hg.1	XPOT	-0.436357	10.8746	-5.74505	6.83037e-07	3.22976e-05	5.70769
TC2200009152.hg.1	PLXNB2	0.444716	9.32102	5.73667	7.03051e-07	3.31564e-05	5.67955
TC2000007239.hg.1	EPB41L1	0.566697	8.03319	5.73643	7.03639e-07	3.31564e-05	5.67873
TC0600011235.hg.1	NA	-0.606297	11.5742	-5.7339	7.09808e-07	3.33892e-05	5.67022
HTA2-pos-PSR17008062.hg.1	NA	-0.317216	10.758	-5.72697	7.26963e-07	3.41371e-05	5.64695
HTA2-pos-3015387_st	NA	0.691621	9.43376	5.71883	7.47624e-07	3.50468e-05	5.61964
TC1300007152.hg.1	FNDC3A	0.453511	8.90968	5.71768	7.50588e-07	3.51252e-05	5.61578
TC0600008622.hg.1	SH3BGRL2	-0.830147	8.11216	-5.71308	7.6258e-07	3.56251e-05	5.60034
23071913	NA	-0.528186	8.58256	-5.71077	7.68664e-07	3.58021e-05	5.59259
TC1300009088.hg.1	DIAPH3	-0.528127	9.46747	-5.71065	7.69004e-07	3.58021e-05	5.59216
TC1200007821.hg.1	SUOX	0.714144	9.23172	5.70557	7.82562e-07	3.63532e-05	5.57513
TC0700011050.hg.1	FIGNL1	-1.13484	8.63971	-5.70522	7.83515e-07	3.63532e-05	5.57395
TC0100010661.hg.1	DARS2	-0.476617	9.68247	-5.70126	7.94276e-07	3.67338e-05	5.56065
TC1200007816.hg.1	DGKA	0.826421	6.43722	5.70121	7.94419e-07	3.67338e-05	5.56048
TC1000008081.hg.1	KAT6B	-0.533189	7.70504	-5.69745	8.04761e-07	3.71488e-05	5.54788
TC0600012815.hg.1	PPIL6	-0.731576	5.9722	-5.69687	8.0636e-07	3.71595e-05	5.54594
TC2000009813.hg.1	EEF1A2	0.475041	10.5318	5.6926	8.18303e-07	3.76461e-05	5.53162
TC1200010917.hg.1	TIMELESS	-0.865036	8.04769	-5.68736	8.3322e-07	3.82676e-05	5.51402
TC2000009023.hg.1	SAMHD1	-0.546535	9.63921	-5.68211	8.48407e-07	3.88994e-05	5.49642
TC1900006994.hg.1	DNM2	0.371205	9.92105	5.67939	8.56374e-07	3.91986e-05	5.48731
TC1100007727.hg.1	FAM111B	-0.81298	8.44333	-5.67467	8.70402e-07	3.97737e-05	5.47148
23072539	NA	-0.625312	7.8816	-5.67331	8.74484e-07	3.98932e-05	5.46692
TC0400010167.hg.1	DCAF16	-0.62824	10.3367	-5.67154	8.79827e-07	4.00697e-05	5.46099
TC0200016445.hg.1	MSH6	-0.763182	9.68309	-5.67024	8.83772e-07	4.01821e-05	5.45663
TC1200012016.hg.1	TBX3	0.654568	8.4222	5.66456	9.0123e-07	4.09074e-05	5.43757
TC2000007438.hg.1	MYBL2	-0.634683	10.3662	-5.66228	9.08321e-07	4.11606e-05	5.42994
TC0500011804.hg.1	DTWD2	-0.662446	7.99275	-5.66065	9.13453e-07	4.12739e-05	5.42445
HTA2-pos-3015385_st	NA	0.908189	8.31621	5.66052	9.13858e-07	4.12739e-05	5.42402
23076623	NA	0.621864	5.74371	5.65766	9.22875e-07	4.15607e-05	5.41445
TC1200009972.hg.1	GPR19	-0.829835	5.60251	-5.65734	9.23903e-07	4.15607e-05	5.41337
TC1000008471.hg.1	KIF11	-0.696235	9.8964	-5.65706	9.24794e-07	4.15607e-05	5.41243
TC0500012166.hg.1	CDC25C	-0.533488	8.68981	-5.65284	9.38329e-07	4.20994e-05	5.39828
TC0200016606.hg.1	SCLY	-0.38324	9.05542	-5.64937	9.49577e-07	4.25338e-05	5.38667
TC0900008010.hg.1	PTPDC1	-0.807079	7.60821	-5.64867	9.51855e-07	4.25658e-05	5.38434
23070240	NA	0.436572	8.91002	5.64636	9.59456e-07	4.28352e-05	5.37659
TC0700009020.hg.1	NA	-0.34239	10.1112	-5.64485	9.64453e-07	4.29877e-05	5.37153
TC0100014766.hg.1	LPAR3	-0.570609	9.92202	-5.6301	1.01463e-06	4.51504e-05	5.32212
TC0600007262.hg.1	H3C1	-0.546515	9.34917	-5.62948	1.01682e-06	4.51739e-05	5.32002
TC0100015058.hg.1	SASS6	-0.628233	9.55286	-5.62148	1.04517e-06	4.63575e-05	5.29324
TC1700010545.hg.1	PIP4K2B	0.433133	8.55571	5.62002	1.05041e-06	4.65141e-05	5.28837
TC0X00009760.hg.1	SMC1A	-0.441019	10.256	-5.61738	1.05998e-06	4.68615e-05	5.27954
TC0800011815.hg.1	CYRIB	0.512308	10.5299	5.61578	1.06586e-06	4.70447e-05	5.27416
TC1600010593.hg.1	CMTM4	-0.595517	9.71333	-5.61494	1.06891e-06	4.71031e-05	5.27137
TC2200007906.hg.1	BID	0.46454	10.1774	5.61429	1.0713e-06	4.71321e-05	5.2692
TC1800007431.hg.1	MALT1	-0.637121	10.3858	-5.61315	1.07553e-06	4.71913e-05	5.26536
TC0100012172.hg.1	EXO1	-1.04674	9.75661	-5.61299	1.07612e-06	4.71913e-05	5.26483
TC0200016496.hg.1	CNNM3	-0.651431	7.58794	-5.61218	1.07913e-06	4.72469e-05	5.26211
TC1200007053.hg.1	SPX	-0.536973	4.43951	-5.61085	1.08405e-06	4.73743e-05	5.25768
TC0600009851.hg.1	MTHFD1L	-0.481075	10.7075	-5.61046	1.08552e-06	4.73743e-05	5.25636
TC2000009648.hg.1	NA	-0.552897	10.9282	-5.60898	1.09105e-06	4.75395e-05	5.25141
HTA2-pos-PSR02044914.hg.1	NA	0.586199	10.4258	5.60548	1.10424e-06	4.80373e-05	5.2397
TC0100013757.hg.1	MTF1	-0.462453	9.89419	-5.59607	1.14055e-06	4.95372e-05	5.20821
TC2000009218.hg.1	SDC4	0.544443	10.5893	5.5947	1.1459e-06	4.96903e-05	5.20365
TC1000012564.hg.1	DNAJC9	-0.602061	9.54769	-5.59363	1.15014e-06	4.97948e-05	5.20005
TC0100009877.hg.1	NA	-0.809681	10.6247	-5.59313	1.15209e-06	4.97999e-05	5.1984
TC0900007740.hg.1	RMI1	-0.865605	9.40377	-5.59005	1.16437e-06	5.02511e-05	5.18807
TC0700012584.hg.1	UBE2H	0.403165	10.7115	5.58922	1.1677e-06	5.03149e-05	5.18529
TC1700008251.hg.1	EME1	-0.560903	9.47539	-5.58801	1.17254e-06	5.04432e-05	5.18127
TC1000009516.hg.1	DIP2C	0.433932	7.81075	5.58451	1.18674e-06	5.09525e-05	5.16955
TC0600011945.hg.1	RCAN2	0.630266	5.58237	5.58417	1.18812e-06	5.09525e-05	5.16841
TC0900012021.hg.1	FBXW5	0.653388	9.52317	5.58029	1.20405e-06	5.15543e-05	5.15545
23071955	NA	-0.47971	8.61236	-5.57629	1.22069e-06	5.21846e-05	5.14208
TC1900007098.hg.1	RNASEH2A	-0.613873	9.90637	-5.57427	1.22921e-06	5.24664e-05	5.13531
TC1600010168.hg.1	SHCBP1	-0.665583	10.5131	-5.57187	1.23935e-06	5.28161e-05	5.12732
TC1200009103.hg.1	PRKAB1	0.412102	9.85704	5.57068	1.24444e-06	5.295e-05	5.12333
TC0700013439.hg.1	BCAP29	-0.769184	8.9989	-5.56785	1.25657e-06	5.33828e-05	5.11388
TC1600010858.hg.1	RFWD3	-0.424751	10.6429	-5.56548	1.26685e-06	5.37355e-05	5.10595
TC1200007208.hg.1	DDX11	-0.458218	9.91922	-5.5604	1.28914e-06	5.45956e-05	5.08897
TC0500012935.hg.1	KIAA1191	0.432093	9.96257	5.55489	1.31375e-06	5.54977e-05	5.07056
TC0300007645.hg.1	PTPRG	-0.953197	8.29842	-5.55472	1.31452e-06	5.54977e-05	5.06999
TC0200010410.hg.1	SPATS2L	0.336857	11.4855	5.54528	1.35781e-06	5.72365e-05	5.03845
TC0200009994.hg.1	CDCA7	-0.506975	9.10545	-5.53885	1.38807e-06	5.84214e-05	5.017
TC1100012495.hg.1	DDX6	-0.606251	10.8915	-5.53644	1.3996e-06	5.88158e-05	5.00894
TC1200008771.hg.1	ISCU	0.579566	10.3819	5.53226	1.41982e-06	5.95735e-05	4.99498
TC1200008568.hg.1	TMPO	-0.516344	11.1995	-5.52882	1.43665e-06	6.01865e-05	4.98352
TC1000010022.hg.1	PIP4K2A	0.646558	10.2882	5.52684	1.44647e-06	6.05047e-05	4.97689
TC1600008034.hg.1	NDRG4	0.648128	6.64967	5.52328	1.46423e-06	6.11535e-05	4.96501
23074896	NA	-0.754622	8.11412	-5.52206	1.47036e-06	6.13153e-05	4.96094
TC1100012229.hg.1	POGLUT3	-0.603253	9.33124	-5.52141	1.47364e-06	6.13424e-05	4.95877
TC0200016578.hg.1	NUP35	-0.722427	10.0446	-5.52104	1.47552e-06	6.13424e-05	4.95753
TC0100018430.hg.1	SMIM12	-0.411651	10.4917	-5.51792	1.49136e-06	6.18258e-05	4.94714
TC0400012818.hg.1	CCNG2	1.00652	7.60108	5.51786	1.4917e-06	6.18258e-05	4.94692
TC1700008378.hg.1	MSI2	0.485901	9.72453	5.50965	1.53428e-06	6.3494e-05	4.91953
TC0100008554.hg.1	USP1	-0.998518	10.5859	-5.50838	1.54097e-06	6.3674e-05	4.91529
TC0500012842.hg.1	DUSP1	0.723729	8.087	5.50621	1.55247e-06	6.40517e-05	4.90806
TC1600006904.hg.1	RMI2	-0.498023	7.48364	-5.5	1.58585e-06	6.53298e-05	4.88736
HTA2-pos-PSR08024262.hg.1	NA	0.691143	9.01299	5.49767	1.59858e-06	6.57544e-05	4.87958
TC0400011748.hg.1	CCNA2	-0.665656	11.5511	-5.49682	1.60324e-06	6.58465e-05	4.87675
TC1800007059.hg.1	DTNA	0.543745	6.41749	5.49573	1.60923e-06	6.59036e-05	4.87312
TC0600011145.hg.1	H4C8	-0.602153	8.96643	-5.49568	1.60948e-06	6.59036e-05	4.87297
TC0100016973.hg.1	CYB5R1	0.739416	7.57417	5.49127	1.63398e-06	6.67625e-05	4.85827
TC0200011551.hg.1	ADI1	0.454857	9.3598	5.49103	1.63536e-06	6.67625e-05	4.85745
HTA2-pos-3597906_st	NA	0.430998	11.5892	5.48996	1.64137e-06	6.69073e-05	4.85388
TC0500008544.hg.1	LMNB1	-0.541429	11.0107	-5.48786	1.65319e-06	6.72881e-05	4.8469
TC0100017116.hg.1	C1orf116	0.545416	6.48689	5.48603	1.66358e-06	6.75566e-05	4.8408
23071863	NA	0.660294	8.76708	5.48539	1.66724e-06	6.75566e-05	4.83866
23072008	NA	0.660294	8.76708	5.48539	1.66724e-06	6.75566e-05	4.83866
TC0200006977.hg.1	CENPO	-0.540702	9.42297	-5.48477	1.67078e-06	6.75993e-05	4.8366
TC0700012596.hg.1	TMEM209	-0.446798	9.51811	-5.47848	1.70719e-06	6.89698e-05	4.81563
TC1400009242.hg.1	WDHD1	-0.705206	9.27979	-5.47661	1.71811e-06	6.93083e-05	4.80942
TC0100011999.hg.1	NTPCR	0.683601	8.09048	5.47453	1.73041e-06	6.97008e-05	4.80248
TC1400008749.hg.1	RABGGTA	0.553278	9.61851	5.47372	1.73524e-06	6.97921e-05	4.79977
TC1700007469.hg.1	ATAD5	-1.04198	7.94402	-5.46579	1.78298e-06	7.16064e-05	4.77336
TC1600011384.hg.1	PHKG2	0.606726	8.23952	5.46481	1.78895e-06	7.174e-05	4.77011
TC0200016699.hg.1	TRABD2A	-0.523747	6.42138	-5.45929	1.82312e-06	7.30028e-05	4.75171
TC0200007144.hg.1	LCLAT1	-0.651071	11.0609	-5.45148	1.8725e-06	7.48697e-05	4.72571
TC0800010631.hg.1	TTPA	-0.786714	5.47803	-5.44921	1.88711e-06	7.53432e-05	4.71815
TC2200008576.hg.1	RBFOX2	-0.363355	9.48986	-5.44465	1.91677e-06	7.6415e-05	4.70298
TC1500010850.hg.1	DPH6	-0.767455	7.86966	-5.43324	1.99302e-06	7.93384e-05	4.66504
23076543	NA	0.462538	4.95142	5.43155	2.00461e-06	7.96833e-05	4.6594
TC1400010331.hg.1	XRCC3	-0.590689	8.48593	-5.42885	2.02318e-06	8.03039e-05	4.65044
TC0600012631.hg.1	MMS22L	-0.856091	10.061	-5.42624	2.04132e-06	8.0906e-05	4.64175
TC1700008011.hg.1	DBF4B	-0.35258	8.63661	-5.42533	2.04766e-06	8.10392e-05	4.63874
TC1200006444.hg.1	CCDC77	-0.594157	8.13722	-5.42176	2.07285e-06	8.19168e-05	4.62685
TC1500006965.hg.1	RAD51	-0.965741	7.43436	-5.41491	2.12195e-06	8.37352e-05	4.60408
TC0100010152.hg.1	LMNA	0.466532	11.1739	5.41387	2.12947e-06	8.39106e-05	4.60064
TC0700009487.hg.1	TMEM139	0.666518	6.17897	5.4094	2.16233e-06	8.50817e-05	4.58575
TC0300012475.hg.1	TOPBP1	-0.550407	10.4579	-5.40623	2.18583e-06	8.57331e-05	4.57524
TC0X00006891.hg.1	GK	-0.660965	6.59369	-5.40622	2.18592e-06	8.57331e-05	4.5752
TC0100009344.hg.1	SARS1	-0.427091	10.5893	-5.40554	2.19099e-06	8.57331e-05	4.57294
TC1200007707.hg.1	ESPL1	-0.427454	9.02788	-5.40547	2.19149e-06	8.57331e-05	4.57272
TC1400010774.hg.1	FOXN3	0.628471	5.94938	5.40458	2.19824e-06	8.58733e-05	4.56974
TC0600008780.hg.1	CASP8AP2	-0.938426	8.61893	-5.40313	2.2091e-06	8.61738e-05	4.56494
TC2200009244.hg.1	CCDC117	-0.492957	9.49811	-5.39153	2.29843e-06	8.953e-05	4.5264
TC0900010878.hg.1	FANCC	-0.530813	8.66903	-5.39061	2.30567e-06	8.96837e-05	4.52334
TC0100013619.hg.1	ZBTB8OS	0.490271	9.7749	5.38963	2.31338e-06	8.98548e-05	4.5201
TC0500007114.hg.1	RAI14	-0.471155	10.4319	-5.38893	2.31894e-06	8.99424e-05	4.51776
TC0900006762.hg.1	ACER2	0.602098	6.96916	5.38712	2.33329e-06	9.03703e-05	4.51176
TC1100011052.hg.1	FADS3	0.428067	9.41717	5.38593	2.34281e-06	9.05481e-05	4.5078
TC1900007777.hg.1	CEBPG	-0.684964	10.1528	-5.38571	2.34455e-06	9.05481e-05	4.50709
TC1900007809.hg.1	UBA2	-0.582376	11.1935	-5.38516	2.34899e-06	9.0591e-05	4.50524
TC1100013102.hg.1	TMEM25	0.722554	6.76054	5.37627	2.42138e-06	9.32507e-05	4.47574
HTA2-pos-PSR08004872.hg.1	NA	0.543262	9.77708	5.37284	2.44992e-06	9.42162e-05	4.46435
TC0900010769.hg.1	NFIL3	-0.533711	9.65108	-5.36858	2.48574e-06	9.54586e-05	4.45024
TC0200006627.hg.1	ID2	0.712876	10.1908	5.36516	2.51493e-06	9.64436e-05	4.43889
TC0X00007363.hg.1	MAGED2	0.422087	8.31107	5.35904	2.56799e-06	9.83395e-05	4.41859
TC0200015314.hg.1	STK17B	-0.73484	8.71481	-5.35657	2.58978e-06	9.90345e-05	4.41038
TC0400009029.hg.1	FHDC1	-0.71953	6.08622	-5.35577	2.59685e-06	9.91655e-05	4.40773
TC0100013229.hg.1	HSPG2	0.557063	7.71307	5.35477	2.60575e-06	9.93655e-05	4.40441
HTA2-pos-PSR11017836.hg.1	NA	0.31354	12.6365	5.35375	2.61481e-06	9.95715e-05	4.40103
TC2000009965.hg.1	NA	0.444586	10.796	5.35231	2.62765e-06	9.99207e-05	4.39627
TC1900009896.hg.1	CYP4F11	0.910084	7.31061	5.35175	2.63269e-06	9.99722e-05	4.39441
TC1600009512.hg.1	NTAN1	0.434038	9.71405	5.34364	2.70656e-06	0.000102634	4.36751
TC0900009307.hg.1	ARRDC1	0.520819	9.16426	5.34166	2.7249e-06	0.000103186	4.36095
TC0300009815.hg.1	LPP	0.522283	8.81786	5.33954	2.74459e-06	0.000103549	4.35395
HTA2-pos-PSR02044919.hg.1	NA	0.698015	9.3269	5.33952	2.74481e-06	0.000103549	4.35387
23074032	NA	0.400136	10.1586	5.3394	2.74593e-06	0.000103549	4.35348
23069201	NA	0.329887	11.4331	5.33469	2.79038e-06	0.00010508	4.33787
TC0500007665.hg.1	CCNB1	-0.534286	10.9952	-5.32392	2.89475e-06	0.000108859	4.30219
TC0100013924.hg.1	NA	0.519576	10.9481	5.32272	2.90656e-06	0.000108883	4.29823
HTA2-pos-PSR06005534.hg.1	NA	-0.293493	11.6534	-5.3227	2.90684e-06	0.000108883	4.29814
TC0X00011302.hg.1	MSN	-0.384361	10.9382	-5.32264	2.90739e-06	0.000108883	4.29795
TC0200011548.hg.1	EIPR1	0.379635	9.83781	5.31782	2.95555e-06	0.000110534	4.28199
TC1400009353.hg.1	SIX4	-0.535796	8.96945	-5.315	2.98403e-06	0.000111446	4.27267
TC1700012304.hg.1	COG1	0.43463	9.44662	5.31293	3.00524e-06	0.000111903	4.26579
TC0300013915.hg.1	TPRG1	0.523529	5.10814	5.31269	3.00762e-06	0.000111903	4.26502
TC1800007518.hg.1	ZCCHC2	0.518734	8.06796	5.31259	3.00862e-06	0.000111903	4.2647
TC2000009461.hg.1	ATP9A	0.477604	7.38845	5.31104	3.02463e-06	0.000112345	4.25954
TC0900011659.hg.1	SPOUT1	-0.633477	8.56334	-5.31045	3.03071e-06	0.000112417	4.25759
TC1700010851.hg.1	KIF18B	-0.458664	9.24568	-5.30973	3.03808e-06	0.000112537	4.25523
TC1600006585.hg.1	SLC9A3R2	0.621527	9.18719	5.3052	3.08539e-06	0.000114052	4.24022
TC0200010152.hg.1	UBE2E3	0.37269	9.2772	5.30501	3.08737e-06	0.000114052	4.23959
TC0900007552.hg.1	GDA	0.635746	9.15224	5.30444	3.0934e-06	0.00011412	4.2377
TC1700007929.hg.1	RUNDC1	-0.351134	9.08858	-5.30375	3.10069e-06	0.000114234	4.23541
TC0300011009.hg.1	CDC25A	-0.591378	8.56455	-5.3015	3.1245e-06	0.000114953	4.22798
TC0200012499.hg.1	MCFD2	0.548114	9.48585	5.30111	3.12865e-06	0.000114953	4.22669
TC0200016115.hg.1	ARL4C	0.63107	8.2031	5.29997	3.14086e-06	0.000115245	4.22291
TC2200008885.hg.1	POLDIP3	-0.48181	10.5123	-5.29684	3.17445e-06	0.000116321	4.21257
TC1600011453.hg.1	NA	0.622935	9.20051	5.29507	3.19362e-06	0.000116866	4.20672
TC1300008793.hg.1	TSC22D1	0.3465	10.7435	5.29193	3.22793e-06	0.000117963	4.19634
TC1900006508.hg.1	ABCA7	0.506194	7.97558	5.28967	3.25296e-06	0.000118718	4.18884
HTA2-pos-PSR08004869.hg.1	NA	0.646268	9.17465	5.28739	3.27829e-06	0.000119482	4.1813
TC0200016417.hg.1	CENPA	-0.619294	8.56693	-5.27811	3.38346e-06	0.00012315	4.15063
23066365	NA	0.538487	8.10524	5.27411	3.42981e-06	0.00012467	4.13741
TC1600009608.hg.1	NOMO2	0.367965	11.5442	5.26775	3.50483e-06	0.000127227	4.1164
TC0600008109.hg.1	VEGFA	-0.610121	10.318	-5.26637	3.52127e-06	0.000127653	4.11185
TC1000008276.hg.1	CCSER2	-0.394682	10.204	-5.26378	3.55249e-06	0.000128613	4.10328
TC0200012030.hg.1	HADHA	0.353952	10.7867	5.26315	3.56002e-06	0.000128715	4.10122
TC1500007067.hg.1	NA	0.804682	9.51736	5.26112	3.58475e-06	0.000129437	4.0945
TC1400010623.hg.1	CHURC1-FNTB	-0.483042	9.48966	-5.25981	3.60069e-06	0.00012984	4.09019
TC2000009914.hg.1	TGIF2	0.498412	8.3077	5.25919	3.60837e-06	0.000129944	4.08812
TC0300010304.hg.1	TMEM40	0.504733	7.31383	5.2577	3.62668e-06	0.000130277	4.08321
TC1100009924.hg.1	OR51B4	0.575791	9.50429	5.25766	3.6272e-06	0.000130277	4.08307
TC1800006484.hg.1	NDC80	-0.88592	9.86983	-5.25712	3.6338e-06	0.000130342	4.0813
TC0100015866.hg.1	S100A4	0.591348	8.45182	5.25572	3.65116e-06	0.000130792	4.07667
TC1100013051.hg.1	RBM14-RBM4	-0.400623	11.0403	-5.25175	3.70081e-06	0.000132397	4.06356
TC1400010045.hg.1	SERPINA1	0.502916	5.98238	5.24723	3.758e-06	0.000134266	4.04866
TC0500010928.hg.1	CENPK	-0.916199	8.4666	-5.24672	3.76459e-06	0.000134293	4.04697
TC0700007997.hg.1	LIMK1	0.613686	8.93936	5.24626	3.7705e-06	0.000134293	4.04544
TC0700009536.hg.1	ARHGEF5	-0.410764	9.99533	-5.24602	3.77357e-06	0.000134293	4.04465
TC1800006897.hg.1	LAMA3	0.826455	7.57212	5.24432	3.79546e-06	0.000134895	4.03903
TC1100011190.hg.1	EHD1	0.507433	9.02373	5.24294	3.81319e-06	0.000135348	4.03451
TC0700013500.hg.1	ADAP1	0.610998	8.05367	5.24196	3.82592e-06	0.000135623	4.03127
HTA2-pos-PSR08024263.hg.1	NA	0.67986	9.28127	5.24037	3.84673e-06	0.000136183	4.02601
TC0200016774.hg.1	ABCB6	0.546314	7.25047	5.2385	3.87117e-06	0.00013687	4.01985
TC1200009252.hg.1	TCTN2	-0.57106	8.88089	-5.2361	3.90293e-06	0.000137814	4.01192
TC2100007474.hg.1	PRMT2	0.48994	9.57718	5.23534	3.91294e-06	0.000137988	4.00944
TC0500007549.hg.1	ZSWIM6	0.510231	8.22183	5.23268	3.94848e-06	0.000139061	4.00066
TC2000008213.hg.1	DDRGK1	0.552409	8.12375	5.23014	3.98272e-06	0.000140086	3.99227
TC0100008101.hg.1	KIF2C	-0.481279	9.60855	-5.22342	4.07459e-06	0.000143132	3.97013
TC0X00009773.hg.1	PHF8	-0.453936	7.3937	-5.22299	4.08068e-06	0.000143161	3.96868
TC0X00011184.hg.1	NA	0.499778	8.23013	5.22036	4.11715e-06	0.000144254	3.96004
TC1100010156.hg.1	BTBD10	0.699973	8.19953	5.21932	4.13177e-06	0.00014458	3.9566
TC1600010452.hg.1	DOK4	0.61682	7.22413	5.21785	4.15246e-06	0.000145117	3.95175
TC0100016431.hg.1	TNFSF4	0.443408	4.58803	5.21692	4.16555e-06	0.000145388	3.9487
TC1000011740.hg.1	NA	0.618495	6.53547	5.21141	4.24423e-06	0.000147928	3.93053
TC0100010046.hg.1	SNAPIN	-0.588037	7.91686	-5.21107	4.2492e-06	0.000147928	3.92939
TC1700009676.hg.1	NA	-0.709675	8.62458	-5.20503	4.3372e-06	0.000150798	3.9095
TC1900012000.hg.1	TEAD2	0.721598	8.51206	5.19709	4.45557e-06	0.000154716	3.88336
TC0800011679.hg.1	ATAD2	-0.714153	10.6324	-5.19637	4.46646e-06	0.000154896	3.88099
TC0500008632.hg.1	SLC22A5	-0.638645	8.03283	-5.1927	4.52243e-06	0.000156638	3.8689
TC0100006550.hg.1	PRKCZ	0.434966	9.44166	5.19213	4.53118e-06	0.000156741	3.86703
TC0100015819.hg.1	S100A10	0.350414	12.8363	5.19085	4.55083e-06	0.000157221	3.86283
TC1700009277.hg.1	TBCD	0.570103	9.44859	5.18961	4.57007e-06	0.000157685	3.85873
TC0600007374.hg.1	H2AC13	-0.425312	12.4705	-5.1878	4.5982e-06	0.000158454	3.85278
TC1100007394.hg.1	CD82	0.37572	8.07508	5.18081	4.70846e-06	0.000162049	3.82978
HTA2-pos-PSR12012231.hg.1	NA	0.413414	9.52777	5.17895	4.73823e-06	0.000162867	3.82366
TC0300010821.hg.1	ULK4	-0.421585	7.45313	-5.17835	4.74791e-06	0.000162994	3.82168
TC0100018482.hg.1	NA	-0.441269	12.0364	-5.1767	4.77458e-06	0.000163047	3.81625
TC1500009478.hg.1	WDR72	0.537164	7.44142	5.17651	4.77759e-06	0.000163047	3.81563
TC0600009800.hg.1	GINM1	-0.456571	9.55198	-5.17647	4.77825e-06	0.000163047	3.8155
23071856	NA	-0.489864	8.41282	-5.17602	4.78546e-06	0.000163047	3.81404
23071888	NA	-0.489864	8.41282	-5.17602	4.78546e-06	0.000163047	3.81404
23072032	NA	-0.489864	8.41282	-5.17602	4.78546e-06	0.000163047	3.81404
TC0100016035.hg.1	ETV3	-0.431354	9.81986	-5.17438	4.81222e-06	0.000163471	3.80863
TC0100007207.hg.1	NA	0.538181	7.44032	5.17424	4.81453e-06	0.000163471	3.80816
TC1900007836.hg.1	NA	0.533217	7.40516	5.17415	4.81592e-06	0.000163471	3.80788
TC1500008328.hg.1	BLM	-0.648648	8.70366	-5.16487	4.96983e-06	0.000168485	3.77735
TC2000008381.hg.1	JAG1	0.513528	8.21197	5.16229	5.01346e-06	0.000169752	3.76887
TC1900008555.hg.1	AP2A1	0.40791	8.04668	5.1616	5.02516e-06	0.000169937	3.76661
23075458	NA	-0.516962	10.1592	-5.16039	5.04576e-06	0.000170421	3.76264
TC1000007936.hg.1	SGPL1	-0.354268	9.81674	-5.15927	5.06491e-06	0.000170856	3.75897
TC0100014428.hg.1	ITGB3BP	-0.625111	9.39227	-5.15766	5.09262e-06	0.000171578	3.75367
TC1400007172.hg.1	STYX	-0.779137	10.1046	-5.15628	5.11645e-06	0.000172167	3.74914
TC0200011023.hg.1	SP100	0.676105	7.63114	5.14724	5.27557e-06	0.000177302	3.71943
TC1200010653.hg.1	CERS5	0.503647	9.00034	5.1466	5.28694e-06	0.000177465	3.71734
TC1700011364.hg.1	BRIP1	-0.732345	8.94348	-5.14222	5.36603e-06	0.000179898	3.70293
TC0300011651.hg.1	GBE1	0.892325	8.41898	5.13805	5.44232e-06	0.000182231	3.68924
TC0200006833.hg.1	GEN1	-1.00707	8.03483	-5.13129	5.56823e-06	0.000186217	3.66705
TC0600007084.hg.1	RBM24	0.453594	8.8805	5.12952	5.6017e-06	0.000187106	3.66124
TC0900010462.hg.1	RFK	0.685292	9.34872	5.12794	5.63158e-06	0.000187874	3.65608
HTA2-pos-PSR11017850.hg.1	NA	0.313212	12.6465	5.12434	5.70067e-06	0.000189946	3.64425
TC0100009876.hg.1	NA	-0.41181	12.075	-5.11981	5.78873e-06	0.000192644	3.62938
TC0300008702.hg.1	MCM2	-0.320843	10.0623	-5.11854	5.81356e-06	0.000193234	3.62523
TC1600006587.hg.1	TSC2	0.502357	7.87552	5.11224	5.93877e-06	0.000197154	3.60456
TC0X00008831.hg.1	ATP6AP1	0.487158	9.38337	5.10519	6.08191e-06	0.00020166	3.58147
TC0900012227.hg.1	FBXO10	0.452072	7.98431	5.10285	6.13031e-06	0.000203017	3.57378
TC1500007980.hg.1	CHRNA5	-0.45655	10.1608	-5.10024	6.18459e-06	0.000204565	3.56523
TC1700008228.hg.1	ITGA3	0.512982	10.5601	5.097	6.25259e-06	0.000206564	3.55463
TC0X00007501.hg.1	YIPF6	-0.367695	9.43104	-5.09597	6.27443e-06	0.000206856	3.55124
TC0800012279.hg.1	SORBS3	-0.481381	8.08619	-5.09586	6.27667e-06	0.000206856	3.5509
TC0400011108.hg.1	CNOT6L	-0.532086	8.66837	-5.0948	6.29915e-06	0.000207346	3.54743
TSUnmapped00000050.hg.1	NA	0.369077	7.79633	5.09256	6.34718e-06	0.000208674	3.54007
TC0700012684.hg.1	AKR1B1	-0.449749	9.32136	-5.09064	6.38836e-06	0.000209531	3.5338
TC1000011026.hg.1	USP54	-0.513719	7.04126	-5.09063	6.38866e-06	0.000209531	3.53375
TC0600009350.hg.1	RNF217	-0.538731	7.85689	-5.08402	6.5328e-06	0.000214001	3.51212
TC0600013361.hg.1	CITED2	0.694836	9.33323	5.07814	6.66373e-06	0.00021801	3.49288
HTA2-pos-PSR08004871.hg.1	NA	0.46766	9.93512	5.07781	6.67123e-06	0.00021801	3.49179
TC0200016645.hg.1	ASXL2	-0.347228	9.48461	-5.07711	6.68693e-06	0.000218166	3.48951
TC0800010382.hg.1	SNAI2	0.786982	6.21821	5.07635	6.70421e-06	0.000218166	3.48701
23075552	NA	0.703305	8.33177	5.07511	6.7322e-06	0.000218166	3.48297
23075690	NA	0.703305	8.33177	5.07511	6.7322e-06	0.000218166	3.48297
23075863	NA	0.703305	8.33177	5.07511	6.7322e-06	0.000218166	3.48297
23076155	NA	0.703305	8.33177	5.07511	6.7322e-06	0.000218166	3.48297
23076477	NA	0.703305	8.33177	5.07511	6.7322e-06	0.000218166	3.48297
TC1200008629.hg.1	DRAM1	0.923694	7.39638	5.07222	6.79838e-06	0.000220049	3.47348
TC0300011183.hg.1	NEK4	-0.750368	8.72292	-5.07026	6.84336e-06	0.000221241	3.46709
HTA2-pos-PSR01029309.hg.1	NA	0.401058	9.8463	5.06921	6.86774e-06	0.000221766	3.46364
TC0600009789.hg.1	TAB2	0.414285	9.84217	5.06728	6.91257e-06	0.000222949	3.45733
TC0300009855.hg.1	IL1RAP	-0.700888	5.91389	-5.06655	6.92969e-06	0.000223236	3.45494
TC0400006656.hg.1	MSX1	0.568417	8.25319	5.06591	6.94458e-06	0.000223402	3.45286
TC1400007086.hg.1	LRR1	-0.661669	8.80716	-5.06563	6.95127e-06	0.000223402	3.45192
23066350	NA	0.748391	6.3977	5.06375	6.99538e-06	0.000224289	3.44579
23066377	NA	0.748391	6.3977	5.06375	6.99538e-06	0.000224289	3.44579
TC0200010164.hg.1	ITPRID2	0.680634	10.2599	5.05896	7.10932e-06	0.000227674	3.43013
TC0800011626.hg.1	DSCC1	-0.785322	9.2909	-5.05518	7.20047e-06	0.000230322	3.41778
TC0500010199.hg.1	RETREG1	0.646947	4.78139	5.05469	7.2125e-06	0.000230436	3.41616
TC1900010631.hg.1	RINL	0.676736	7.60786	5.05157	7.28879e-06	0.0002326	3.40596
TC1300006802.hg.1	BRCA2	-1.10222	8.74478	-5.05036	7.31855e-06	0.000233275	3.40202
HTA2-pos-PSR08004877.hg.1	NA	0.643019	8.43241	5.04996	7.3284e-06	0.000233316	3.40071
TC0600013228.hg.1	SLC2A12	0.5548	6.18722	5.04918	7.34764e-06	0.000233655	3.39817
TC1100013018.hg.1	SDHAF2	0.326183	9.46231	5.04743	7.3911e-06	0.000234762	3.39245
23074890	NA	0.413046	8.93837	5.04302	7.50183e-06	0.000237724	3.37804
23074921	NA	0.413046	8.93837	5.04302	7.50183e-06	0.000237724	3.37804
TC1200006557.hg.1	TIGAR	0.854201	8.54821	5.03816	7.62584e-06	0.000241372	3.36215
TC1200012700.hg.1	C12orf75	0.419846	10.3677	5.0358	7.6867e-06	0.000243016	3.35445
TC0600007302.hg.1	BTN2A2	0.502675	8.49491	5.03432	7.7251e-06	0.000243946	3.34962
TC0100008145.hg.1	TSPAN1	0.426297	7.18116	5.03329	7.75203e-06	0.000244513	3.34625
TC1100008113.hg.1	RHOD	0.807477	9.2918	5.03083	7.81637e-06	0.000246256	3.33824
TC1600007026.hg.1	NA	0.349238	11.4145	5.02938	7.85476e-06	0.000247179	3.33349
TC2000008218.hg.1	DNAAF9	0.712849	6.95489	5.02812	7.88817e-06	0.000247944	3.32938
TC1600009722.hg.1	USP31	-0.516251	7.11899	-5.02713	7.91437e-06	0.00024848	3.32616
TC1900009459.hg.1	INSR	-0.618949	7.04223	-5.02487	7.97503e-06	0.000250044	3.31876
TC0800012323.hg.1	CA13	-0.674825	8.58258	-5.02458	7.98257e-06	0.000250044	3.31785
TC1800006889.hg.1	RIOK3	0.635489	9.1208	5.02122	8.0735e-06	0.000252601	3.30687
TC0400012396.hg.1	AADAT	-0.467528	9.5084	-5.02045	8.09453e-06	0.000252968	3.30435
TC0100017172.hg.1	IRF6	0.428865	7.84658	5.01881	8.13939e-06	0.000254062	3.299
TC0100018433.hg.1	RRAGC	-0.743601	9.00893	-5.01848	8.14823e-06	0.000254062	3.29795
TC1400010377.hg.1	AKT1	0.549571	9.84154	5.01738	8.17848e-06	0.000254713	3.29435
TC0900011236.hg.1	INIP	-0.547566	9.00017	-5.01642	8.20506e-06	0.000255249	3.29121
TC0700013327.hg.1	CHST12	-0.476506	8.29328	-5.01449	8.25854e-06	0.000256619	3.28492
TC0X00010804.hg.1	ZNF280C	-0.546889	9.32439	-5.01301	8.29971e-06	0.000257604	3.2801
TC0X00009486.hg.1	MAOB	0.56535	7.689	5.00969	8.39301e-06	0.000260203	3.26927
TC0700013380.hg.1	ASL	0.431399	9.18877	5.00762	8.45175e-06	0.000261725	3.26251
TC1700008247.hg.1	TMEM92	0.750151	7.07967	5.00491	8.52914e-06	0.000263821	3.25368
23069216	NA	0.381506	10.3773	5.00342	8.57205e-06	0.000264847	3.24882
TC0100010872.hg.1	SMG7	-0.365711	10.0547	-5.00068	8.65142e-06	0.000266996	3.23989
TC1100008886.hg.1	ARHGAP42	0.910907	5.07656	4.99998	8.67163e-06	0.000267316	3.23763
TC1400009194.hg.1	FERMT2	-0.391707	9.44902	-4.99825	8.72251e-06	0.00026858	3.23196
TC0200015434.hg.1	ALS2	-0.379046	8.36752	-4.99729	8.75068e-06	0.000269143	3.22884
TC1300008280.hg.1	SKA3	-0.486604	10.1142	-4.99658	8.77156e-06	0.00026948	3.22653
TC0300010299.hg.1	RAF1	-0.395474	8.542	-4.99591	8.79127e-06	0.000269781	3.22436
TC0100013897.hg.1	P3H1	0.450172	9.25093	4.99486	8.8224e-06	0.000270431	3.22093
TC1200009132.hg.1	RNF10	-0.472005	9.08411	-4.99308	8.87533e-06	0.000271747	3.21514
TC1900009823.hg.1	GIPC1	0.431584	8.97169	4.99268	8.8873e-06	0.000271807	3.21383
TC0800011881.hg.1	NDRG1	0.540487	8.85772	4.99223	8.90083e-06	0.000271915	3.21236
TC0100014040.hg.1	NA	0.681014	5.06739	4.99111	8.93437e-06	0.000272634	3.20872
TC0900006564.hg.1	RIC1	0.548744	8.81333	4.98997	8.96867e-06	0.000273374	3.205
23066340	NA	0.551689	8.09546	4.98512	9.11621e-06	0.000277559	3.1892
TC0400010033.hg.1	WDR1	0.40785	11.4128	4.97838	9.32493e-06	0.000283597	3.16727
TC0600012827.hg.1	WASF1	0.660944	8.72051	4.97719	9.36225e-06	0.000284414	3.16341
TC1900011113.hg.1	GYS1	0.642728	9.91789	4.97662	9.38021e-06	0.000284641	3.16155
TC0200012252.hg.1	STRN	-0.597936	9.16408	-4.97629	9.39073e-06	0.000284643	3.16046
TC0600011960.hg.1	TNFRSF21	0.414268	9.50096	4.97522	9.42444e-06	0.000285346	3.15699
TC1000008744.hg.1	TRIM8	0.691542	8.74026	4.97483	9.43672e-06	0.0002854	3.15573
TC1600009791.hg.1	ZKSCAN2	-0.484675	7.79127	-4.96708	9.6857e-06	0.000292605	3.13051
TC1400009922.hg.1	PTPN21	0.489382	7.99123	4.96441	9.77307e-06	0.000294915	3.12182
HTA2-pos-PSR08004870.hg.1	NA	0.591654	9.40194	4.96408	9.78386e-06	0.000294915	3.12075
HTA2-pos-3015389_st	NA	0.777211	9.12738	4.96293	9.82176e-06	0.000295729	3.117
TC0400008943.hg.1	EDNRA	-0.5252	6.55448	-4.96203	9.85156e-06	0.000296299	3.11407
TC1100013135.hg.1	OR51B5	-0.31438	10.7872	-4.96154	9.8676e-06	0.000296453	3.11249
TC1500009738.hg.1	NA	-0.697842	10.1792	-4.95977	9.92644e-06	0.000297892	3.10674
TC0600008630.hg.1	TTK	-0.787546	10.7036	-4.95931	9.94166e-06	0.00029802	3.10525
TC0100013267.hg.1	LUZP1	-0.462838	9.00336	-4.95689	1.0023e-05	0.000300128	3.09736
TC2100007949.hg.1	MIS18A	-0.733936	9.98613	-4.95549	1.00701e-05	0.00030096	3.09283
TC1000008651.hg.1	HIF1AN	-0.293278	10.1001	-4.95541	1.00729e-05	0.00030096	3.09255
TC0100010887.hg.1	C1orf21	-0.547158	7.83765	-4.95375	1.01291e-05	0.000302305	3.08717
23064947	NA	0.691419	6.89115	4.95157	1.02035e-05	0.000303859	3.08008
TC1100006598.hg.1	SLC22A18	0.691419	6.89115	4.95157	1.02035e-05	0.000303859	3.08008
TC0200015080.hg.1	PRKRA	0.659015	10.2015	4.9454	1.04168e-05	0.000309872	3.06005
HTA2-pos-3597911_st	NA	0.265851	13.225	4.94484	1.04367e-05	0.000310123	3.05821
TC0100009479.hg.1	DCLRE1B	-0.493938	8.10115	-4.9442	1.04591e-05	0.000310169	3.05613
TC1000010686.hg.1	ZWINT	-0.430894	10.2712	-4.94414	1.0461e-05	0.000310169	3.05595
TC2000009955.hg.1	SLC2A4RG	-0.581667	7.55143	-4.94335	1.04888e-05	0.000310464	3.05338
TC1100009212.hg.1	NA	0.386338	7.73752	4.94301	1.05008e-05	0.000310464	3.05227
TC1400009190.hg.1	GNPNAT1	-0.903087	10.4774	-4.94288	1.05052e-05	0.000310464	3.05187
TC1100012052.hg.1	CCDC82	-0.791552	8.22479	-4.93834	1.06665e-05	0.000314886	3.03712
TC1200006787.hg.1	GABARAPL1	0.721591	8.87624	4.93445	1.08065e-05	0.000318675	3.02449
TC2200008832.hg.1	DESI1	0.520344	9.54217	4.9333	1.08483e-05	0.000319561	3.02076
HTA2-pos-3234825_st	NA	0.69519	8.42986	4.93095	1.09341e-05	0.000321739	3.01313
TC0300014021.hg.1	CPOX	0.380921	10.2255	4.92813	1.10379e-05	0.000324443	3.00398
TC0200016563.hg.1	KLHL23	-0.666257	9.16941	-4.92505	1.11524e-05	0.000327455	2.99399
23069190	NA	0.461285	9.26602	4.92453	1.11722e-05	0.000327682	2.99228
TC0200015729.hg.1	USP37	-0.622032	9.04924	-4.92135	1.12918e-05	0.000330832	2.98197
TC0800009641.hg.1	FAM86B1	-0.285354	10.7094	-4.91897	1.1382e-05	0.000333118	2.97427
TC1200008800.hg.1	UBE3B	-0.383369	8.94211	-4.91742	1.14415e-05	0.000334499	2.96922
TC0X00010652.hg.1	UPF3B	0.499328	9.98691	4.91032	1.17169e-05	0.000342097	2.94621
TC0400006579.hg.1	ADD1	0.34723	10.3388	4.90992	1.17325e-05	0.000342097	2.94492
TC0100016129.hg.1	COPA	0.323758	10.3456	4.90975	1.17392e-05	0.000342097	2.94437
TC0200012754.hg.1	FAM161A	-0.751709	5.9793	-4.90825	1.17982e-05	0.000343449	2.93951
TC0500008384.hg.1	AP3S1	-0.387325	11.936	-4.90789	1.18125e-05	0.000343499	2.93834
TC1300007491.hg.1	KLF5	0.367292	10.5413	4.90203	1.20468e-05	0.000349936	2.91933
TC0400008483.hg.1	UGT8	-0.471173	8.75887	-4.89939	1.21535e-05	0.000352658	2.9108
TC0X00011083.hg.1	TMEM185A	0.419008	7.7091	4.89783	1.22174e-05	0.000354135	2.90573
TC0500008855.hg.1	SLC35A4	-0.602724	10.0214	-4.89704	1.22496e-05	0.000354691	2.90318
TC1700008920.hg.1	ITGB4	0.694648	8.85962	4.8951	1.23294e-05	0.000356622	2.89689
TC1500010292.hg.1	SEC11A	-0.371991	11.6485	-4.89362	1.23906e-05	0.00035801	2.89211
TC0200016403.hg.1	NA	0.407365	7.96384	4.89242	1.24405e-05	0.000359072	2.88821
TC0400009223.hg.1	CPE	0.463866	9.06397	4.89189	1.24624e-05	0.000359321	2.88652
TC0200013075.hg.1	TPRKB	-0.701282	8.4009	-4.88857	1.26017e-05	0.000362954	2.87576
HTA2-pos-PSR08024264.hg.1	NA	0.444031	11.1162	4.88697	1.26692e-05	0.000364511	2.87059
TC1500009782.hg.1	PDCD7	-0.547029	9.12787	-4.88441	1.27782e-05	0.000366981	2.8623
TC0100015273.hg.1	WDR77	0.32103	10.7	4.88432	1.2782e-05	0.000366981	2.86201
TC0400008348.hg.1	HADH	-0.500516	8.72507	-4.88337	1.28228e-05	0.000367763	2.85893
TC0500013064.hg.1	MGAT4B	0.542112	8.02509	4.88137	1.2909e-05	0.000369845	2.85245
TC0100013417.hg.1	SLC9A1	-0.47165	8.34682	-4.88036	1.29526e-05	0.000370606	2.84918
TC1100008462.hg.1	NA	-0.251967	12.7326	-4.88012	1.29628e-05	0.000370606	2.84842
TC0700006619.hg.1	SLC29A4	0.770854	7.72375	4.87923	1.30015e-05	0.000371322	2.84554
TC0800008122.hg.1	E2F5	0.483252	8.11283	4.87748	1.30778e-05	0.000373109	2.83988
TC1900011845.hg.1	MFSD12	0.421711	9.60146	4.87589	1.31474e-05	0.0003747	2.83475
TC0800006864.hg.1	ZDHHC2	0.513973	9.46289	4.8755	1.31648e-05	0.000374804	2.83347
TC0100018440.hg.1	STIL	-0.490996	9.8233	-4.8742	1.3222e-05	0.000376038	2.82927
TC0200007096.hg.1	FOSL2	0.408063	9.0964	4.87271	1.32883e-05	0.000377528	2.82444
TC1200010838.hg.1	ZNF385A	0.776693	8.61199	4.871	1.33642e-05	0.000379289	2.81893
23064120	NA	-0.66157	7.32166	-4.86608	1.35856e-05	0.000385171	2.80303
TC1000012235.hg.1	MKI67	-0.389969	11.371	-4.86221	1.37625e-05	0.000389387	2.79051
TC0400009723.hg.1	CTBP1	0.400496	10.7783	4.8622	1.3763e-05	0.000389387	2.79048
TC2000009026.hg.1	RBL1	-0.769177	9.47387	-4.86095	1.38207e-05	0.000390614	2.78643
TC0500010717.hg.1	MOCS2	0.339747	10.3441	4.85868	1.39257e-05	0.000393172	2.77912
TC0800010894.hg.1	HEY1	-0.544145	5.9568	-4.85716	1.39966e-05	0.000394573	2.7742
TC0100007370.hg.1	RCAN3	0.558999	7.71427	4.857	1.40043e-05	0.000394573	2.77367
TC1900008141.hg.1	CYP2S1	0.673476	10.0637	4.85637	1.40339e-05	0.000394997	2.77163
TC0600008972.hg.1	PRDM1	0.753467	5.75476	4.84943	1.43629e-05	0.000403841	2.74921
TC0200010847.hg.1	DES	0.516793	6.73442	4.84079	1.47831e-05	0.000415224	2.72133
23070284	NA	-0.367267	9.32293	-4.84034	1.48051e-05	0.000415415	2.71989
TC0900012277.hg.1	AK1	0.563551	8.19557	4.83827	1.49079e-05	0.00041778	2.7132
TC0100017028.hg.1	PPP1R15B	-0.600152	10.4401	-4.83802	1.49202e-05	0.00041778	2.71241
TC0900011423.hg.1	TTLL11	0.518997	7.33431	4.83723	1.49594e-05	0.000418449	2.70986
TC1000011885.hg.1	DCLRE1A	-0.81022	8.85257	-4.83428	1.51076e-05	0.000422159	2.70033
TC1900009838.hg.1	ADGRE2	0.566965	7.1017	4.83234	1.52055e-05	0.000424459	2.69409
23069195	NA	0.376966	11.1662	4.83048	1.53005e-05	0.000426316	2.68807
TC0900012167.hg.1	GSN	0.410527	8.60409	4.83042	1.53034e-05	0.000426316	2.68788
TC0600007290.hg.1	H2BC9	-0.557739	9.82851	-4.8293	1.53608e-05	0.000427476	2.68427
23072546	NA	0.632452	8.79386	4.82265	1.57053e-05	0.000436616	2.66282
TC0500010788.hg.1	IL6ST	-0.587436	8.0598	-4.82128	1.57769e-05	0.000438161	2.65842
TC0300007387.hg.1	RNF123	0.483924	8.85267	4.81947	1.58723e-05	0.000440358	2.6526
TC0100015707.hg.1	NA	-0.609531	10.9585	-4.81877	1.59095e-05	0.00044094	2.65033
TC2000007341.hg.1	FAM83D	-0.458634	11.165	-4.81781	1.59603e-05	0.000441899	2.64725
TC1200011993.hg.1	SLC8B1	0.424895	8.82181	4.81654	1.6028e-05	0.000443323	2.64315
TC1500007392.hg.1	CCNB2	-0.572249	10.6579	-4.81498	1.6112e-05	0.000445192	2.6381
TC0600007378.hg.1	H4C11	-0.290825	11.7599	-4.80928	1.64209e-05	0.000453267	2.61975
TC1600011432.hg.1	MON1B	-0.440073	8.28194	-4.80782	1.65009e-05	0.000455014	2.61505
TC0X00007557.hg.1	MED12	0.400636	8.69549	4.80677	1.65585e-05	0.000456139	2.61168
23076295	NA	-0.415006	8.59884	-4.80636	1.65811e-05	0.000456299	2.61036
TC1100010895.hg.1	TIMM10	-0.484186	10.0268	-4.80299	1.67685e-05	0.000460634	2.5995
TC0700011493.hg.1	BAZ1B	-0.347739	11.0047	-4.80291	1.67725e-05	0.000460634	2.59927
TC1600007485.hg.1	FBRS	-0.46968	8.24288	-4.80186	1.68315e-05	0.000461787	2.59587
TC1600008698.hg.1	GSE1	0.394246	8.98172	4.80039	1.69139e-05	0.000463376	2.59116
TC0200009902.hg.1	NOSTRIN	0.696756	5.42626	4.80022	1.69235e-05	0.000463376	2.59061
TC1000008904.hg.1	NA	0.674177	7.84982	4.79742	1.7082e-05	0.000466903	2.58159
TC1200012575.hg.1	DYRK4	0.390139	8.41852	4.79734	1.70866e-05	0.000466903	2.58133
TC1700010721.hg.1	STAT3	0.557888	8.88917	4.79678	1.71187e-05	0.000467309	2.57952
TC2000007089.hg.1	TPX2	-0.291499	11.3925	-4.79597	1.71646e-05	0.000468094	2.57693
TC1500006963.hg.1	KNL1	-0.789712	8.70424	-4.79435	1.72578e-05	0.000470163	2.5717
TC0200010193.hg.1	ZNF804A	0.779132	7.36309	4.79248	1.73653e-05	0.000472617	2.5657
TC0500011648.hg.1	EFNA5	-0.544492	5.55716	-4.79217	1.73836e-05	0.000472642	2.56468
TC2000008909.hg.1	EIF2S2	-0.436197	11.8776	-4.78879	1.75802e-05	0.000477511	2.55381
TC1900009600.hg.1	FBXL12	0.536323	8.41895	4.78117	1.80314e-05	0.000489277	2.52932
TC0800008715.hg.1	ZHX2	-0.517638	7.12178	-4.78013	1.80937e-05	0.000490479	2.52599
TC1100011089.hg.1	MTA2	0.288102	10.7661	4.77512	1.83977e-05	0.000498221	2.50989
TC0200015912.hg.1	IRS1	0.459556	7.84962	4.77137	1.86288e-05	0.000503977	2.49783
TC0300006791.hg.1	KAT2B	0.726141	6.64988	4.76903	1.87739e-05	0.000507023	2.49033
TC0X00009942.hg.1	PJA1	-0.432529	8.12222	-4.76871	1.87943e-05	0.000507023	2.48928
TC0800012173.hg.1	EPPK1	0.502433	7.86945	4.76866	1.87973e-05	0.000507023	2.48913
TC0300012164.hg.1	POLQ	-1.16773	8.07598	-4.76769	1.88582e-05	0.000507798	2.48601
HTA2-pos-PSR06005545.hg.1	NA	-0.342952	11.1229	-4.7676	1.88633e-05	0.000507798	2.48574
HTA2-pos-PSR11017839.hg.1	NA	0.232053	13.0827	4.76274	1.9171e-05	0.00051557	2.47011
TC0200015971.hg.1	SLC16A14	-0.54327	9.441	-4.75856	1.94385e-05	0.000522248	2.45672
TC1900009272.hg.1	TLE5	0.493028	10.8043	4.75664	1.95633e-05	0.000525081	2.45054
TSUnmapped00000127.hg.1	NA	-0.623002	7.97516	-4.75543	1.96417e-05	0.000526665	2.44668
TC0100009870.hg.1	NA	-0.606687	10.9614	-4.75502	1.96685e-05	0.000526863	2.44536
TC2000007658.hg.1	SLC9A8	-0.378816	8.51402	-4.75449	1.97033e-05	0.000526895	2.44365
TC1200012601.hg.1	SLCO1B3	0.654946	9.18002	4.75441	1.97084e-05	0.000526895	2.4434
TC1500010862.hg.1	ELL3	0.65361	8.22839	4.75388	1.97434e-05	0.000527311	2.44169
TC0800012211.hg.1	NA	0.582312	9.87528	4.75155	1.98967e-05	0.000530885	2.43422
TC2000009809.hg.1	KCNQ2	0.530467	9.87855	4.7498	2.00124e-05	0.000533447	2.42862
TC0400011712.hg.1	PDE5A	-0.661486	6.12116	-4.74806	2.01284e-05	0.000536016	2.42303
TC1100013071.hg.1	POLD3	-0.54483	9.03116	-4.74366	2.0425e-05	0.000543381	2.40891
TC1900012006.hg.1	AKT1S1	0.507524	10.0951	4.74009	2.06681e-05	0.000549311	2.39748
TC1100011611.hg.1	PGM2L1	0.605017	6.52276	4.73933	2.07204e-05	0.000550164	2.39504
TC1500009238.hg.1	FRMD5	0.437652	10.6133	4.73748	2.08481e-05	0.000553013	2.3891
TC0800011634.hg.1	SNTB1	-0.847697	5.4761	-4.73682	2.08935e-05	0.000553392	2.387
TC0800011075.hg.1	PIP4P2	0.47927	7.6116	4.73668	2.09031e-05	0.000553392	2.38656
TC0900007977.hg.1	CARD19	0.477774	8.62035	4.7336	2.11183e-05	0.000558547	2.37667
TC0100017368.hg.1	BPNT1	0.321525	9.9753	4.7249	2.17361e-05	0.000574328	2.34882
TC1800007832.hg.1	NA	0.56707	8.92934	4.72385	2.18123e-05	0.000575781	2.34545
TC0600012299.hg.1	SLC17A5	-0.760592	7.88744	-4.72327	2.1854e-05	0.000576322	2.3436
TC0300006564.hg.1	IL17RE	0.629674	6.6448	4.72284	2.18851e-05	0.000576584	2.34223
TC1200006905.hg.1	FAM234B	-0.488712	8.06375	-4.72138	2.19915e-05	0.000578826	2.33754
TC2200008135.hg.1	ZNF280A	0.494552	6.39372	4.71792	2.22451e-05	0.000584935	2.32647
TC0100009939.hg.1	GABPB2	-0.591737	8.38889	-4.71722	2.22969e-05	0.00058573	2.32423
TC1500007699.hg.1	KIF23	-0.557183	11.0471	-4.71381	2.25505e-05	0.000591819	2.31331
HTA2-pos-3183477_st	NA	0.493732	9.92232	4.7133	2.25879e-05	0.000592217	2.31171
TC1400007588.hg.1	PCNX1	0.305605	10.3065	4.71302	2.26092e-05	0.000592217	2.3108
HTA2-pos-PSR17008061.hg.1	NA	-0.265559	10.991	-4.7107	2.27839e-05	0.000596219	2.30337
TC0600007771.hg.1	UHRF1BP1	-0.480578	7.90237	-4.71025	2.2818e-05	0.000596537	2.30192
23076608	NA	0.529197	6.20248	4.70985	2.28477e-05	0.000596739	2.30067
TC0300008467.hg.1	ARHGAP31	0.534271	5.26465	4.70594	2.31457e-05	0.000603944	2.28816
TC0100017075.hg.1	NUCKS1	-0.389516	11.637	-4.70484	2.323e-05	0.000605561	2.28465
TC0800011312.hg.1	RRM2B	0.899602	9.53669	4.69978	2.36227e-05	0.000615208	2.26847
TC0300010664.hg.1	NA	0.528066	9.38632	4.68988	2.44095e-05	0.00063509	2.23684
TC0100016891.hg.1	KIF14	-0.931263	8.75709	-4.68887	2.44915e-05	0.000636581	2.2336
TC0700008292.hg.1	STEAP1	-0.871702	8.7597	-4.68859	2.45136e-05	0.000636581	2.23273
TC1100010058.hg.1	DENND5A	-0.520507	7.55487	-4.68609	2.47173e-05	0.000641259	2.22474
TC2000009522.hg.1	CYP24A1	0.592213	10.5679	4.68398	2.48909e-05	0.000645146	2.21799
TC1500006785.hg.1	NA	-0.582959	11.2587	-4.68248	2.50141e-05	0.000647721	2.21323
TC0900008869.hg.1	ODF2	-0.312349	10.2561	-4.68187	2.50645e-05	0.000648411	2.21128
TC1400010714.hg.1	NA	-0.592	7.78541	-4.68134	2.51085e-05	0.000648932	2.20959
TC0900012175.hg.1	CDK9	0.338406	10.6478	4.67938	2.52717e-05	0.000652529	2.20334
TC2200009186.hg.1	PEX26	-0.306051	8.96602	-4.67903	2.53017e-05	0.000652684	2.20219
TC1700010914.hg.1	NA	-0.330505	9.27196	-4.67738	2.54395e-05	0.000655616	2.19695
TC1900011981.hg.1	ERCC2	0.651864	9.46239	4.67631	2.55296e-05	0.000657316	2.19354
TC0100015864.hg.1	S100A6	0.471976	10.4117	4.67107	2.59759e-05	0.000668172	2.17682
HTA2-pos-PSR02044922.hg.1	NA	0.403732	9.0628	4.67013	2.60569e-05	0.000669624	2.17381
TC1700012310.hg.1	MFSD11	0.729772	8.08041	4.66816	2.62272e-05	0.000673363	2.16753
HTA2-pos-3234823_st	NA	0.843735	8.29728	4.66736	2.6296e-05	0.000674491	2.165
TC1200007499.hg.1	TMEM106C	0.35456	10.5909	4.66644	2.63766e-05	0.000674747	2.16205
23066376	NA	0.577218	7.51145	4.66643	2.63775e-05	0.000674747	2.16201
TC1100009703.hg.1	SLC25A22	0.458553	9.25927	4.66639	2.63804e-05	0.000674747	2.16191
TC0X00010465.hg.1	NUP62CL	-0.478958	7.36925	-4.66447	2.65486e-05	0.000677977	2.15577
TC0300013068.hg.1	MECOM	-0.53652	6.52726	-4.66438	2.65565e-05	0.000677977	2.15549
TC1200006672.hg.1	PEX5	-0.39359	7.73967	-4.66318	2.66621e-05	0.000680033	2.15166
TC1500009522.hg.1	MNS1	-0.689499	5.29852	-4.66256	2.67171e-05	0.000680797	2.14967
TC0200010502.hg.1	FAM117B	0.733309	8.77978	4.66174	2.67894e-05	0.000682	2.14706
TC0700013291.hg.1	ESYT2	0.579654	9.51658	4.65941	2.6996e-05	0.000686617	2.13965
TC0400009904.hg.1	PPP2R2C	0.409072	8.42088	4.65891	2.70408e-05	0.000687116	2.13805
TC0200015529.hg.1	MDH1B	-0.471579	6.57281	-4.65749	2.71682e-05	0.000689707	2.13352
TC1700009327.hg.1	GEMIN4	-0.366142	9.11378	-4.65525	2.7369e-05	0.000694157	2.12641
TC1100008236.hg.1	CCND1	0.357545	12.1351	4.65322	2.75534e-05	0.000698181	2.11994
HTA2-pos-3234798_st	NA	0.741105	8.24396	4.65266	2.76043e-05	0.00069882	2.11815
TC0100006725.hg.1	PER3	0.56681	7.63088	4.65019	2.78309e-05	0.000703272	2.11027
TC1200012263.hg.1	MPHOSPH9	-0.616967	8.06162	-4.65017	2.78319e-05	0.000703272	2.11023
TC1200012083.hg.1	FBXO21	-0.548625	8.79295	-4.6492	2.79216e-05	0.000704885	2.10713
TC1600007718.hg.1	ORC6	-0.572078	8.65039	-4.64881	2.79575e-05	0.000705136	2.10589
TC2000007016.hg.1	GINS1	-0.423814	10.0131	-4.64719	2.81076e-05	0.000708266	2.10072
TC0700009411.hg.1	MGAM2	0.372342	4.15244	4.64092	2.86952e-05	0.000722402	2.08077
TC1900008384.hg.1	CALM3	0.274246	11.8464	4.63425	2.93333e-05	0.000737782	2.05956
TC0100013123.hg.1	UBR4	0.412213	9.86444	4.63375	2.93817e-05	0.000738318	2.05796
23076596	NA	0.30973	8.63404	4.62774	2.99695e-05	0.000752392	2.03886
HTA2-pos-2912049_st	NA	-0.29152	11.5681	-4.62671	3.00709e-05	0.000753728	2.0356
TC0100007542.hg.1	SMPDL3B	0.514794	8.83872	4.62664	3.00781e-05	0.000753728	2.03537
TC0200015538.hg.1	KLF7	-0.685862	9.13347	-4.62598	3.01436e-05	0.000754268	2.03327
TC0100009383.hg.1	RBM15	-0.313449	10.0655	-4.62586	3.01552e-05	0.000754268	2.0329
TC0600011455.hg.1	VARS1	0.632385	8.43163	4.62469	3.02718e-05	0.000756488	2.02918
TSUnmapped00000597.hg.1	NA	0.32565	11.7758	4.62215	3.05264e-05	0.000762151	2.02111
23070255	NA	0.381778	8.62486	4.61882	3.08637e-05	0.000769866	2.01051
TC0100011549.hg.1	FLVCR1	-0.568647	8.99879	-4.61829	3.09171e-05	0.000770491	2.00884
TC2200006878.hg.1	NA	0.47441	7.91697	4.61601	3.11506e-05	0.000775597	2.00159
TC1500010658.hg.1	SELENOS	-0.526697	9.44277	-4.61439	3.13173e-05	0.000779036	1.99644
TC0X00011132.hg.1	CSAG3	0.58232	8.74391	4.61225	3.15388e-05	0.000783829	1.98965
TC0500013153.hg.1	MTRR	0.422646	10.0911	4.59607	3.32637e-05	0.000824638	1.93831
TC1700010687.hg.1	P3H4	0.364946	8.27196	4.59593	3.32785e-05	0.000824638	1.93789
TC2200009333.hg.1	AP1B1	0.323097	9.29283	4.59573	3.32999e-05	0.000824638	1.93726
TC1500010764.hg.1	CLK3	0.460804	9.47258	4.59571	3.33022e-05	0.000824638	1.9372
TC2000009948.hg.1	NPEPL1	0.445277	7.70462	4.59477	3.3406e-05	0.000826457	1.9342
TC1100011811.hg.1	CCDC90B	0.622266	9.47768	4.5883	3.41236e-05	0.000843443	1.91371
TC1200010976.hg.1	AGAP2	0.386804	7.8662	4.58616	3.43653e-05	0.000848645	1.90691
TC1100009397.hg.1	SPA17	-0.388	9.38173	-4.58514	3.44799e-05	0.000850073	1.9037
TC1200010612.hg.1	RHEBL1	-0.496467	5.30175	-4.58509	3.44857e-05	0.000850073	1.90354
TC1700010888.hg.1	ARHGAP27	0.517415	6.58612	4.58292	3.47327e-05	0.000855388	1.89666
TC2100008098.hg.1	VPS26C	-0.373698	9.54436	-4.58162	3.4882e-05	0.000858286	1.89253
TC1900011004.hg.1	SLC1A5	-0.399932	10.7656	-4.57834	3.52595e-05	0.000866791	1.88215
TC1600011315.hg.1	FAM234A	-0.410395	9.05353	-4.57657	3.54657e-05	0.000871072	1.87654
TC0700007986.hg.1	BUD23	0.252845	10.8823	4.57561	3.55768e-05	0.000873013	1.87352
HTA2-pos-PSR02044913.hg.1	NA	0.453002	9.59371	4.57407	3.57575e-05	0.000876655	1.86864
TC1300009924.hg.1	GAS6	0.368551	8.77248	4.57252	3.59406e-05	0.00088035	1.86372
TC1500010846.hg.1	NA	-0.602331	7.78605	-4.57153	3.60574e-05	0.000882416	1.86059
TC1900010707.hg.1	SERTAD3	0.421713	8.48279	4.57024	3.62102e-05	0.000885358	1.85652
TC1000010432.hg.1	RASGEF1A	0.42914	8.54753	4.56976	3.62676e-05	0.000885967	1.85499
TC0200010165.hg.1	PPP1R1C	0.432159	9.07293	4.56842	3.64268e-05	0.000888436	1.85077
TC0600011124.hg.1	H3C2	-0.568382	9.7675	-4.56836	3.64341e-05	0.000888436	1.85058
HTA2-pos-PSR11017832.hg.1	NA	0.365996	11.1409	4.56725	3.6568e-05	0.000890544	1.84704
TC0600006940.hg.1	SMIM13	-0.533299	8.7414	-4.5671	3.6586e-05	0.000890544	1.84657
TC0400009258.hg.1	PALLD	0.29589	10.8506	4.5653	3.68029e-05	0.000894721	1.84087
TC1200009796.hg.1	SLC2A14	0.502523	8.22458	4.56513	3.68234e-05	0.000894721	1.84033
TC0X00011404.hg.1	IDS	0.331303	8.92208	4.56321	3.7056e-05	0.000899071	1.83427
TC1700007438.hg.1	EFCAB5	-0.36742	4.83148	-4.5631	3.70686e-05	0.000899071	1.83394
TC1900009943.hg.1	HAUS8	-0.372541	8.43995	-4.56207	3.7194e-05	0.000900313	1.83069
TC0700010582.hg.1	NA	-0.493693	4.5072	-4.56198	3.72061e-05	0.000900313	1.83037
TC0900007006.hg.1	PRSS3	0.686421	9.0627	4.56187	3.72192e-05	0.000900313	1.83004
TC0400008604.hg.1	EXOSC9	-0.565284	11.395	-4.56002	3.74459e-05	0.000904992	1.82418
TC1000008661.hg.1	SLF2	-0.506366	8.79419	-4.55782	3.77172e-05	0.000910718	1.81723
TC0700008583.hg.1	AP1S1	0.3195	8.4823	4.55755	3.77498e-05	0.000910718	1.8164
TC1700008418.hg.1	DYNLL2	-0.405506	10.7522	-4.55702	3.78159e-05	0.000911505	1.81471
TC1300008084.hg.1	ATP11A	0.38727	8.50358	4.55355	3.82485e-05	0.000920339	1.80375
TC1100008333.hg.1	NA	-0.477824	7.53814	-4.55354	3.82502e-05	0.000920339	1.80371
TC0500010641.hg.1	C5orf34	-0.911155	7.4466	-4.55111	3.8556e-05	0.000926879	1.79604
TC1300007197.hg.1	DLEU1	0.613585	7.39647	4.54956	3.87524e-05	0.000930777	1.79114
TC0800012405.hg.1	FUT10	-0.379654	9.55186	-4.54843	3.88972e-05	0.000933429	1.78755
TC1200006561.hg.1	RAD51AP1	-0.705051	8.93412	-4.54619	3.91832e-05	0.00093886	1.78049
TC1000010844.hg.1	RUFY2	-0.706171	8.20598	-4.54612	3.91926e-05	0.00093886	1.78027
TC1200010650.hg.1	RACGAP1	-0.327319	11.3927	-4.54478	3.93649e-05	0.000942159	1.77604
TC0800012300.hg.1	FNTA	0.77601	7.74324	4.54446	3.94063e-05	0.000942319	1.77503
TC0600007158.hg.1	SOX4	0.570592	10.0701	4.54317	3.95727e-05	0.000945466	1.77097
TC1100008123.hg.1	GRK2	-0.539385	8.79957	-4.54171	3.97631e-05	0.000948382	1.76634
TC0900009855.hg.1	BAG1	0.818187	6.76761	4.5417	3.97644e-05	0.000948382	1.76631
TC1900010009.hg.1	JUND	0.40065	8.50167	4.53806	4.02419e-05	0.000958929	1.75482
TC2000007915.hg.1	GNAS	0.351802	11.5942	4.53733	4.03381e-05	0.000959555	1.75252
TC0600007613.hg.1	NA	-0.515817	10.3092	-4.53732	4.03388e-05	0.000959555	1.7525
TC0600011228.hg.1	H2AC15	-0.578072	9.1679	-4.53173	4.10852e-05	0.000976455	1.73484
TC0100017018.hg.1	ETNK2	0.572462	7.84085	4.5302	4.12912e-05	0.000980495	1.73003
TC0500011705.hg.1	NREP	0.520066	8.07086	4.52744	4.16655e-05	0.000988519	1.72134
TC0100010379.hg.1	UHMK1	-0.501483	11.1356	-4.52687	4.17432e-05	0.0009895	1.71954
TC0200009687.hg.1	ARL6IP6	-1.14552	9.08049	-4.52569	4.19058e-05	0.000992488	1.7158
TC0900010837.hg.1	FAM120AOS	0.344639	9.533	4.52448	4.2072e-05	0.000995558	1.71199
TC0200015869.hg.1	AP1S3	0.479257	11.0976	4.52369	4.21807e-05	0.000996899	1.7095
TC1700007498.hg.1	SUZ12	-0.609472	10.2499	-4.52354	4.2202e-05	0.000996899	1.70902
TC0800010450.hg.1	ATP6V1H	0.590437	8.50428	4.52267	4.2322e-05	0.000998715	1.70628
TC1500007833.hg.1	PML	0.506126	8.32657	4.52245	4.23524e-05	0.000998715	1.70559
HTA2-pos-PSR08004879.hg.1	NA	0.612533	8.17794	4.52215	4.23939e-05	0.000998829	1.70465
TC0900012024.hg.1	CLIC3	0.648382	7.07702	4.52099	4.25552e-05	0.00100125	1.70099
TC1000010956.hg.1	VSIR	0.49292	7.12128	4.52043	4.26337e-05	0.00100125	1.69922
TC0700012165.hg.1	ATXN7L1	0.573771	7.53313	4.52036	4.26427e-05	0.00100125	1.69901
TC1700010641.hg.1	KRT23	0.584021	7.24381	4.51992	4.27042e-05	0.00100125	1.69763
TC1300008633.hg.1	SUPT20H	0.370757	10.8115	4.51978	4.27234e-05	0.00100125	1.69719
HTA2-pos-PSR11017840.hg.1	NA	0.197298	13.4932	4.51966	4.27409e-05	0.00100125	1.6968
TC0100018339.hg.1	MDM4	-0.490221	10.2388	-4.51956	4.27545e-05	0.00100125	1.69649
TC1800008462.hg.1	INO80C	0.423336	7.07074	4.51435	4.349e-05	0.00101756	1.68007
TC1100006644.hg.1	RRM1	-0.386713	11.9648	-4.5141	4.35259e-05	0.00101756	1.67927
TC0600009545.hg.1	PDE7B	0.452945	5.94941	4.51213	4.38062e-05	0.00102324	1.67309
HTA2-pos-PSR01029259.hg.1	NA	0.411811	7.09276	4.5088	4.42867e-05	0.00103357	1.66259
TC0100016831.hg.1	ASPM	-0.754544	9.11074	-4.50533	4.47917e-05	0.00104446	1.65168
TC0600009094.hg.1	SMPD2	0.480354	7.67301	4.50257	4.51971e-05	0.00105301	1.643
TC0900010019.hg.1	ZBTB5	0.873377	8.54619	4.49979	4.56104e-05	0.00106173	1.63424
TC0900010910.hg.1	SLC35D2	0.45523	9.39472	4.49786	4.58989e-05	0.00106753	1.62817
TC0100015868.hg.1	S100A2	0.502632	8.33202	4.49706	4.60185e-05	0.0010694	1.62567
TC1500009460.hg.1	FAM214A	0.545033	4.96747	4.49654	4.60976e-05	0.00107032	1.62401
TC0600008569.hg.1	MYO6	0.426583	8.93856	4.49549	4.6255e-05	0.00107306	1.62073
TC0600012883.hg.1	TUBE1	-0.904115	9.71963	-4.49359	4.65442e-05	0.00107885	1.61473
TC0100007334.hg.1	LYPLA2	0.438801	10.4107	4.49288	4.66513e-05	0.00108041	1.61252
TC0100018463.hg.1	RHOC	0.577225	10.4065	4.49212	4.6767e-05	0.00108217	1.61014
TC1900009603.hg.1	OLFM2	0.560341	7.56233	4.49132	4.68901e-05	0.0010841	1.60761
TC1600007312.hg.1	IL4R	0.286083	8.83	4.48853	4.73185e-05	0.00109307	1.59885
TC1200006838.hg.1	SMIM10L1	0.478199	8.18271	4.48827	4.73601e-05	0.0010931	1.59801
TC1100013091.hg.1	SDHD	-0.588801	10.2305	-4.48727	4.75149e-05	0.00109575	1.59487
23068519	NA	-0.580163	11.1093	-4.48082	4.85248e-05	0.00111808	1.57463
HTA2-pos-PSR08024266.hg.1	NA	0.946172	7.48879	4.47697	4.91383e-05	0.00113126	1.56254
TC0100015867.hg.1	S100A3	0.33523	8.12997	4.47564	4.93531e-05	0.00113525	1.55834
TC0300013975.hg.1	IP6K2	0.571586	8.65314	4.4751	4.94402e-05	0.00113629	1.55664
TC0700007002.hg.1	HOXA-AS3	-0.333181	6.98226	-4.47309	4.97647e-05	0.00114278	1.55035
TC0200007296.hg.1	GALM	0.446187	8.44006	4.47263	4.98387e-05	0.00114351	1.54892
TC0200015739.hg.1	ZNF142	-0.37615	9.58931	-4.47202	4.99395e-05	0.00114486	1.54698
TC0X00007308.hg.1	GPR173	0.411985	5.79787	4.46844	5.05247e-05	0.0011573	1.53577
TC1100009241.hg.1	HINFP	0.413065	9.44874	4.46354	5.13393e-05	0.00117402	1.52038
TC0900012141.hg.1	GCNT1	-0.49601	6.02545	-4.46334	5.13715e-05	0.00117402	1.51978
TC0700009329.hg.1	TTC26	-0.508059	8.80771	-4.46327	5.13842e-05	0.00117402	1.51954
TC0200014764.hg.1	DPP4	0.607094	5.85605	4.46203	5.15923e-05	0.00117779	1.51565
TC1200008165.hg.1	KCNMB4	-0.429791	7.33393	-4.45967	5.199e-05	0.00118587	1.50826
TC1600010450.hg.1	CIAPIN1	0.390266	9.39941	4.45736	5.23836e-05	0.00119349	1.50101
TC1700010849.hg.1	EFTUD2	0.27811	10.4109	4.45719	5.24117e-05	0.00119349	1.50049
TC0400012150.hg.1	TMEM154	-0.535823	4.45059	-4.45583	5.2645e-05	0.00119698	1.49622
TC1100011192.hg.1	ATG2A	0.414248	8.47102	4.45578	5.26534e-05	0.00119698	1.49607
TC0700008031.hg.1	GTF2IRD2B	0.472564	5.1146	4.45339	5.30649e-05	0.00120533	1.48858
TC0600014198.hg.1	TULP4	-0.391975	8.72467	-4.45255	5.3211e-05	0.00120714	1.48593
TC1600011451.hg.1	TCF25	0.331193	10.8993	4.45242	5.32334e-05	0.00120714	1.48553
TC1100012513.hg.1	H2AX	-0.502987	11.4995	-4.45143	5.34051e-05	0.00120915	1.48243
TC0200016419.hg.1	GPN1	-0.481485	9.1272	-4.45138	5.3414e-05	0.00120915	1.48227
TC1900007313.hg.1	USE1	0.46937	10.0461	4.45114	5.34554e-05	0.00120915	1.48153
TC1000011556.hg.1	AVPI1	0.528938	8.19169	4.45041	5.35831e-05	0.00121103	1.47923
TC1900009048.hg.1	ZNF584	-0.318151	9.55123	-4.44789	5.40244e-05	0.00121973	1.47134
TC0100015265.hg.1	DENND2D	0.430643	7.68926	4.44718	5.41499e-05	0.00121973	1.46911
TC1200012755.hg.1	PRR4	0.603058	6.23774	4.44715	5.41542e-05	0.00121973	1.46903
TC1200011786.hg.1	NUAK1	0.43724	6.97079	4.44711	5.41616e-05	0.00121973	1.4689
TC1200009065.hg.1	RFC5	-0.35559	11.0573	-4.44678	5.42199e-05	0.00121973	1.46787
TC0400012620.hg.1	CENPU	-0.527161	8.77714	-4.44668	5.42372e-05	0.00121973	1.46756
TSUnmapped00000242.hg.1	NA	-0.378084	5.34203	-4.44592	5.43724e-05	0.00122176	1.46517
TC1100013084.hg.1	AMOTL1	-0.335857	8.15204	-4.44557	5.44339e-05	0.00122213	1.46408
TC1800007355.hg.1	C18orf54	-0.906331	7.52176	-4.44265	5.49541e-05	0.00123279	1.45493
TC0200014085.hg.1	TFCP2L1	-0.387818	7.25006	-4.43459	5.64142e-05	0.00126451	1.42971
HTA2-pos-PSR08004878.hg.1	NA	0.425387	7.26165	4.43414	5.64973e-05	0.00126532	1.4283
TC0300011154.hg.1	POC1A	-0.357013	7.92541	-4.43364	5.65878e-05	0.0012659	1.42676
TC2200007505.hg.1	SEPTIN3	0.418472	7.99422	4.43349	5.66163e-05	0.0012659	1.42628
TC0200011040.hg.1	ITM2C	0.407423	11.4901	4.42969	5.73207e-05	0.0012806	1.41439
TC1400010012.hg.1	LGMN	0.516203	9.95453	4.42858	5.75272e-05	0.00128375	1.41093
TC1700008862.hg.1	RAB37	0.642505	5.93144	4.42838	5.7565e-05	0.00128375	1.4103
HTA2-pos-PSR11017841.hg.1	NA	0.268369	12.608	4.42817	5.76033e-05	0.00128375	1.40966
HTA2-pos-PSR02044917.hg.1	NA	0.513776	8.57568	4.42626	5.79638e-05	0.0012902	1.40366
TC1100013206.hg.1	STARD10	0.699971	9.42265	4.42613	5.79876e-05	0.0012902	1.40326
TC0900012054.hg.1	NRARP	-0.431049	7.50452	-4.42432	5.83289e-05	0.00129673	1.39762
TC1200009172.hg.1	ORAI1	-0.703038	7.73868	-4.4237	5.84474e-05	0.00129777	1.39567
TC1600011378.hg.1	NA	0.743914	8.48518	4.42349	5.84864e-05	0.00129777	1.39503
TC1700009043.hg.1	BIRC5	-0.379046	10.0862	-4.42332	5.85189e-05	0.00129777	1.3945
TC0700010443.hg.1	STEAP1B	-0.739818	8.44924	-4.42095	5.89721e-05	0.00130676	1.38708
TC0100017216.hg.1	NEK2	-0.47621	10.0178	-4.4172	5.96956e-05	0.00132072	1.37536
TC0300006542.hg.1	THUMPD3	-0.454094	10.3054	-4.41718	5.96991e-05	0.00132072	1.3753
TC0100014013.hg.1	CCDC163	-0.565904	6.82597	-4.4162	5.98888e-05	0.00132383	1.37225
HTA2-pos-3234802_st	NA	0.76396	8.84937	4.41284	6.05469e-05	0.00133729	1.36174
TC2200007331.hg.1	PICK1	0.404494	8.28455	4.41075	6.09597e-05	0.00134532	1.35521
TC0200010966.hg.1	RHBDD1	-0.38037	9.5211	-4.40944	6.12193e-05	0.00134995	1.35113
TC1600011418.hg.1	CDH3	0.484853	10.0693	4.40861	6.13832e-05	0.00135247	1.34856
TC0100007964.hg.1	ZNF684	-0.544301	8.23452	-4.40546	6.20152e-05	0.00136529	1.33871
TC0200010852.hg.1	GMPPA	-0.346882	9.26232	-4.40495	6.21173e-05	0.00136557	1.33713
TC1000009997.hg.1	MIR1915HG	0.523044	8.14526	4.4049	6.21285e-05	0.00136557	1.33696
TC0500013354.hg.1	P4HA2	0.497191	9.73936	4.40439	6.22306e-05	0.00136671	1.33538
TC1600009260.hg.1	EEF2KMT	-0.324983	9.38137	-4.40308	6.24965e-05	0.00137144	1.33128
TC1600011427.hg.1	IST1	0.344814	10.063	4.40274	6.25654e-05	0.00137185	1.33022
23067850	NA	0.477968	5.69515	4.40195	6.27243e-05	0.00137346	1.32778
TC0900010968.hg.1	TRIM14	0.298866	9.52759	4.40176	6.27646e-05	0.00137346	1.32717
TC0100007144.hg.1	KLHDC7A	0.366077	5.14499	4.40163	6.27907e-05	0.00137346	1.32677
TC0100016351.hg.1	SLC19A2	-0.93076	8.32341	-4.40085	6.29503e-05	0.00137585	1.32433
TC0600014085.hg.1	H2AC12	-0.289159	8.88288	-4.39987	6.3151e-05	0.00137913	1.32127
TC1600011408.hg.1	CKLF	-0.429121	8.50689	-4.39695	6.37518e-05	0.00139113	1.31217
TC1700007099.hg.1	DRG2	0.405518	8.51113	4.39634	6.38782e-05	0.00139277	1.31027
TC1000009589.hg.1	PITRM1	0.306565	9.53506	4.39605	6.39366e-05	0.00139293	1.30939
TC0500013259.hg.1	MFAP3	-0.381606	9.43882	-4.39162	6.48633e-05	0.00141198	1.29556
TC1900010391.hg.1	PEPD	0.424235	9.78851	4.39076	6.50443e-05	0.00141479	1.29288
TC0100008271.hg.1	RNF11	0.491727	9.49501	4.39016	6.51699e-05	0.00141639	1.29103
TC1500009753.hg.1	OAZ2	0.362775	9.41535	4.38982	6.52413e-05	0.00141681	1.28998
TC1100006879.hg.1	PARVA	0.388884	9.56622	4.38918	6.53776e-05	0.00141864	1.28797
TC1200012789.hg.1	PRKAG1	-0.232751	11.0909	-4.38626	6.59999e-05	0.001431	1.27887
TC0X00007053.hg.1	MAOA	0.461796	7.73683	4.38504	6.62619e-05	0.00143553	1.27506
TC0700013055.hg.1	CDK5	0.396522	10.1165	4.38439	6.64005e-05	0.00143739	1.27305
TC1500009148.hg.1	OIP5	-0.565486	7.94771	-4.38383	6.65225e-05	0.00143889	1.27129
TC1200007295.hg.1	ALG10	-0.748513	8.26982	-4.38256	6.67962e-05	0.00144366	1.26734
TC0200010419.hg.1	SGO2	-0.83664	7.92126	-4.38093	6.715e-05	0.00145015	1.26227
TC0500009123.hg.1	SLC36A1	0.428279	7.88136	4.37766	6.78642e-05	0.00146441	1.25211
TC0900009933.hg.1	FAM214B	0.416464	7.99475	4.37535	6.83732e-05	0.00147423	1.24493
TC1800008162.hg.1	FAM210A	0.641185	9.542	4.37494	6.84642e-05	0.00147502	1.24365
TC1600008869.hg.1	ZNF778	-0.375928	8.56486	-4.37135	6.92659e-05	0.00149111	1.23246
HTA2-pos-PSR11017842.hg.1	NA	0.250851	12.8367	4.37076	6.93983e-05	0.00149278	1.23063
TC0100007038.hg.1	NECAP2	0.322544	9.12875	4.3692	6.97491e-05	0.00149914	1.22579
TC0100008079.hg.1	IPO13	0.400958	7.40842	4.36851	6.99051e-05	0.00149995	1.22364
TC2200007195.hg.1	HMGXB4	-0.323626	10.2666	-4.36837	6.99372e-05	0.00149995	1.2232
TC1200012590.hg.1	LRRC23	-0.450501	7.42727	-4.36819	6.99772e-05	0.00149995	1.22265
TC0300010033.hg.1	PAK2	-0.372967	10.0943	-4.36806	7.00077e-05	0.00149995	1.22223
TC0600010305.hg.1	C6orf120	0.617868	8.41442	4.36722	7.01983e-05	0.00150255	1.21962
TC1100008881.hg.1	ARHGAP42	0.768641	7.04762	4.36704	7.02396e-05	0.00150255	1.21906
TC0500012486.hg.1	DCTN4	0.289109	11.1877	4.36674	7.03076e-05	0.00150282	1.21813
TC0100007469.hg.1	RPS6KA1	0.487542	8.97628	4.36608	7.04581e-05	0.00150486	1.21607
TC2000008193.hg.1	IDH3B	-0.393633	10.2477	-4.36563	7.05606e-05	0.00150587	1.21468
TC0500013204.hg.1	CAST	0.306292	10.5334	4.36466	7.07825e-05	0.00150942	1.21166
TC0300007454.hg.1	PARP3	0.531629	7.66621	4.36353	7.10403e-05	0.00151373	1.20817
TC2200009253.hg.1	MTFP1	-0.389271	7.32463	-4.36316	7.11258e-05	0.00151436	1.20701
TC0500011775.hg.1	SEMA6A	0.552097	7.5896	4.36228	7.13287e-05	0.00151749	1.20428
TC1700012281.hg.1	EPN3	0.535737	7.9308	4.36119	7.15801e-05	0.00152165	1.2009
TC1600008239.hg.1	WWP2	-0.30866	8.78171	-4.36094	7.16383e-05	0.0015217	1.20012
TC0200009739.hg.1	GALNT5	0.850494	7.75938	4.36042	7.17598e-05	0.00152309	1.19849
TC0600007748.hg.1	HMGA1	-0.371455	12.335	-4.35743	7.2456e-05	0.00153667	1.18922
TC2200009349.hg.1	TPTEP2-CSNK1E	0.26818	9.23754	4.35668	7.26333e-05	0.00153923	1.18687
TC0100007784.hg.1	2004-08-01	-0.521248	5.64065	-4.35584	7.28292e-05	0.00154218	1.18428
TC0800008062.hg.1	ZBTB10	-0.61314	7.57407	-4.3518	7.37888e-05	0.00156128	1.17171
TC0100008591.hg.1	PGM1	0.517562	8.95625	4.35045	7.4111e-05	0.00156688	1.16753
TC2200007626.hg.1	ATXN10	0.403395	10.6229	4.34833	7.46199e-05	0.00157641	1.16096
TC0300014081.hg.1	TMEM41A	-0.628863	10.9175	-4.34809	7.46777e-05	0.00157641	1.16021
TC0700011710.hg.1	SLC25A40	-0.714617	8.29203	-4.3472	7.48922e-05	0.0015792	1.15746
TC1100012314.hg.1	PIH1D2	-0.378316	5.32983	-4.34706	7.49261e-05	0.0015792	1.15702
TC0600009364.hg.1	NCOA7	-0.565296	7.60095	-4.34566	7.5266e-05	0.00158513	1.15268
TC2200007027.hg.1	NF2	0.389317	9.56107	4.34304	7.59077e-05	0.00159741	1.14453
TC1700010599.hg.1	NA	-0.405784	10.6645	-4.34266	7.59988e-05	0.00159809	1.14338
TC0600009381.hg.1	CENPW	-0.538506	9.32127	-4.34192	7.61817e-05	0.0016007	1.14107
TC1100013194.hg.1	CORO1B	0.662154	9.25602	4.34128	7.63391e-05	0.00160277	1.13909
TC1200007359.hg.1	CNTN1	0.500227	6.56215	4.34035	7.65689e-05	0.00160635	1.1362
TC2100008000.hg.1	GART	-0.331016	10.6899	-4.33977	7.67116e-05	0.00160811	1.13441
TC0100013882.hg.1	FOXJ3	-0.41315	10.4834	-4.3385	7.70284e-05	0.0016135	1.13046
TC1300006785.hg.1	B3GLCT	-0.526115	7.85061	-4.33756	7.72616e-05	0.00161595	1.12755
23075410	NA	-0.49167	8.07722	-4.33755	7.72641e-05	0.00161595	1.12752
TC1600011555.hg.1	SLC12A4	0.412273	8.40508	4.33638	7.75582e-05	0.00162008	1.12387
TC1600011347.hg.1	NA	0.619871	9.30367	4.33628	7.75809e-05	0.00162008	1.12359
TC0100006874.hg.1	PLOD1	0.352174	10.9974	4.33386	7.81898e-05	0.00163154	1.11609
TC0800010460.hg.1	LYPLA1	0.430637	10.0115	4.33328	7.8338e-05	0.00163338	1.11427
TC0100010334.hg.1	UFC1	0.341293	10.8799	4.33064	7.90086e-05	0.00164559	1.10609
TC1500010720.hg.1	IVD	0.515073	8.65161	4.33049	7.90446e-05	0.00164559	1.10565
TC1400007558.hg.1	SUSD6	0.505886	7.18466	4.32782	7.97296e-05	0.00165858	1.09737
TC0600013010.hg.1	MAN1A1	0.284533	10.2139	4.32555	8.03158e-05	0.0016695	1.09034
TC0700009099.hg.1	NRF1	-0.403203	9.37707	-4.32287	8.10133e-05	0.00168271	1.08204
TC0300011979.hg.1	ZBED2	0.71297	8.11557	4.32235	8.11499e-05	0.00168426	1.08042
TC0500007738.hg.1	MAP1B	-0.455147	8.28341	-4.32125	8.14384e-05	0.00168896	1.07701
TC0300013981.hg.1	IFRD2	0.528552	9.60187	4.31885	8.20715e-05	0.00170079	1.06958
TC0400012931.hg.1	G3BP2	-0.420369	12.0505	-4.31287	8.36678e-05	0.00173255	1.05109
TC1100006731.hg.1	ILK	0.464154	10.4905	4.31099	8.41752e-05	0.00174106	1.04529
TC0900011396.hg.1	RAB14	0.270416	10.3313	4.31075	8.42402e-05	0.00174106	1.04455
TSUnmapped00000255.hg.1	NA	-0.800083	8.2054	-4.31064	8.42708e-05	0.00174106	1.0442
TC0700011953.hg.1	CYP3A5	0.491884	5.04634	4.30969	8.45291e-05	0.00174507	1.04127
TC0X00009007.hg.1	PUDP	0.400313	8.34859	4.30917	8.46704e-05	0.00174666	1.03966
TC0200007419.hg.1	CAMKMT	0.594949	8.07699	4.30786	8.50281e-05	0.00175271	1.03562
23075915	NA	0.465841	6.53355	4.30405	8.60803e-05	0.00177306	1.02382
TC1600011362.hg.1	ACSM3	0.501849	6.64694	4.30208	8.66277e-05	0.00178298	1.01773
TSUnmapped00000389.hg.1	NA	-0.68061	5.54685	-4.29922	8.74279e-05	0.00179809	1.00891
TC1600009362.hg.1	EMP2	-0.372634	10.8622	-4.29483	8.86717e-05	0.00182229	0.995359
TC0500011125.hg.1	ANKRA2	0.666447	6.59891	4.29446	8.87769e-05	0.00182308	0.994221
TC0300014073.hg.1	PLCH1	-0.383199	7.91647	-4.29419	8.88564e-05	0.00182333	0.993363
TC0200014672.hg.1	NR4A2	0.702012	7.60345	4.29309	8.91698e-05	0.00182744	0.989985
TC0100008127.hg.1	NASP	-0.371446	11.1878	-4.29302	8.91909e-05	0.00182744	0.989758
TC1100007467.hg.1	C11orf49	0.435431	8.9191	4.29033	8.99661e-05	0.00184193	0.981457
TC1000007797.hg.1	REEP3	-0.548277	8.66348	-4.29004	9.00508e-05	0.00184228	0.980554
HTA2-pos-PSR08024267.hg.1	NA	0.558977	9.56872	4.28526	9.14457e-05	0.00186941	0.965809
TC1300008371.hg.1	CENPJ	-0.695151	7.90609	-4.28394	9.18327e-05	0.00187591	0.961758
TC0100006577.hg.1	RER1	-0.494262	10.0152	-4.28234	9.23069e-05	0.00188418	0.956818
TC1700008719.hg.1	KPNA2	-0.193575	12.6511	-4.28086	9.2747e-05	0.00189175	0.952256
TC1000012025.hg.1	MCMBP	-0.32984	11.7796	-4.28037	9.28936e-05	0.00189332	0.950741
TC2000010022.hg.1	ZNFX1	0.338625	8.69301	4.27958	9.31315e-05	0.00189674	0.948288
TC1300007135.hg.1	ITM2B	0.312756	11.2837	4.27664	9.40156e-05	0.00191332	0.939226
TC1000008875.hg.1	ADD3	-0.680949	6.74471	-4.27586	9.42489e-05	0.00191663	0.936849
23068493	NA	0.483676	10.6408	4.2744	9.46919e-05	0.0019242	0.932352
TC0300013826.hg.1	P4HTM	0.487236	8.33205	4.27328	9.50356e-05	0.00192797	0.928878
TC1100011010.hg.1	PRPF19	-0.270546	10.6384	-4.27309	9.5093e-05	0.00192797	0.928299
23070280	NA	0.463892	6.58124	4.27302	9.51153e-05	0.00192797	0.928074
TC1400007320.hg.1	DACT1	0.500117	6.63357	4.27287	9.51614e-05	0.00192797	0.92761
TC0400011087.hg.1	CCNI	0.329744	12.1212	4.26804	9.66467e-05	0.00195661	0.912757
TC1900008084.hg.1	PSMC4	0.398949	10.9466	4.26591	9.73099e-05	0.00196857	0.9062
TC0X00009124.hg.1	PIGA	-0.696683	8.9535	-4.26286	9.82678e-05	0.00198507	0.896807
TC1000010192.hg.1	JCAD	0.456666	7.04299	4.26285	9.82715e-05	0.00198507	0.896772
TSUnmapped00000627.hg.1	NA	-0.587425	8.95882	-4.25917	9.94393e-05	0.00200717	0.885445
TC0100008882.hg.1	DNASE2B	0.426237	5.06589	4.25882	9.955e-05	0.00200783	0.884379
TC0800011764.hg.1	LRATD2	-0.37449	7.99214	-4.25861	9.96196e-05	0.00200783	0.883708
TC2200009161.hg.1	LMF2	0.381583	8.00369	4.2583	9.97173e-05	0.00200831	0.882769
TC1900007431.hg.1	MAU2	0.35418	8.55744	4.25792	9.98379e-05	0.00200925	0.88161
TC1700010738.hg.1	EZH1	0.542615	7.93385	4.25747	9.99845e-05	0.00201071	0.880203
TC0300013839.hg.1	ACY1	0.496951	7.41298	4.25671	0.000100228	0.00201413	0.877867
TC0600007616.hg.1	NA	-0.510398	11.0881	-4.25612	0.000100418	0.00201534	0.876051
TC1200009768.hg.1	LPCAT3	0.506111	10.1716	4.25606	0.000100437	0.00201534	0.875871
TC1200007051.hg.1	PYROXD1	-0.927883	8.14931	-4.25393	0.000101127	0.00202768	0.869315
HTA2-pos-PSR06005543.hg.1	NA	-0.227596	12.0447	-4.25207	0.000101728	0.00203824	0.863626
TC1000011382.hg.1	PANK1	0.59785	8.16101	4.25164	0.000101871	0.00203959	0.862286
HTA2-pos-PSR08004876.hg.1	NA	0.463146	9.99917	4.25127	0.000101991	0.00204049	0.861159
TC0500008994.hg.1	SH3RF2	0.360011	7.7242	4.24986	0.000102454	0.00204825	0.856813
TC0300007223.hg.1	KIF15	-0.539739	8.02366	-4.24797	0.000103076	0.00205917	0.851012
TC0500009059.hg.1	GRPEL2	-0.524211	10.7615	-4.24758	0.000103206	0.00206025	0.849804
TC0X00009977.hg.1	SNX12	-0.302962	8.71693	-4.247	0.000103398	0.00206257	0.848022
TC1600007990.hg.1	RSPRY1	0.520036	9.97253	4.24627	0.000103639	0.00206586	0.845793
TC0100017661.hg.1	CCSAP	-0.462436	8.41519	-4.24432	0.000104289	0.00207729	0.839802
TC1000008556.hg.1	LCOR	-0.427136	9.94962	-4.24038	0.000105616	0.00210218	0.827682
TC0900009952.hg.1	GBA2	0.486245	7.38189	4.23889	0.000106121	0.0021107	0.823108
TC1800008580.hg.1	PSTPIP2	0.564585	9.12755	4.23681	0.000106828	0.0021232	0.816744
TC0300009731.hg.1	MAP3K13	0.436328	6.66355	4.23584	0.00010716	0.00212825	0.81377
TC1600009199.hg.1	SLX4	-0.424223	7.49192	-4.23497	0.00010746	0.00213265	0.811088
TC0800009875.hg.1	TNFRSF10A	0.352394	10.0955	4.23439	0.000107659	0.00213504	0.809319
23074033	NA	0.474325	6.2513	4.23239	0.000108353	0.00214725	0.803156
TC0400010058.hg.1	HS3ST1	0.494493	10.478	4.232	0.000108486	0.00214763	0.801984
TC0900010969.hg.1	CORO2A	0.427112	7.2357	4.23188	0.000108531	0.00214763	0.80159
TC0700011054.hg.1	GRB10	-0.412367	7.70154	-4.23073	0.000108928	0.00215393	0.798085
TC0700009089.hg.1	STRIP2	-0.484638	7.17828	-4.22909	0.000109501	0.00216368	0.793059
TC0X00006970.hg.1	OTC	-0.36932	4.93616	-4.22847	0.00010972	0.00216644	0.791142
TC0900009268.hg.1	NDOR1	-0.361917	8.85839	-4.22573	0.000110687	0.00218394	0.782736
TC1600007001.hg.1	NOMO1	0.222474	12.0907	4.22492	0.000110972	0.00218798	0.780272
TC2000007251.hg.1	MYL9	0.686636	10.5239	4.22392	0.000111329	0.00219342	0.7772
TC1300006989.hg.1	AKAP11	-0.515452	8.84343	-4.22053	0.000112543	0.00221573	0.766806
TC2200006636.hg.1	NA	-0.428189	8.76834	-4.21958	0.000112885	0.00222085	0.763903
TC0200013750.hg.1	FHL2	0.544851	10.3004	4.21907	0.00011307	0.0022229	0.762328
TC0500007136.hg.1	SPEF2	-0.407182	6.50362	-4.21682	0.000113885	0.00223729	0.755452
TC2000008279.hg.1	PCNA	-0.56337	11.7553	-4.21403	0.000114907	0.00225575	0.74689
TC0X00008776.hg.1	ZNF275	-0.558454	7.39558	-4.21069	0.000116139	0.00227828	0.736677
TC0300009179.hg.1	MED12L	-0.544909	6.75603	-4.20964	0.000116531	0.0022837	0.733444
HTA2-neg-47420864_st	NA	0.545938	4.40092	4.20934	0.000116643	0.0022837	0.73253
TC0100010297.hg.1	NCSTN	0.33703	9.28278	4.20927	0.000116667	0.0022837	0.732332
TC1100006840.hg.1	CTR9	0.320478	10.4072	4.20857	0.00011693	0.00228719	0.730176
TC0100009880.hg.1	H2AC20	-0.256183	11.7774	-4.20802	0.000117136	0.00228958	0.728489
TC0600007268.hg.1	H4C3	-0.369174	12.7692	-4.2074	0.000117368	0.00229248	0.726588
TC0300013879.hg.1	IL20RB	-0.517353	6.24558	-4.20696	0.000117532	0.00229402	0.725255
HTA2-pos-PSR01029334.hg.1	NA	0.376615	8.08536	4.20255	0.000119202	0.00232495	0.711744
HTA2-pos-PSR11017844.hg.1	NA	0.305556	12.0182	4.20187	0.00011946	0.00232832	0.709667
TC2100007451.hg.1	COL6A2	0.383665	8.19293	4.20145	0.000119618	0.00232973	0.708403
HTA2-pos-PSR06005544.hg.1	NA	-0.273606	12.1686	-4.20123	0.000119705	0.00232974	0.707711
TC1200009800.hg.1	SLC2A3	0.697061	7.9533	4.19995	0.000120193	0.00233757	0.703814
TC0600009059.hg.1	FOXO3	-0.301695	9.5262	-4.1995	0.000120368	0.00233908	0.702416
TC1600007235.hg.1	PLK1	-0.229148	12.6191	-4.1993	0.000120442	0.00233908	0.701827
TC2200008487.hg.1	NA	0.46604	8.46369	4.19807	0.000120918	0.00234664	0.69805
23067841	NA	-0.407189	8.04952	-4.19556	0.00012189	0.00236382	0.690383
TC1600006619.hg.1	PDPK1	-0.389378	7.629	-4.19106	0.000123655	0.00239632	0.676622
HTA2-pos-PSR11017837.hg.1	NA	0.217399	12.7719	4.1871	0.000125227	0.00242507	0.664524
TC1200006896.hg.1	NA	0.313684	11.259	4.18684	0.00012533	0.00242534	0.663734
TC2200008367.hg.1	CHEK2	-0.537668	7.9032	-4.1864	0.000125504	0.00242697	0.66241
TC0X00008198.hg.1	PLS3	0.438716	8.86494	4.18608	0.000125635	0.00242778	0.66141
TC0600012050.hg.1	GSTA2	0.363621	4.86459	4.18474	0.000126173	0.00243644	0.657319
TC1300008359.hg.1	PARP4	0.295489	9.77933	4.18438	0.000126316	0.00243748	0.656233
TC1400010584.hg.1	IRF9	0.468636	7.25704	4.18409	0.000126433	0.002438	0.65535
TC0100010454.hg.1	MGST3	0.429508	10.5585	4.18288	0.00012692	0.00244565	0.651669
TC0700007993.hg.1	CLDN4	0.406612	10.4469	4.1823	0.000127157	0.0024485	0.649877
TC1200009868.hg.1	NA	-0.475191	9.63088	-4.18092	0.000127716	0.00245751	0.645684
TC0100011581.hg.1	CENPF	-0.614703	10.256	-4.1807	0.000127808	0.00245754	0.644992
TC0200013700.hg.1	MFSD9	-0.338015	7.72623	-4.18017	0.000128021	0.00245991	0.643395
TC2000007503.hg.1	UBE2C	-0.331204	10.1736	-4.17891	0.000128538	0.00246809	0.639539
HTA2-pos-3597936_st	NA	0.217676	13.3972	4.17846	0.000128721	0.00246986	0.638177
TC0900007472.hg.1	NA	-0.622622	7.02847	-4.17644	0.000129556	0.00248379	0.63199
TC0400010251.hg.1	DHX15	-0.396595	10.5016	-4.17626	0.00012963	0.00248379	0.631443
TC0500012979.hg.1	DDX41	0.255621	10.8993	4.17519	0.000130072	0.00249052	0.628179
HTA2-pos-PSR01029258.hg.1	NA	0.471428	8.70838	4.17428	0.00013045	0.00249599	0.625406
TC1400007695.hg.1	EIF2B2	0.292015	10.6725	4.17363	0.00013072	0.00249877	0.623424
TC1600011373.hg.1	NA	0.394397	8.14649	4.17348	0.000130779	0.00249877	0.622991
TC1400007328.hg.1	DAAM1	-0.660138	6.83107	-4.16944	0.000132474	0.00252938	0.610664
TC0200008063.hg.1	DGUOK	0.439392	10.2757	4.16901	0.000132659	0.00253113	0.609334
23075965	NA	-0.613681	8.73982	-4.1679	0.000133126	0.00253826	0.605967
TC0500011896.hg.1	ZNF608	0.324215	7.63147	4.16748	0.000133303	0.00253987	0.604692
TC0100013194.hg.1	EIF4G3	0.328852	10.0964	4.16716	0.000133439	0.00254067	0.603718
TC0400010688.hg.1	USP46	-0.359548	9.42784	-4.1656	0.000134105	0.00255156	0.598955
TC0400007580.hg.1	CEP135	-0.858441	8.73351	-4.16494	0.000134388	0.00255516	0.596934
TC1900007447.hg.1	ZNF101	-0.73856	8.6361	-4.16347	0.000135017	0.00256532	0.592469
TC1500007097.hg.1	B2M	0.425742	10.9987	4.16254	0.000135418	0.00257114	0.589632
HTA2-pos-PSR02044915.hg.1	NA	0.374813	9.02146	4.16154	0.000135851	0.00257756	0.586575
TC0300010035.hg.1	SENP5	-0.64989	8.84307	-4.16064	0.00013624	0.00258314	0.58384
TC0900009078.hg.1	CACFD1	0.472084	6.65318	4.16003	0.000136502	0.00258631	0.581999
HTA2-pos-JUC01015623.hg.1	NA	0.547136	9.77445	4.15865	0.000137105	0.00259392	0.577784
TC1100010639.hg.1	TP53I11	-0.441881	9.3349	-4.15848	0.000137178	0.00259392	0.577271
TC2200007464.hg.1	L3MBTL2	-0.309043	8.82453	-4.15845	0.00013719	0.00259392	0.577191
TC0900008949.hg.1	NCS1	0.367648	9.77883	4.15646	0.000138061	0.00260858	0.57113
TC0800010765.hg.1	TRAM1	-0.282245	11.8581	-4.15616	0.000138192	0.00260924	0.570225
TC0100014660.hg.1	FUBP1	-0.643413	10.6168	-4.15576	0.00013837	0.00261042	0.568994
TC0900011379.hg.1	MEGF9	-0.49252	6.87696	-4.15536	0.000138545	0.00261042	0.567784
TC0200014004.hg.1	CCDC93	-0.599307	8.49736	-4.15518	0.000138624	0.00261042	0.56724
TC0100018261.hg.1	GSTM4	0.577541	8.08874	4.15486	0.000138765	0.00261042	0.566268
23074046	NA	0.501077	9.91295	4.15486	0.000138767	0.00261042	0.566251
TC0200009239.hg.1	UGGT1	-0.360371	10.3374	-4.1546	0.000138883	0.00261042	0.565454
TC1200010633.hg.1	MCRS1	0.456317	9.77679	4.1545	0.000138927	0.00261042	0.565151
TC0700013394.hg.1	CCDC146	0.582924	6.15927	4.15298	0.000139601	0.00262127	0.56052
TC1900011736.hg.1	EGLN2	0.273564	9.15413	4.15241	0.000139852	0.00262417	0.558802
TC1000011454.hg.1	FRA10AC1	-0.3783	9.44263	-4.15155	0.000140233	0.00262952	0.556195
TC1900007384.hg.1	GDF15	0.510237	9.65375	4.15025	0.000140816	0.00263863	0.552226
TC1900011398.hg.1	TMC4	0.463722	7.63858	4.14872	0.0001415	0.00264962	0.54759
TC0600013794.hg.1	AGPAT4	0.453114	6.5827	4.1481	0.000141783	0.00265309	0.545679
TC0600010028.hg.1	LINC02901	-0.511887	6.88286	-4.14633	0.000142582	0.0026662	0.540304
TC0800012349.hg.1	MTBP	-0.72085	9.57269	-4.14513	0.000143124	0.0026745	0.536674
TC0400007120.hg.1	RBPJ	0.589175	8.8174	4.14462	0.000143356	0.00267696	0.53512
TC1100008054.hg.1	PACS1	-0.460098	8.66541	-4.14441	0.000143452	0.00267696	0.534481
TC0200016224.hg.1	PER2	-0.714251	7.40655	-4.14135	0.000144854	0.00270079	0.525176
TC2200007382.hg.1	APOBEC3H	0.457482	6.48343	4.14119	0.000144928	0.00270079	0.524688
TC0400011620.hg.1	ZGRF1	-1.00905	7.99846	-4.13959	0.000145667	0.0027127	0.519822
TC0800007774.hg.1	CHD7	-0.429999	7.96211	-4.13776	0.000146517	0.00272666	0.514259
TC0200007176.hg.1	SLC30A6	-0.49329	10.3647	-4.13743	0.000146672	0.00272768	0.513248
HTA2-pos-PSR01029298.hg.1	NA	0.362511	9.72985	4.1343	0.000148134	0.00275299	0.503759
TC0500008229.hg.1	PAM	0.438237	9.98005	4.13357	0.000148479	0.0027575	0.501537
TC0300011943.hg.1	CIP2A	-0.588698	9.63747	-4.13044	0.00014996	0.00278312	0.49204
TC0300009471.hg.1	SKIL	-0.63178	7.4387	-4.12992	0.000150206	0.00278579	0.490472
23075795	NA	-0.356162	11.0168	-4.12921	0.000150546	0.00279017	0.488314
TC1600011405.hg.1	GINS3	-0.411928	9.46028	-4.12635	0.000151918	0.00281369	0.479637
TC0800011861.hg.1	DNAAF11	-0.569378	6.38843	-4.1252	0.000152476	0.00282211	0.476127
TC0200010972.hg.1	MFF	0.358623	10.1523	4.12385	0.000153127	0.00283223	0.472054
TC1000010515.hg.1	NCOA4	0.259141	10.3858	4.12352	0.000153291	0.00283333	0.471031
TC1800007523.hg.1	PHLPP1	-0.478006	7.80855	-4.12245	0.000153812	0.00284103	0.467788
TC1400008583.hg.1	NA	-0.665349	9.22405	-4.12213	0.000153968	0.00284198	0.466819
TC0500011935.hg.1	MARCHF3	-0.369023	7.42943	-4.12183	0.000154113	0.00284273	0.465918
TC1800008456.hg.1	ZSCAN30	0.487829	6.24194	4.11637	0.000156803	0.00289038	0.449374
TC1100013012.hg.1	STX3	0.621652	9.51834	4.11244	0.000158771	0.00292467	0.437448
TC0700006567.hg.1	TTYH3	0.386403	9.06836	4.11199	0.000158994	0.0029268	0.436105
TC1100009026.hg.1	SIK2	-0.374729	8.52683	-4.10964	0.000160183	0.00294498	0.428982
TC0700007596.hg.1	EGFR	0.309122	8.61899	4.10961	0.000160198	0.00294498	0.42889
TC1600008585.hg.1	NA	0.390874	9.57216	4.10814	0.000160946	0.00295674	0.424436
TC0800012392.hg.1	CNOT7	0.421964	10.6848	4.10757	0.000161235	0.00296005	0.42272
TC0500011759.hg.1	ATG12	0.753738	10.2042	4.10733	0.00016136	0.00296034	0.421981
TC0300006719.hg.1	BTD	-0.344574	7.02078	-4.10673	0.000161667	0.00296353	0.420168
TC0X00010671.hg.1	LAMP2	-0.327029	9.37018	-4.10653	0.00016177	0.00296353	0.419555
23070120	NA	-0.286628	9.21953	-4.10615	0.000161964	0.00296353	0.418411
TC1700011261.hg.1	SEPTIN4	0.389371	7.13851	4.10614	0.00016197	0.00296353	0.418375
TC0900007129.hg.1	MELK	-0.456474	10.7576	-4.10445	0.000162839	0.00297742	0.413262
TC0100008773.hg.1	MSH4	0.434073	4.36897	4.10328	0.000163444	0.00298648	0.409714
TC1700012433.hg.1	HOXB6	0.322296	8.11878	4.10287	0.000163656	0.00298835	0.408473
TC0500011754.hg.1	NA	-0.437219	11.4578	-4.10026	0.00016501	0.00301104	0.400603
TC1100013050.hg.1	RBM14	-0.41465	10.8662	-4.0983	0.000166039	0.00302779	0.39466
TC2000007666.hg.1	RNF114	0.334934	10.2645	4.09448	0.000168056	0.00306251	0.38312
TC0300013938.hg.1	VGLL4	0.326384	8.39075	4.09331	0.00016868	0.00307183	0.379576
TC1700012482.hg.1	SIRT7	0.339258	8.70487	4.09255	0.000169086	0.00307717	0.377277
TC0500013373.hg.1	SRA1	0.295442	9.10173	4.09193	0.000169416	0.0030811	0.375415
TC0700010345.hg.1	CRPPA	0.37302	4.33121	4.09116	0.000169832	0.00308468	0.373069
TC0600010235.hg.1	AFDN	-0.326017	8.81557	-4.09115	0.000169839	0.00308468	0.37303
HTA2-pos-3597915_st	NA	0.255321	12.9025	4.08991	0.000170504	0.00309328	0.369296
HTA2-pos-PSR06005536.hg.1	NA	-0.208268	11.8916	-4.08984	0.00017054	0.00309328	0.369093
HTA2-pos-PSR01029304.hg.1	NA	0.333727	10.2976	4.08912	0.000170928	0.00309771	0.366923
TC0200014404.hg.1	MCM6	-0.605928	9.64703	-4.08897	0.000171013	0.00309771	0.366451
TC0600011809.hg.1	CCND3	0.300215	9.48879	4.0873	0.000171918	0.00311203	0.361406
TC0200010431.hg.1	NIF3L1	-0.386676	8.93945	-4.08322	0.000174146	0.00314964	0.3491
TC0100010867.hg.1	LAMC2	0.435129	9.63524	4.08308	0.000174227	0.00314964	0.348655
TC1900009651.hg.1	YIPF2	0.357384	7.9307	4.08096	0.000175394	0.00316863	0.342277
TC1900008056.hg.1	MED29	0.290451	8.44697	4.0793	0.000176318	0.00318321	0.337256
TC0100012089.hg.1	GPR137B	0.401697	8.14496	4.07772	0.000177197	0.00319696	0.332505
TC1100013209.hg.1	PAK1	0.34205	8.36204	4.07613	0.000178095	0.00321102	0.327678
TC2200006607.hg.1	CDC45	-0.50449	9.25377	-4.07533	0.000178543	0.00321697	0.325276
TC1900008284.hg.1	CBLC	0.386571	7.43133	4.0749	0.000178785	0.00321919	0.323985
TC1600006741.hg.1	HMOX2	0.286024	10.3875	4.07331	0.000179684	0.00323324	0.319192
TC0500009599.hg.1	TSPAN17	0.350717	8.64093	4.07274	0.000180007	0.00323691	0.317476
TC1000007954.hg.1	SLC29A3	0.55665	8.05948	4.07206	0.000180398	0.00324179	0.315405
TC0300006994.hg.1	FBXL2	0.376772	7.21318	4.07107	0.000180958	0.00324971	0.312444
TC0100007006.hg.1	SPEN	-0.421434	10.1027	-4.07014	0.000181491	0.00325714	0.309631
TC1700009293.hg.1	METRNL	0.340594	8.02541	4.0677	0.000182896	0.00328018	0.302268
TC1900010947.hg.1	NA	0.348339	7.36568	4.06704	0.000183273	0.00328478	0.300299
TC1700010677.hg.1	KRT19	0.343985	12.3019	4.0668	0.000183412	0.00328511	0.299575
TC0600011957.hg.1	ADGRF1	0.849484	7.95233	4.06632	0.000183694	0.003288	0.298106
TC0800009213.hg.1	NA	0.395403	9.7438	4.06421	0.000184921	0.00330777	0.29175
TC0600013073.hg.1	HDDC2	0.307357	9.99183	4.05988	0.000187463	0.00334955	0.278712
TC0100012458.hg.1	UBE2J2	0.457862	9.10006	4.05981	0.000187503	0.00334955	0.278506
TC0100012921.hg.1	NA	-0.559655	9.89674	-4.05925	0.000187835	0.00335327	0.276818
TC0500006472.hg.1	TRIP13	-0.367606	10.0076	-4.05854	0.000188253	0.00335854	0.274692
TC0800012160.hg.1	FAM83H	0.357724	9.34599	4.05791	0.000188629	0.00336304	0.272787
TC1200011885.hg.1	GLTP	0.347684	8.79901	4.05532	0.000190175	0.00338837	0.264994
TC0X00009780.hg.1	FGD1	0.491476	6.41846	4.05289	0.000191638	0.0034122	0.257676
TC0200008501.hg.1	ITPRIPL1	-0.311206	9.48917	-4.05203	0.00019216	0.00341926	0.255079
TC0200014991.hg.1	GPR155	0.45129	5.54506	4.05052	0.000193077	0.00343333	0.250532
TC0800007137.hg.1	FZD3	-0.609078	8.10667	-4.04957	0.000193652	0.00344131	0.247692
TC2200009270.hg.1	NA	-0.361718	8.74371	-4.04931	0.000193814	0.00344193	0.246895
TC0200015838.hg.1	FARSB	-0.246062	11.7564	-4.0473	0.000195044	0.00346152	0.240853
TC0300011038.hg.1	SLC25A20	0.591319	7.46886	4.04597	0.00019586	0.00347373	0.236867
TC1700011970.hg.1	SGSH	0.474217	8.32225	4.04402	0.00019707	0.00349291	0.230987
TC1200007897.hg.1	TSPAN31	0.423998	8.05227	4.04216	0.000198226	0.00351112	0.225402
23066349	NA	0.481626	6.74638	4.04179	0.000198455	0.00351289	0.224298
TC1400008546.hg.1	NA	0.326784	8.05044	4.04114	0.000198864	0.00351784	0.222334
TC1600008845.hg.1	CDT1	-0.473483	9.15195	-4.04073	0.000199117	0.00352002	0.221121
TC1800008333.hg.1	DHFR	-0.303004	10.3948	-4.04006	0.000199538	0.00352517	0.219106
TC1100012124.hg.1	MMP20	0.567376	5.20494	4.03875	0.000200361	0.00353742	0.215174
TC0400008362.hg.1	OSTC	-0.515525	10.2208	-4.03666	0.000201688	0.00355852	0.208876
TC1700011815.hg.1	MXRA7	0.466465	10.6824	4.03635	0.000201882	0.00355964	0.207956
TC1700009730.hg.1	RCVRN	-0.361419	6.19447	-4.03588	0.000202179	0.00356258	0.206551
TC0600011478.hg.1	FKBPL	-0.389006	8.08496	-4.03475	0.000202898	0.00357291	0.203166
TC1200008949.hg.1	SDSL	0.472843	8.20045	4.03274	0.000204185	0.00359326	0.197127
TC1500007107.hg.1	SORD	0.368858	11.3122	4.03252	0.000204331	0.0035935	0.196446
23070152	NA	0.381235	7.46884	4.03209	0.000204603	0.00359596	0.195176
TC2200006827.hg.1	GNAZ	0.36981	7.23196	4.03006	0.000205913	0.00361664	0.189086
TC1000011606.hg.1	BLOC1S2	0.679931	9.96464	4.02857	0.000206882	0.00363132	0.184604
TC1200012842.hg.1	ANAPC7	0.354246	10.2343	4.02527	0.00020904	0.00366684	0.174698
TC0300011088.hg.1	MST1R	0.469062	7.51908	4.02469	0.000209421	0.00366928	0.172963
TC0700008501.hg.1	ZSCAN25	-0.331615	7.86988	-4.02465	0.000209449	0.00366928	0.172833
TC1800009290.hg.1	MYO5B	0.41935	9.9792	4.01932	0.000212982	0.00372876	0.156873
TC0100016629.hg.1	RNASEL	0.382673	6.26184	4.01478	0.000216043	0.00377992	0.143257
TC1100008469.hg.1	SERPINH1	0.421866	10.6597	4.01442	0.000216283	0.00378169	0.142195
TC1200008016.hg.1	TBC1D30	-0.49347	8.89455	-4.01061	0.000218884	0.00382471	0.13079
TC0500008232.hg.1	PPIP5K2	0.431896	10.773	4.00963	0.000219564	0.00383412	0.127831
TC1100009207.hg.1	KMT2A	-0.32102	9.43907	-4.00922	0.000219845	0.00383657	0.126611
TC1700006696.hg.1	PIMREG	-0.329439	8.21282	-4.00401	0.00022347	0.0038961	0.11101
TC1200009753.hg.1	MLF2	0.298007	12.0756	4.0039	0.000223543	0.0038961	0.110697
TC0300007606.hg.1	ABHD6	0.421701	8.53054	4.00114	0.00022549	0.00392751	0.102427
TC0800006969.hg.1	DMTN	0.443623	8.6466	4.00063	0.000225849	0.00393125	0.100909
TC0200015093.hg.1	ZNF385B	0.486494	8.1204	3.99877	0.000227169	0.00395169	0.0953518
23076216	NA	0.394944	6.68953	3.99592	0.000229206	0.00398457	0.0868376
TC1100011535.hg.1	NA	-0.415321	6.96466	-3.99565	0.000229399	0.00398538	0.086035
TC1400008118.hg.1	AK7	-0.462906	6.80677	-3.99329	0.000231102	0.00401241	0.0789804
TC1100011446.hg.1	FGF19	-0.44368	9.31332	-3.99131	0.000232544	0.00403487	0.0730466
TC2200007677.hg.1	TBC1D22A	0.273067	8.50861	3.9904	0.000233204	0.00404196	0.0703443
23076561	NA	-0.465507	7.84948	-3.99034	0.00023325	0.00404196	0.0701563
TC1500009036.hg.1	MEIS2	0.453883	8.86975	3.98943	0.00023391	0.00405082	0.0674612
TSUnmapped00000374.hg.1	NA	0.331336	7.61767	3.98879	0.000234387	0.00405649	0.0655205
TC1400008341.hg.1	DYNC1H1	0.401993	10.0309	3.98787	0.000235057	0.00406551	0.0627962
TC1400009410.hg.1	ZBTB25	-0.518268	8.11492	-3.9872	0.000235552	0.00407079	0.0607926
TC0800008184.hg.1	DECR1	0.33555	9.74492	3.98705	0.000235662	0.00407079	0.060346
TC1600010676.hg.1	NA	0.378505	9.08438	3.98587	0.000236535	0.00408327	0.05682
TC1100007507.hg.1	PTPRJ	-0.472788	8.48736	-3.98531	0.000236948	0.00408781	0.0551566
TC0600007862.hg.1	PIM1	-0.515507	8.34357	-3.98441	0.000237617	0.0040962	0.0524685
TC0800006916.hg.1	NA	-0.386089	6.44791	-3.98425	0.000237736	0.0040962	0.0519919
TC1300008424.hg.1	USP12	-0.516723	9.42469	-3.98342	0.000238355	0.00410426	0.0495138
TC1600011440.hg.1	OSGIN1	0.49061	8.67075	3.98084	0.000240287	0.00413492	0.0418133
TC2200008112.hg.1	TOP3B	0.411352	9.24861	3.98053	0.000240522	0.00413634	0.0408833
TC0700013616.hg.1	GCC1	-0.541508	7.39307	-3.97906	0.000241634	0.00415284	0.0364836
TC0900009930.hg.1	FANCG	-0.438425	8.18416	-3.97455	0.000245061	0.00420908	0.0230583
23075636	NA	-0.643013	10.5851	-3.97376	0.000245668	0.00421417	0.0207028
23076269	NA	-0.643013	10.5851	-3.97376	0.000245668	0.00421417	0.0207028
TC0900009892.hg.1	KIF24	-0.420927	6.68855	-3.97324	0.000246068	0.00421838	0.0191487
TC0600012544.hg.1	RRAGD	-0.336857	7.99157	-3.97169	0.000247265	0.00423575	0.0145253
TC1200011460.hg.1	KITLG	0.285841	12.1235	3.97152	0.000247393	0.00423575	0.0140309
TC0100008105.hg.1	PLK3	0.444337	7.03628	3.97046	0.000248219	0.00424721	0.010855
TC1200008116.hg.1	MDM2	0.616074	9.99961	3.96788	0.000250229	0.00427891	0.00316769
23071963	NA	0.466422	10.69	3.9648	0.000252648	0.00431757	-0.00600509
TC1400009787.hg.1	SPTLC2	-0.52115	9.74079	-3.9644	0.000252959	0.00432017	-0.00717686
TC1000009714.hg.1	PRKCQ	-0.492991	5.98405	-3.96292	0.000254136	0.00433524	-0.0115997
TC1100013094.hg.1	PTS	0.472786	9.19346	3.96279	0.000254235	0.00433524	-0.0119733
TC1000011555.hg.1	MORN4	-0.424898	7.26881	-3.96269	0.00025432	0.00433524	-0.0122899
TC1700008995.hg.1	SEPTIN9	0.263286	9.76518	3.96047	0.000256086	0.00436261	-0.0188856
TC0100008017.hg.1	RIMKLA	-0.378385	8.09837	-3.95952	0.000256844	0.00437277	-0.0216999
TC2200007085.hg.1	RNF185	0.394695	8.40735	3.95926	0.000257059	0.0043737	-0.0224989
TC1900006804.hg.1	TNFSF9	0.387347	9.37539	3.95662	0.000259183	0.00440585	-0.0303393
TC0200011188.hg.1	AGAP1	0.335893	8.82961	3.95651	0.000259273	0.00440585	-0.0306701
TC0400011643.hg.1	CAMK2D	0.417435	10.3671	3.95497	0.000260524	0.00442435	-0.0352569
TC1600009746.hg.1	PALB2	-0.373656	9.57218	-3.95282	0.000262274	0.00445129	-0.041638
TC2000009782.hg.1	DIDO1	-0.356096	10.0639	-3.95106	0.000263719	0.00447302	-0.0468722
TC0100016887.hg.1	ZNF281	-0.291815	9.76691	-3.95026	0.000264377	0.00448139	-0.0492481
TC0200013912.hg.1	CKAP2L	-0.660418	10.051	-3.94954	0.00026497	0.00448863	-0.0513799
TC1200010566.hg.1	SENP1	-0.297112	10.187	-3.9473	0.00026683	0.00451734	-0.0580459
TC0700008081.hg.1	MDH2	0.383129	12.1293	3.946	0.000267912	0.00453284	-0.0619027
TC0100008121.hg.1	TOE1	-0.269298	9.79601	-3.94524	0.000268547	0.00454074	-0.0641551
TC0600007087.hg.1	CAP2	0.359532	9.09926	3.94502	0.000268734	0.0045411	-0.0648215
23074909	NA	0.463388	8.16108	3.94448	0.00026919	0.00454597	-0.0664361
TC0200008680.hg.1	SLC9A2	0.510018	5.08397	3.93977	0.000273164	0.00460752	-0.0803937
TC2000007509.hg.1	CTSA	0.382837	11.278	3.93976	0.000273174	0.00460752	-0.0804297
TC1100008340.hg.1	FOLR1	0.591492	6.04354	3.93672	0.000275778	0.00464857	-0.0894684
TC0200012260.hg.1	CEBPZ	-0.349605	8.94133	-3.93605	0.000276349	0.0046553	-0.0914379
TC1200011770.hg.1	ALDH1L2	-0.35997	5.96625	-3.93477	0.000277453	0.004671	-0.095233
TC1500007518.hg.1	RAB8B	-0.465432	7.97488	-3.93412	0.000278021	0.00467767	-0.0971831
23075624	NA	-0.303811	10.9334	-3.93209	0.000279778	0.00470141	-0.103182
TC0600007585.hg.1	MICB	-0.303811	10.9334	-3.93209	0.000279778	0.00470141	-0.103182
TC0200015643.hg.1	BARD1	-0.610654	8.64558	-3.93113	0.000280619	0.00471263	-0.10604
TC1400008486.hg.1	CRIP2	0.449333	8.076	3.9299	0.000281698	0.00472622	-0.109697
TC1300006715.hg.1	PAN3	-0.442256	8.62256	-3.92981	0.000281776	0.00472622	-0.109959
TC1400007145.hg.1	FRMD6	-0.431794	6.98684	-3.92926	0.000282258	0.00473139	-0.111586
TC0500007179.hg.1	WDR70	0.417831	7.80376	3.92846	0.000282961	0.00474025	-0.113955
TC1000011398.hg.1	HTR7	0.499701	9.06164	3.92722	0.000284054	0.00475563	-0.117626
TC2200008828.hg.1	PHF5A	-0.334756	10.174	-3.92702	0.000284229	0.00475563	-0.118213
TC1300008997.hg.1	DHRS12	0.594103	6.7433	3.92571	0.000285389	0.00477211	-0.122092
TC1500008703.hg.1	CYFIP1	0.369374	9.74163	3.9255	0.000285582	0.00477239	-0.122734
TC0300013980.hg.1	GMPPB	-0.380121	7.88824	-3.92495	0.000286065	0.00477753	-0.124344
TC0600008129.hg.1	HSP90AB1	0.165627	13.0515	3.92469	0.000286301	0.00477854	-0.125131
HTA2-pos-PSR17014497.hg.1	NA	0.458447	9.50609	3.92418	0.000286756	0.0047832	-0.126643
TC0900007816.hg.1	CTSL	-0.286736	10.1317	-3.92369	0.000287188	0.00478746	-0.128075
TC0400012378.hg.1	SH3RF1	0.36511	10.6204	3.92349	0.000287371	0.00478759	-0.128683
TC0800007057.hg.1	DOCK5	-0.414352	10.1192	-3.92123	0.000289396	0.00481594	-0.135367
HTA2-pos-3662460_st	NA	-0.268388	11.6707	-3.9212	0.000289427	0.00481594	-0.135471
TC0900011262.hg.1	POLE3	-0.280492	9.80843	-3.92098	0.000289625	0.00481628	-0.136121
TC0200010236.hg.1	GULP1	0.381237	9.49836	3.91696	0.00029327	0.0048739	-0.148028
TC1000008716.hg.1	GBF1	0.260646	10.9187	3.91606	0.000294086	0.00488278	-0.150675
TC0100012523.hg.1	MORN1	-0.329053	9.29619	-3.91586	0.000294274	0.00488278	-0.151282
TC0100014502.hg.1	DNAI4	0.530097	5.26348	3.91578	0.000294342	0.00488278	-0.151503
TC0900008109.hg.1	HABP4	0.387886	7.72509	3.91467	0.000295362	0.00489671	-0.154798
HTA2-pos-PSR11017843.hg.1	NA	0.201325	12.8535	3.91165	0.000298147	0.00493986	-0.163729
TC1100011684.hg.1	THAP12	-0.513432	9.35267	-3.91111	0.000298647	0.00494514	-0.165326
TC1100008904.hg.1	YAP1	-0.413368	9.32891	-3.91	0.000299678	0.00495918	-0.168605
23075807	NA	-0.395206	9.4668	-3.90891	0.000300693	0.00497296	-0.171825
TC0100009020.hg.1	CDC7	-0.526019	9.41896	-3.90871	0.000300882	0.00497305	-0.172422
TC1500007062.hg.1	NA	0.781963	9.1408	3.90773	0.000301799	0.00498518	-0.175318
HTA2-pos-3234806_st	NA	0.539911	10.1846	3.90543	0.000303963	0.00501532	-0.182118
TC2000007830.hg.1	TFAP2C	0.554298	6.5865	3.9054	0.000303992	0.00501532	-0.182211
TC1300006861.hg.1	NBEA	0.381535	6.38326	3.90441	0.000304926	0.00502767	-0.18513
HTA2-pos-PSR01029278.hg.1	NA	0.422658	9.14264	3.90284	0.000306416	0.00504917	-0.189769
TC0400010519.hg.1	APBB2	0.36387	9.86764	3.90179	0.000307416	0.00506259	-0.192871
TSUnmapped00000569.hg.1	NA	-0.42126	8.29362	-3.90141	0.00030778	0.00506428	-0.193997
TC1200008535.hg.1	ELK3	0.718677	8.347	3.90129	0.000307891	0.00506428	-0.194341
TC0200013265.hg.1	CAPG	0.342558	8.87014	3.89993	0.000309201	0.00508044	-0.19838
TC1000006639.hg.1	FBH1	0.325988	9.69774	3.89988	0.000309248	0.00508044	-0.198524
TC0X00007537.hg.1	KIF4A	-0.501188	9.72162	-3.89911	0.000309983	0.00508945	-0.200784
TC1800006710.hg.1	CHMP1B	0.495823	9.62373	3.89793	0.00031112	0.00510503	-0.204268
TC1200008814.hg.1	ANKRD13A	0.660255	8.53858	3.89663	0.000312376	0.00512254	-0.208101
HTA2-pos-3234816_st	NA	0.494801	9.90984	3.89642	0.000312582	0.00512284	-0.20873
TC0200010807.hg.1	TTLL4	-0.3806	9.39714	-3.89517	0.000313798	0.00513968	-0.212426
TC2200007196.hg.1	TOM1	0.379896	8.76277	3.89437	0.000314574	0.00514929	-0.214776
TC0800008772.hg.1	NDUFB9	0.383873	11.8287	3.89295	0.000315961	0.00516888	-0.218962
TC1900006977.hg.1	ICAM1	0.478696	7.98071	3.8909	0.000317981	0.00519879	-0.225025
TC1600006926.hg.1	SNN	0.381516	7.84424	3.88709	0.000321759	0.0052574	-0.236263
TC1400008193.hg.1	EVL	0.37991	7.30659	3.88599	0.000322859	0.0052722	-0.239508
TC2100007663.hg.1	BTG3	0.392123	9.71073	3.8857	0.000323144	0.00527368	-0.240348
TC1400009834.hg.1	GTF2A1	-0.353072	9.71645	-3.88534	0.000323511	0.00527651	-0.241428
TC1200010024.hg.1	ARHGDIB	0.377556	4.98614	3.8847	0.00032415	0.00528243	-0.243305
TC2200007963.hg.1	NA	0.372549	8.79238	3.88453	0.000324319	0.00528243	-0.2438
TC0700008875.hg.1	MET	0.409479	10.888	3.88439	0.000324457	0.00528243	-0.244207
TC0800009529.hg.1	PPP1R3B	0.581512	6.67941	3.88215	0.000326715	0.00531334	-0.250804
TC0200010253.hg.1	ANKAR	-0.42776	4.63172	-3.88212	0.000326746	0.00531334	-0.250895
HTA2-pos-PSR11017834.hg.1	NA	0.227215	12.9667	3.88192	0.000326949	0.00531346	-0.251485
TC1700012344.hg.1	GABARAP	0.430396	11.2452	3.87982	0.000329085	0.00534497	-0.257678
TC0800008782.hg.1	ZNF572	-0.390819	7.0319	-3.87894	0.000329981	0.00535634	-0.260266
TC1400007443.hg.1	HSPA2	-0.500243	7.98944	-3.87253	0.000336602	0.00546054	-0.279161
TC1200007835.hg.1	COQ10A	0.384005	8.73641	3.8698	0.000339454	0.00550353	-0.287185
23071983	NA	0.466261	10.962	3.86938	0.00033989	0.00550731	-0.288406
23076471	NA	-0.461127	9.01933	-3.86827	0.000341068	0.00552074	-0.291694
TC0100018532.hg.1	PIGC	-0.398963	8.61894	-3.86821	0.000341125	0.00552074	-0.291854
TC0900011340.hg.1	ASTN2	0.339846	8.02869	3.86709	0.000342313	0.00553667	-0.29516
TC1100010688.hg.1	PHF21A	0.513315	9.12293	3.86581	0.000343663	0.0055552	-0.298903
TC0600007207.hg.1	GMNN	-0.579882	10.0741	-3.8653	0.000344214	0.00556081	-0.300428
23070114	NA	0.43589	6.33966	3.86487	0.000344668	0.00556483	-0.30168
TC0300011059.hg.1	GPX1	0.671607	10.6636	3.86393	0.000345668	0.00557766	-0.304435
TC1100013129.hg.1	CTSD	0.56304	10.029	3.86171	0.000348047	0.00561272	-0.310956
TC0800009656.hg.1	FAM86B2	-0.291431	8.35713	-3.85894	0.000351049	0.00565777	-0.319121
TC0800010275.hg.1	PLAT	0.310617	8.71145	3.85772	0.000352369	0.00567569	-0.322691
TC1200009590.hg.1	DCP1B	0.468672	8.8307	3.85741	0.000352703	0.0056777	-0.323591
TC1400010692.hg.1	COA8	0.47895	8.63756	3.85688	0.000353281	0.00568197	-0.325148
TC0600006855.hg.1	RREB1	-0.30312	9.61996	-3.85679	0.000353386	0.00568197	-0.325431
TC1200009036.hg.1	FBXW8	0.365535	8.76895	3.85547	0.000354824	0.00570173	-0.329292
TC1600007022.hg.1	ABCC1	0.322532	9.6449	3.85527	0.000355047	0.00570193	-0.329887
TC1500010870.hg.1	DNAAF4	-0.531228	5.55122	-3.85299	0.000357555	0.00573716	-0.33658
TC1200007895.hg.1	OS9	0.285444	10.7041	3.85274	0.000357836	0.00573716	-0.337327
TC0100008023.hg.1	PPIH	-0.30231	9.51195	-3.8527	0.000357873	0.00573716	-0.337426
TC0400011973.hg.1	CLGN	-0.6065	5.29728	-3.85088	0.000359888	0.00576606	-0.342762
TC2200008592.hg.1	APOL2	0.499386	6.85684	3.84901	0.000361973	0.00579605	-0.348254
TC0700010965.hg.1	IGFBP3	-0.344721	6.05771	-3.84542	0.000366013	0.00585729	-0.358803
TC0200014792.hg.1	COBLL1	-0.700543	6.56111	-3.84498	0.000366502	0.00586167	-0.360072
TC1700006546.hg.1	SRR	-0.583008	8.70505	-3.844	0.000367615	0.005876	-0.362952
TC1100008673.hg.1	TMEM135	0.589984	7.95287	3.84348	0.000368208	0.00587938	-0.364484
TC1600008675.hg.1	KIAA0513	0.305288	8.42075	3.84343	0.000368259	0.00587938	-0.364616
TC1000008475.hg.1	EXOC6	-0.639291	7.23327	-3.84292	0.000368847	0.00588234	-0.366133
TC0200016440.hg.1	LINC02583	-0.385777	5.26963	-3.84289	0.000368877	0.00588234	-0.36621
TC0600012747.hg.1	CD24	0.453757	6.93604	3.84237	0.000369471	0.00588836	-0.367739
TC0200016648.hg.1	CDC42EP3	0.479025	9.17834	3.84183	0.000370078	0.00589126	-0.369301
TC0800009619.hg.1	CTSB	0.347962	11.1577	3.84183	0.000370086	0.00589126	-0.36932
TC0300007610.hg.1	PXK	-0.378635	9.46111	-3.84121	0.000370787	0.00589896	-0.371119
TC1800009245.hg.1	SERPINB8	-0.596037	7.80977	-3.8408	0.000371259	0.00590189	-0.372327
TC0X00011395.hg.1	USP26	-0.260431	4.13766	-3.84067	0.000371405	0.00590189	-0.372701
TC1600010633.hg.1	ATP6V0D1	0.360816	10.6466	3.83958	0.00037266	0.00591837	-0.375907
TC1500010890.hg.1	HEXA	0.477417	8.66643	3.83851	0.000373897	0.00593151	-0.379056
TC1500008271.hg.1	WDR93	-0.387146	4.8967	-3.83848	0.000373924	0.00593151	-0.379124
TC0200013109.hg.1	PCGF1	0.280047	9.40381	3.83803	0.000374449	0.00593639	-0.380459
TC0300012564.hg.1	DZIP1L	-0.467531	5.78739	-3.83685	0.000375812	0.00595451	-0.38391
23075519	NA	-0.287541	10.9363	-3.83587	0.000376943	0.00596202	-0.386766
23076093	NA	-0.287541	10.9363	-3.83587	0.000376943	0.00596202	-0.386766
23076256	NA	-0.287541	10.9363	-3.83587	0.000376943	0.00596202	-0.386766
TC0X00008754.hg.1	CSAG3	0.311725	9.63017	3.83501	0.000377943	0.00597436	-0.389284
TC0800012312.hg.1	SGK3	-0.440616	8.28896	-3.82937	0.000384571	0.0060756	-0.405802
TC0100012788.hg.1	GPR157	-0.329499	8.01295	-3.82874	0.000385321	0.00608391	-0.407652
TC0800009266.hg.1	MFSD3	0.351565	8.20823	3.82779	0.000386446	0.00609813	-0.410421
TC0700012555.hg.1	TNPO3	-0.316293	11.0495	-3.82726	0.000387084	0.00610466	-0.411989
TC1800009244.hg.1	HMSD	-0.613243	5.11154	-3.82328	0.00039185	0.00617624	-0.423615
23067466	NA	-0.65165	8.98292	-3.82208	0.000393308	0.00619562	-0.427141
TC1000012491.hg.1	ENTPD7	-0.364627	9.27684	-3.82162	0.000393858	0.0062007	-0.428469
TC1200008667.hg.1	NA	-0.683663	6.91543	-3.82051	0.000395203	0.00621827	-0.431708
TC1500008023.hg.1	ZFAND6	0.42622	10.0484	3.82011	0.000395693	0.00622238	-0.432885
TC0300009693.hg.1	AP2M1	0.282613	11.1533	3.81903	0.000397008	0.00623944	-0.436035
TC1900011774.hg.1	EMP3	0.361173	11.8383	3.81788	0.000398421	0.00625803	-0.439409
TC0300007359.hg.1	NDUFAF3	0.445322	11.4659	3.81742	0.00039898	0.00626321	-0.440743
TC1900010851.hg.1	ETHE1	0.508565	9.18695	3.81624	0.000400438	0.00628246	-0.444206
TC0700013324.hg.1	GET4	0.381418	9.00751	3.81592	0.000400829	0.00628449	-0.445133
23075808	NA	-0.630162	10.7722	-3.81576	0.00040103	0.00628449	-0.445609
TC0700008494.hg.1	BUD31	-0.46844	9.24523	-3.81409	0.000403085	0.00631307	-0.450465
23075525	NA	-0.574367	11.0901	-3.81348	0.000403847	0.00631942	-0.452258
TC0100014250.hg.1	TMEM59	0.432721	10.1187	3.81328	0.000404093	0.00631942	-0.452836
TC0100006698.hg.1	PHF13	-0.301384	8.6169	-3.8132	0.000404188	0.00631942	-0.45306
TC1900006470.hg.1	BSG	0.213	12.6367	3.81272	0.000404792	0.00632523	-0.454477
TC1000008388.hg.1	FAS	0.50855	7.98496	3.81202	0.000405657	0.0063351	-0.456505
TC1400009108.hg.1	POLE2	-0.838657	8.87435	-3.80948	0.000408841	0.00638116	-0.463929
TC0100006479.hg.1	KLHL17	0.320596	8.32659	3.80868	0.000409847	0.00639318	-0.466261
TC0300008551.hg.1	FAM162A	0.260122	9.89589	3.8073	0.00041159	0.0064167	-0.470292
TC1600009952.hg.1	YPEL3	0.485706	7.43827	3.80523	0.000414211	0.00645385	-0.476318
TC1000008628.hg.1	ABCC2	0.609733	9.88239	3.80499	0.000414521	0.00645446	-0.477031
TC1400006566.hg.1	TOX4	-0.383404	10.5378	-3.80483	0.000414725	0.00645446	-0.477496
TC1200008597.hg.1	GAS2L3	-0.431024	10.3971	-3.80392	0.000415886	0.00646884	-0.480151
TC0400010615.hg.1	TXK	0.40648	5.54862	3.80194	0.000418427	0.00650463	-0.485934
TC0600007375.hg.1	H3C10	-0.619175	8.82969	-3.80081	0.000419879	0.00652348	-0.489224
TC0200006648.hg.1	IAH1	0.449198	8.86962	3.79756	0.000424094	0.00658484	-0.498707
TC1600010409.hg.1	BBS2	0.525257	6.82673	3.79739	0.000424313	0.00658484	-0.499196
TC1700010221.hg.1	DHRS13	0.416989	8.5197	3.79655	0.000425402	0.00659798	-0.501629
TC0800007439.hg.1	POLB	0.349494	8.23449	3.79603	0.000426079	0.00660471	-0.503139
HTA2-neg-47421410_st	NA	-0.508732	5.55464	-3.795	0.000427437	0.00662199	-0.506159
TC0X00008514.hg.1	INTS6L	0.550857	5.75088	3.79442	0.000428189	0.00662985	-0.507827
TC0100013428.hg.1	MAP3K6	0.42332	6.31087	3.79379	0.000429028	0.00663907	-0.509686
TC0700006781.hg.1	BZW2	0.336568	10.6872	3.79229	0.000430997	0.00666575	-0.514033
TC0500013301.hg.1	DAB2	0.44212	7.03238	3.79078	0.000433005	0.006693	-0.518445
TC1100012353.hg.1	ZW10	-0.379296	9.24402	-3.78951	0.000434697	0.00671533	-0.522147
TC0200013298.hg.1	ST3GAL5	0.572854	6.87264	3.78864	0.00043586	0.00672946	-0.52468
TC1000011135.hg.1	POLR3A	0.314339	9.09858	3.78665	0.000438525	0.00676678	-0.530467
TC1900008885.hg.1	NLRP2	-0.550222	7.09729	-3.7863	0.000438987	0.00676871	-0.531466
23069194	NA	0.354638	9.41564	3.78605	0.000439329	0.00676871	-0.532205
TC0100014752.hg.1	GNG5	0.254136	11.5594	3.786	0.000439397	0.00676871	-0.532352
HTA2-neg-47423532_st	NA	-1.08595	6.06177	-3.7855	0.00044007	0.00677523	-0.533804
23071896	NA	0.46476	10.9691	3.7851	0.000440616	0.00677742	-0.534981
TC0800006869.hg.1	SLC7A2	0.562057	7.34072	3.78502	0.000440711	0.00677742	-0.535185
TC0900010779.hg.1	SPTLC1	-0.52571	9.57502	-3.78284	0.000443674	0.00681913	-0.541544
TC1400009710.hg.1	ACYP1	-0.50408	8.09066	-3.78176	0.00044514	0.0068378	-0.544674
TC0600013180.hg.1	CTAGE9	-0.397566	6.19152	-3.78013	0.000447368	0.00686815	-0.549413
TC0900008312.hg.1	SLC44A1	-0.28349	9.22041	-3.77989	0.000447706	0.00686946	-0.55013
TSUnmapped00000546.hg.1	NA	0.229229	10.5617	3.77945	0.000448304	0.00687476	-0.551396
TC0600007800.hg.1	RPL10A	-0.222738	11.4567	-3.77603	0.000453025	0.00694324	-0.561336
TC0300009869.hg.1	PYDC2	-0.378446	6.37105	-3.77546	0.00045382	0.0069515	-0.562999
TC2200007069.hg.1	OSBP2	0.401249	7.86725	3.77487	0.000454635	0.00696007	-0.564702
TC0900011998.hg.1	NA	0.444817	9.24173	3.77369	0.000456283	0.00698051	-0.568134
TC2200009288.hg.1	NA	-0.530943	8.29105	-3.77354	0.000456484	0.00698051	-0.568552
TC0400008424.hg.1	FAM241A	-0.22419	10.632	-3.77111	0.000459897	0.00702874	-0.575618
TC0600009821.hg.1	ULBP1	-0.55527	8.14205	-3.77074	0.000460418	0.00703276	-0.576693
TC1700010239.hg.1	NUFIP2	-0.305172	9.7544	-3.76949	0.00046219	0.00705586	-0.580337
TC1000010699.hg.1	IPMK	-0.56105	8.9909	-3.76896	0.00046293	0.00706319	-0.581854
TC1500006870.hg.1	CDIN1	0.423943	9.68936	3.76835	0.0004638	0.0070725	-0.583636
TSUnmapped00000508.hg.1	NA	-0.32883	5.78531	-3.76775	0.000464644	0.00708024	-0.58536
TC0100008375.hg.1	NA	-0.519129	7.71859	-3.76762	0.000464829	0.00708024	-0.585736
23074634	NA	0.358367	8.39836	3.76678	0.000466029	0.00709455	-0.588183
TC1100008342.hg.1	INPPL1	0.339957	8.24125	3.76573	0.000467534	0.00711347	-0.591241
TC1900008485.hg.1	FUT2	0.434304	6.6475	3.76416	0.000469783	0.0071437	-0.595793
TC1600008899.hg.1	ZNF276	0.473993	6.35368	3.7609	0.000474488	0.00721043	-0.605245
TC0300007482.hg.1	NISCH	0.403683	7.89913	3.76065	0.000474852	0.00721043	-0.605972
TC0100017761.hg.1	PCNX2	0.582491	7.95886	3.76057	0.000474967	0.00721043	-0.606202
TC0300006714.hg.1	EAF1	0.286152	9.00814	3.75912	0.00047707	0.00723831	-0.610391
TC1700012342.hg.1	DHX33	-0.334998	9.19778	-3.75645	0.000480986	0.00729132	-0.618145
TC1500010800.hg.1	ALDH1A3	0.399937	10.9823	3.75637	0.0004811	0.00729132	-0.618369
TC1600008984.hg.1	RPUSD1	0.445482	9.35134	3.75565	0.000482158	0.00730328	-0.620452
TC0800010575.hg.1	CA8	-0.387107	4.87036	-3.75457	0.00048375	0.00732332	-0.623578
TC1900010807.hg.1	CEACAM1	0.473586	5.20314	3.75315	0.00048585	0.00734753	-0.627686
HTA2-neg-47419835_st	NA	-0.447053	4.18552	-3.75313	0.00048589	0.00734753	-0.627763
TC0400011429.hg.1	DDIT4L	0.599457	6.06771	3.7501	0.000490404	0.00741168	-0.636532
TC0800011625.hg.1	TAF2	-0.263141	10.7392	-3.74987	0.000490746	0.00741272	-0.637193
TC1700008895.hg.1	NUP85	-0.311844	9.77762	-3.74835	0.000493027	0.00744303	-0.641589
TC1900006565.hg.1	CSNK1G2	0.317968	8.74672	3.74727	0.000494661	0.00746355	-0.644725
TC1900010632.hg.1	SIRT2	0.422739	8.20401	3.74438	0.000499037	0.00752541	-0.653076
TC0600009426.hg.1	LAMA2	0.383828	7.04256	3.7439	0.000499766	0.00753222	-0.654459
TC1700011561.hg.1	WIPI1	0.318005	8.64859	3.74303	0.000501102	0.00754819	-0.656992
TC0600011357.hg.1	TRIM26	-0.271951	9.24642	-3.74221	0.000502348	0.00756276	-0.659345
TC0300010968.hg.1	SETD2	-0.378363	8.1314	-3.74118	0.000503939	0.00758251	-0.662343
TC0600007377.hg.1	H2BC14	-0.58368	12.7867	-3.73989	0.000505919	0.00760809	-0.666059
TC1500009217.hg.1	LCMT2	-0.319775	7.34259	-3.73942	0.00050665	0.00761487	-0.667427
TC1200012281.hg.1	EIF2B1	0.331045	10.5006	3.7386	0.000507919	0.00762578	-0.669799
TC2200006862.hg.1	SMARCB1	0.327877	10.3561	3.73858	0.000507936	0.00762578	-0.669832
HTA2-pos-3183461_st	NA	0.578864	9.19823	3.73592	0.00051208	0.00768212	-0.677533
TC0100007406.hg.1	LDLRAP1	0.329067	9.22749	3.73581	0.000512254	0.00768212	-0.677855
TC0800012386.hg.1	NA	-0.319726	10.0548	-3.73558	0.000512604	0.00768313	-0.678503
TC0300010930.hg.1	SLC6A20	0.349659	7.04435	3.73425	0.00051469	0.00770925	-0.682351
HTA2-pos-2995641_st	NA	-0.650593	10.3372	-3.73411	0.000514916	0.00770925	-0.682767
HTA2-pos-3015383_st	NA	0.500637	7.99537	3.73393	0.000515198	0.00770925	-0.683286
TC0900012126.hg.1	NA	-0.681458	6.83476	-3.73373	0.000515514	0.00770974	-0.683866
TC2000008031.hg.1	COL9A3	0.362195	7.7775	3.73158	0.000518897	0.00775607	-0.690066
TC1800006513.hg.1	TGIF1	-0.218717	11.6293	-3.72925	0.00052259	0.00780697	-0.696786
TC1200012161.hg.1	TRIAP1	0.52324	9.07318	3.72882	0.00052328	0.00781299	-0.698037
TC0600010688.hg.1	LYRM4	0.475784	7.79621	3.7282	0.000524264	0.00782338	-0.699816
TC0600009783.hg.1	UST	0.561319	6.70508	3.72771	0.000525043	0.00783072	-0.701224
TC0100014188.hg.1	NA	0.399837	9.5479	3.72632	0.00052728	0.00785977	-0.705252
TC1900007026.hg.1	SWSAP1	0.415662	6.16894	3.72608	0.000527661	0.00786113	-0.705936
TC0200015939.hg.1	SPHKAP	-0.30051	5.75145	-3.72562	0.000528398	0.00786667	-0.707259
TC0100010791.hg.1	TOR1AIP1	-0.293438	10.3442	-3.72549	0.000528611	0.00786667	-0.707642
TC1100009880.hg.1	TRIM21	0.343295	6.16251	3.72513	0.000529196	0.00786889	-0.70869
23076538	NA	0.324897	8.87904	3.72495	0.000529477	0.00786889	-0.709193
TC0300007437.hg.1	MANF	-0.402311	8.68704	-3.72486	0.000529628	0.00786889	-0.709463
TC0700008873.hg.1	CAV1	0.280558	11.8646	3.72461	0.000530035	0.00787063	-0.710191
TC0300013988.hg.1	PCBP4	0.417089	8.88341	3.7242	0.000530685	0.00787258	-0.711352
TC1700012335.hg.1	SHPK	-0.34938	8.72108	-3.72417	0.000530745	0.00787258	-0.711459
TC1500010887.hg.1	CLN6	-0.452726	9.34059	-3.72363	0.000531613	0.00788115	-0.713007
TC0900007077.hg.1	UNC13B	0.342234	8.23807	3.72321	0.000532299	0.00788536	-0.714229
TC0800010524.hg.1	BPNT2	-0.610023	10.1699	-3.7231	0.000532477	0.00788536	-0.714546
TC0100017713.hg.1	TTC13	0.27453	8.28681	3.72284	0.000532887	0.00788713	-0.715275
TC2000009748.hg.1	CABLES2	-0.473052	8.17176	-3.72214	0.000534021	0.00789961	-0.717288
TC1500009353.hg.1	CEP152	-0.557476	9.09653	-3.72148	0.000535109	0.00791141	-0.719217
TC0400009396.hg.1	NEIL3	-0.445781	9.89993	-3.72096	0.000535948	0.00791849	-0.720701
TC0500009183.hg.1	MRPL22	0.343922	8.8672	3.72082	0.000536171	0.00791849	-0.721095
TC0800010285.hg.1	SLC20A2	-0.242602	9.03741	-3.72062	0.00053651	0.0079192	-0.721695
TC1100013075.hg.1	DDIAS	-0.656599	8.35602	-3.71955	0.000538245	0.0079405	-0.724753
23075724	NA	-0.640011	8.16542	-3.71926	0.000538722	0.00794322	-0.725592
HTA2-pos-3670202_st	NA	0.362762	10.7552	3.71821	0.000540449	0.00796438	-0.728625
TC1700012341.hg.1	C1QBP	0.231995	12.4604	3.7172	0.000542122	0.00798288	-0.731553
TC0100010340.hg.1	NDUFS2	0.313422	9.95468	3.71709	0.000542292	0.00798288	-0.73185
TC0100016218.hg.1	RGS5	0.619949	6.61209	3.71656	0.000543164	0.0079914	-0.733372
TC1300008632.hg.1	ALG5	-0.630581	7.10411	-3.71626	0.000543663	0.00799441	-0.734242
TC0800008801.hg.1	TRIB1	0.296862	11.6566	3.716	0.000544104	0.00799657	-0.73501
TC0300013840.hg.1	ABHD14A-ACY1	0.270455	8.17431	3.71452	0.000546543	0.00802807	-0.739246
TC1800007471.hg.1	PMAIP1	0.704385	9.45203	3.71431	0.000546901	0.00802899	-0.739867
TC0600013280.hg.1	MAP3K5	-0.399969	8.15579	-3.71254	0.000549855	0.00806801	-0.744969
TC2000008345.hg.1	TMX4	-0.489013	7.28863	-3.71059	0.000553115	0.00811146	-0.750569
TC0900012166.hg.1	NA	-0.36699	6.20028	-3.70564	0.000561503	0.00823003	-0.764823
TC0100018424.hg.1	HNRNPR	-0.322669	11.5884	-3.70362	0.000564947	0.00827604	-0.770613
TC0100011733.hg.1	FBXO28	-0.293092	10.7483	-3.70291	0.000566166	0.00828944	-0.772655
TC0300012027.hg.1	USF3	-0.357092	8.71086	-3.70273	0.000566481	0.00828958	-0.773181
TC0100009449.hg.1	MOV10	0.447808	8.43372	3.70201	0.000567721	0.00830326	-0.775251
TC0800007102.hg.1	PTK2B	0.441149	7.13216	3.7	0.000571203	0.00834971	-0.781042
TC2200009271.hg.1	APOBEC3C	0.65524	10.7105	3.69757	0.00057542	0.00840268	-0.788006
TC1300008338.hg.1	MIPEP	-0.326287	8.10971	-3.69756	0.000575446	0.00840268	-0.788049
TC0300008242.hg.1	ALCAM	-0.416443	10.3382	-3.69664	0.000577045	0.00842151	-0.790676
23071921	NA	0.446807	10.6251	3.69595	0.000578254	0.00842979	-0.792658
23072040	NA	0.446807	10.6251	3.69595	0.000578254	0.00842979	-0.792658
TC0600008663.hg.1	DOP1A	0.587273	6.85704	3.69579	0.000578542	0.00842979	-0.79313
TC1700009888.hg.1	CENPV	-0.346114	8.99676	-3.69542	0.000579193	0.00843476	-0.794195
TC1500010018.hg.1	SEMA7A	0.351349	8.77331	3.6942	0.000581342	0.00846151	-0.797699
TC1200010902.hg.1	ANKRD52	0.466587	8.52306	3.69246	0.000584419	0.00850174	-0.802697
TC0700012115.hg.1	NAPEPLD	-0.537342	7.68631	-3.69172	0.000585729	0.00851626	-0.804818
TC1800007905.hg.1	LPIN2	-0.384259	7.46792	-3.6915	0.000586127	0.00851748	-0.80546
TC1900008839.hg.1	TSEN34	0.363209	7.92633	3.68983	0.000589101	0.00855613	-0.810252
TC0600008697.hg.1	NT5E	0.589522	10.2856	3.68958	0.000589544	0.00855799	-0.810964
TC0800011887.hg.1	ST3GAL1	-0.478794	6.75744	-3.68934	0.000589972	0.00855932	-0.81165
TC0300013103.hg.1	RPL22L1	-0.290393	11.8213	-3.68906	0.000590475	0.00855932	-0.812457
TC0800012001.hg.1	PTK2	0.491496	8.72295	3.689	0.00059058	0.00855932	-0.812625
23070243	NA	-0.254704	11.4697	-3.68834	0.000591759	0.00857184	-0.814513
TC0X00007129.hg.1	UBA1	0.420136	10.6553	3.68663	0.000594845	0.00861195	-0.819436
TC2000008750.hg.1	NANP	-0.251291	9.03905	-3.68604	0.000595901	0.00862265	-0.821116
TC1200008906.hg.1	TRAFD1	0.334835	8.74559	3.68561	0.000596673	0.00862923	-0.822341
TC1500010256.hg.1	BTBD1	0.264345	11.8159	3.68286	0.000601664	0.00869678	-0.830225
TC0700013468.hg.1	NDUFB2	0.357986	9.15229	3.68048	0.000606016	0.00875039	-0.837046
TC0900007029.hg.1	UBAP1	0.271846	9.38017	3.68048	0.000606017	0.00875039	-0.837046
HTA2-pos-PSR02004962.hg.1	NA	-0.459	7.30181	-3.67992	0.000607053	0.00876071	-0.838664
23075664	NA	-0.34025	8.51529	-3.67799	0.000610606	0.0088073	-0.844185
TC0X00008509.hg.1	ZNF449	-0.401847	8.16398	-3.6769	0.000612623	0.00882302	-0.847307
TC0700011510.hg.1	RFC2	-0.276564	9.87525	-3.6769	0.000612627	0.00882302	-0.847313
HTA2-pos-3213254_st	NA	-0.551282	8.1856	-3.67688	0.000612669	0.00882302	-0.847378
23070270	NA	0.472387	10.6757	3.67637	0.000613607	0.00883185	-0.848826
TC0200008627.hg.1	NPAS2	-0.314839	9.95507	-3.67381	0.000618389	0.0088914	-0.856171
TC2000006674.hg.1	PLCB4	0.385681	4.98442	3.6738	0.000618398	0.0088914	-0.856185
TC0800009968.hg.1	CCDC25	0.307491	9.66329	3.66986	0.000625823	0.0089934	-0.867478
TC2000006628.hg.1	MCM8	-0.426186	10.7903	-3.66923	0.000627	0.00900519	-0.869255
TC0X00006477.hg.1	CD99	0.341546	10.042	3.66907	0.000627306	0.00900519	-0.869717
TC1900006859.hg.1	EVI5L	0.389976	7.87437	3.66672	0.000631787	0.00906472	-0.87645
TC0300009677.hg.1	YEATS2	0.349577	8.02621	3.66549	0.000634147	0.00909378	-0.879977
TC0100010111.hg.1	EFNA1	0.458734	7.31299	3.66529	0.00063452	0.00909434	-0.880533
TC0600014055.hg.1	NQO2	-0.328416	9.29783	-3.66439	0.000636254	0.00911263	-0.883116
TC0900011259.hg.1	HDHD3	0.615179	8.08987	3.66428	0.000636466	0.00911263	-0.883431
TC1700007997.hg.1	GRN	0.540332	10.5518	3.66408	0.000636845	0.00911325	-0.883993
TC1900011766.hg.1	MARK4	0.31018	9.23519	3.66336	0.00063824	0.00912841	-0.886063
TC0400009033.hg.1	TRIM2	0.350643	9.08764	3.66114	0.000642521	0.00918481	-0.892387
TC0100009561.hg.1	TTF2	-0.520243	8.27722	-3.66044	0.000643884	0.00919946	-0.894391
TC1000011553.hg.1	MMS19	0.413051	9.50235	3.66009	0.000644567	0.00919962	-0.895393
TC1700007105.hg.1	LLGL1	0.294044	8.63702	3.66009	0.000644572	0.00919962	-0.895401
TC0900011938.hg.1	C9orf116	-0.437111	7.59413	-3.65978	0.000645185	0.00920199	-0.8963
TC1200006616.hg.1	LTBR	0.42216	9.53061	3.65957	0.000645592	0.00920199	-0.896897
23070256	NA	0.375171	7.07472	3.65948	0.000645754	0.00920199	-0.897134
TC0100007555.hg.1	MED18	-0.367271	8.75568	-3.6593	0.000646116	0.00920233	-0.897663
TC0500009559.hg.1	SFXN1	0.229781	10.9706	3.65609	0.000652405	0.00928704	-0.906825
TC1700011716.hg.1	NAT9	0.347867	9.28993	3.65497	0.000654613	0.00931359	-0.91002
TC0800010766.hg.1	LACTB2	-0.665968	8.19637	-3.65414	0.000656267	0.00933224	-0.912407
TC0200008058.hg.1	C2orf78	0.284725	4.59272	3.65258	0.000659349	0.00937116	-0.916837
TC2100007964.hg.1	SYNJ1	-0.434213	7.12168	-3.65049	0.000663535	0.00942573	-0.922822
TC1000007891.hg.1	HK1	0.465249	8.07218	3.64895	0.000666613	0.00946451	-0.927198
TC1900009155.hg.1	GAMT	0.426931	9.41054	3.64763	0.000669276	0.00949736	-0.930968
TC1100008505.hg.1	EMSY	-0.263519	10.0868	-3.6474	0.000669738	0.00949897	-0.93162
TC1700008549.hg.1	TANC2	0.305239	8.48102	3.64533	0.000673937	0.00955354	-0.93753
TC0600013602.hg.1	FBXO5	-0.550709	9.53967	-3.64433	0.000675974	0.00957741	-0.940382
TC1900011996.hg.1	NA	0.298133	7.37179	3.64211	0.000680514	0.00963672	-0.946711
HTA2-pos-PSR17008084.hg.1	NA	-0.247676	9.80057	-3.64174	0.000681265	0.00963873	-0.947754
23072522	NA	-0.346521	4.74319	-3.64169	0.000681365	0.00963873	-0.947893
TC0100011461.hg.1	UTP25	-0.373157	9.95467	-3.64126	0.00068226	0.00964637	-0.949133
TC0300010390.hg.1	RBSN	-0.254807	9.70603	-3.63955	0.000685785	0.00969117	-0.954004
TC1100009615.hg.1	VPS26B	0.315489	8.76598	3.63932	0.000686251	0.00969272	-0.954647
TC0100008625.hg.1	PDE4B	0.363346	9.8455	3.6391	0.000686717	0.00969427	-0.955289
23076189	NA	-0.653476	8.17806	-3.63804	0.000688916	0.00971572	-0.95831
TC1000009067.hg.1	GRK5	0.438047	7.07836	3.63802	0.000688952	0.00971572	-0.958359
TC0400009024.hg.1	ARFIP1	-0.668815	9.2831	-3.63727	0.000690516	0.0097317	-0.960503
TC0900009929.hg.1	VCP	0.322033	11.8105	3.63713	0.000690801	0.0097317	-0.960893
TC0300007055.hg.1	CTDSPL	0.436307	9.40533	3.6365	0.000692113	0.00974513	-0.962686
TC0100018045.hg.1	SMYD3	0.581394	8.58811	3.63404	0.000697255	0.00981246	-0.969683
TC1600009870.hg.1	SULT1A1	0.516723	6.97228	3.63077	0.000704154	0.00990443	-0.978988
23071942	NA	0.430756	10.6954	3.63044	0.000704851	0.0099091	-0.979923
TC1900010045.hg.1	NA	-0.368225	8.61473	-3.62913	0.000707634	0.00993733	-0.983647
TC1700010252.hg.1	CORO6	0.414025	5.95794	3.62906	0.000707787	0.00993733	-0.983851
TC1200012716.hg.1	COX6A1	0.379627	11.9569	3.62898	0.000707956	0.00993733	-0.984076
HTA2-pos-3183473_st	NA	0.42334	10.0481	3.62808	0.00070987	0.00995905	-0.986627
TC0400012811.hg.1	DCK	-0.599784	9.57251	-3.6278	0.000710474	0.00996239	-0.987431
TC1900007882.hg.1	PROSER3	-0.47331	7.68307	-3.62647	0.000713317	0.0099971	-0.991205
TC0X00009057.hg.1	MID1	0.416818	10.66	3.62508	0.000716308	0.0100339	-0.995159
TC0100009760.hg.1	NA	-0.306862	11.2011	-3.62467	0.000717209	0.0100361	-0.996347
TC0100009833.hg.1	NA	-0.306862	11.2011	-3.62467	0.000717209	0.0100361	-0.996347
HTA2-pos-PSR06007484.hg.1	NA	0.189584	12.6385	3.62394	0.000718776	0.0100529	-0.998409
TC1900011150.hg.1	NOSIP	0.528185	9.47674	3.62219	0.000722577	0.0101009	-1.00339
TC1300009809.hg.1	PRECSIT	0.357364	7.45904	3.62191	0.000723169	0.0101018	-1.00417
TC1600006976.hg.1	ERCC4	-0.587482	7.30039	-3.62181	0.000723392	0.0101018	-1.00446
TC1000008063.hg.1	ADK	0.481135	9.94358	3.61857	0.000730473	0.0101955	-1.01366
TC0200015771.hg.1	TUBA4A	0.347461	10.7685	3.61606	0.000735996	0.0102673	-1.02078
TC2100006976.hg.1	ITSN1	0.319308	8.87733	3.61511	0.000738112	0.0102916	-1.02349
TC1700008561.hg.1	KCNH6	0.298667	5.16128	3.61469	0.000739033	0.0102991	-1.02467
23075684	NA	-0.469651	8.33408	-3.61362	0.00074141	0.0103269	-1.0277
TC1900009325.hg.1	MAP2K2	0.427197	10.5097	3.61315	0.000742476	0.0103347	-1.02906
TC1900008113.hg.1	LTBP4	0.504147	7.86276	3.61303	0.000742726	0.0103347	-1.02937
TC2100008508.hg.1	CHAF1B	-0.376287	10.6838	-3.61234	0.000744277	0.010351	-1.03134
TC0100015333.hg.1	PTPN22	-0.275064	4.29976	-3.6118	0.000745492	0.0103626	-1.03288
TC2200007416.hg.1	FAM83F	0.362051	8.46382	3.61149	0.00074619	0.010367	-1.03377
TC1000008234.hg.1	PRXL2A	-0.359264	6.68814	-3.61111	0.000747023	0.0103686	-1.03482
TC0100014249.hg.1	LDLRAD1	0.329325	6.65731	3.61108	0.000747108	0.0103686	-1.03493
TC0100008398.hg.1	ACOT11	0.36336	7.04032	3.61092	0.000747453	0.0103686	-1.03537
TC2200007477.hg.1	ACO2	0.398609	10.9839	3.61057	0.000748244	0.0103743	-1.03637
TC1200012764.hg.1	NA	0.335486	8.18579	3.60954	0.000750562	0.0104011	-1.03929
TC1100010456.hg.1	PAX6	-0.411609	6.47169	-3.60852	0.000752872	0.0104278	-1.04219
TC0200010021.hg.1	NA	0.341948	11.4306	3.60829	0.000753378	0.0104295	-1.04282
23074034	NA	0.408587	4.94802	3.60786	0.000754366	0.0104379	-1.04406
TC1900011889.hg.1	MAN2B1	0.360387	8.55763	3.60719	0.000755883	0.0104503	-1.04596
TC0100012593.hg.1	WRAP73	0.510623	8.25454	3.60712	0.000756029	0.0104503	-1.04614
TC0100006501.hg.1	CPTP	0.351957	8.21999	3.60477	0.00076139	0.010519	-1.05281
TC0200007050.hg.1	AGBL5	0.349384	10.1776	3.60371	0.000763811	0.0105471	-1.05581
TC0700009485.hg.1	GSTK1	0.432402	9.0781	3.60333	0.000764679	0.0105537	-1.05688
TC1400008619.hg.1	ZNF219	0.470606	7.09734	3.60204	0.000767635	0.0105892	-1.06053
TC0200006757.hg.1	TRIB2	0.438234	7.13772	3.60042	0.000771374	0.0106353	-1.06511
TC1100013048.hg.1	DPP3	0.253959	9.68802	3.59967	0.000773127	0.0106541	-1.06726
23076203	NA	0.326854	10.8139	3.59907	0.000774515	0.0106678	-1.06895
TC1600011045.hg.1	MBTPS1	0.348427	9.75973	3.5987	0.000775364	0.0106741	-1.06999
TC0200006476.hg.1	SNTG2	0.432314	7.50876	3.59512	0.000783734	0.0107839	-1.08012
TC0500008554.hg.1	MEGF10	-0.346656	6.35129	-3.59467	0.000784794	0.010793	-1.0814
TC1200009912.hg.1	STYK1	-0.4278	5.44162	-3.5926	0.000789672	0.010851	-1.08725
TC1000007779.hg.1	ADO	0.307142	9.30876	3.59254	0.000789809	0.010851	-1.08741
TC1300006520.hg.1	SAP18	0.242885	11.299	3.59188	0.00079139	0.0108672	-1.0893
TC0600007266.hg.1	NA	-0.805476	9.03014	-3.59155	0.000792153	0.0108675	-1.09021
TC0700006913.hg.1	GPNMB	-0.311806	6.80981	-3.59137	0.000792595	0.0108675	-1.09074
TC0100015627.hg.1	PRKAB2	0.355152	8.25127	3.59136	0.00079261	0.0108675	-1.09075
TSUnmapped00000247.hg.1	NA	0.267743	8.86429	3.59087	0.000793774	0.010878	-1.09214
TC0800007080.hg.1	BNIP3L	0.401916	10.3913	3.58998	0.000795906	0.0108974	-1.09467
TC0500013109.hg.1	ZFP62	-0.424154	9.42238	-3.58994	0.000795991	0.0108974	-1.09477
TC0300008173.hg.1	PCNP	0.255204	11.7692	3.58808	0.000800442	0.0109528	-1.10004
TC1300009933.hg.1	RASA3	0.281086	8.90146	3.58668	0.000803802	0.0109932	-1.10399
TC0300011175.hg.1	PBRM1	-0.330712	8.70652	-3.58648	0.000804289	0.0109933	-1.10456
TC1200012651.hg.1	KIF5A	0.386799	6.46057	3.58634	0.000804615	0.0109933	-1.10494
TC0700011658.hg.1	SEMA3E	0.608048	5.47457	3.58546	0.000806745	0.0110169	-1.10744
TC0900010980.hg.1	ANKS6	0.258184	7.91429	3.5839	0.000810527	0.011063	-1.11185
TC0200011504.hg.1	NA	-0.298012	6.38527	-3.58282	0.000813137	0.0110926	-1.11489
23068488	NA	-0.289071	6.49376	-3.58264	0.000813569	0.0110926	-1.11539
TC0500007729.hg.1	MCCC2	0.361324	10.3788	3.5825	0.000813923	0.0110926	-1.1158
TC0900006442.hg.1	KANK1	-0.463374	6.0004	-3.58135	0.000816738	0.0111254	-1.11906
TC0100008496.hg.1	FGGY	0.388858	6.86177	3.58086	0.000817928	0.0111325	-1.12043
TC1000008954.hg.1	CASP7	0.322638	9.43595	3.5808	0.000818081	0.0111325	-1.12061
TC1800006589.hg.1	PTPRM	0.417727	7.35371	3.58041	0.00081902	0.0111397	-1.12169
[truncated: 25,190 more rows]

## Sheet: siRPS19_vs_siCtrl_p53-_DEGs
Probeset	ID	logFC	AveExpr	t	P.Value	adj.P.Val	B
TC0100009480.hg.1	HIPK1	-0.957062	9.17117	-15.2206	1.2103e-19	3.16509e-15	32.4547
TC0400010230.hg.1	NA	-1.21836	11.3722	-14.9651	2.32822e-19	3.16509e-15	31.9017
TC0100007268.hg.1	CDC42	-1.21569	11.4882	-13.6576	7.46081e-18	6.76173e-14	28.9303
TC1900008164.hg.1	RPS19	-1.51418	12.1468	-13.3065	1.96006e-17	1.3323e-13	28.091
TC1800008707.hg.1	MEX3C	-1.12217	8.44481	-12.3883	2.63754e-16	1.43424e-12	25.8089
TC1700009504.hg.1	ANKFY1	-0.993026	8.41162	-12.0085	7.97769e-16	3.61509e-12	24.8276
TC1700006644.hg.1	PSMB6	-0.955603	10.9531	-11.1675	9.87916e-15	3.83721e-11	22.5769
TC1700012484.hg.1	PYCR1	-1.25135	9.96978	-10.7589	3.46762e-14	1.17852e-10	21.4443
TC1200007595.hg.1	SMARCD1	-1.12341	10.2627	-10.1704	2.19695e-13	6.63697e-10	19.7684
TC1100012995.hg.1	PTPMT1	1.03554	9.22919	10.103	2.72104e-13	7.35821e-10	19.5734
TC0700007857.hg.1	TMEM248	-0.968245	10.0819	-10.0748	2.97695e-13	7.35821e-10	19.4915
TC1900007151.hg.1	DCAF15	-0.831647	8.54765	-9.94496	4.50688e-13	1.02115e-09	19.1129
TC0300012029.hg.1	NAA50	-0.673759	12.2196	-9.78644	7.49827e-13	1.56823e-09	18.6475
TC0600010647.hg.1	ECI2	-0.857932	10.387	-9.58904	1.41941e-12	2.75659e-09	18.063
TC1400009198.hg.1	DDHD1	-1.02952	9.06914	-9.46021	2.15803e-12	3.91164e-09	17.6785
TC0100018518.hg.1	PEX19	-0.782329	8.43586	-9.21553	4.80788e-12	7.98406e-09	16.9419
TC0300014020.hg.1	CLDND1	-0.667076	12.0708	-9.20409	4.99206e-12	7.98406e-09	16.9073
TC0100014776.hg.1	DDAH1	-0.771085	9.26581	-8.75417	2.21707e-11	3.34889e-08	15.5315
TC0200014631.hg.1	PRPF40A	-0.610852	11.3484	-8.6034	3.67126e-11	5.25358e-08	15.0648
TC1000008529.hg.1	CCNJ	-1.23065	9.2432	-8.41124	7.00514e-11	9.52314e-08	14.4659
TC1000008891.hg.1	DUSP5	-0.716528	10.7484	-8.31076	9.83433e-11	1.27326e-07	14.1511
TC0100017079.hg.1	SLC41A1	-0.547665	9.76667	-8.16432	1.61498e-10	1.91308e-07	13.6904
TC0700008875.hg.1	MET	0.86059	10.888	8.16371	1.61833e-10	1.91308e-07	13.6884
TC0100010525.hg.1	SFT2D2	-1.01605	9.20407	-8.07053	2.2211e-10	2.35826e-07	13.3941
TC0500007048.hg.1	C5orf22	-0.697657	9.32753	-8.07025	2.22317e-10	2.35826e-07	13.3932
TC0100018434.hg.1	NA	-0.773434	10.339	-8.06606	2.25513e-10	2.35826e-07	13.3799
TC1100013135.hg.1	OR51B5	-0.505426	10.7872	-7.97662	3.05806e-10	3.07946e-07	13.0965
TC0100013713.hg.1	STK40	-0.558548	8.03853	-7.89525	4.0368e-10	3.91988e-07	12.838
TC2000007695.hg.1	PTPN1	0.594899	11.0056	7.87942	4.26118e-10	3.99508e-07	12.7876
TC0300013151.hg.1	NCEH1	-1.09073	8.72483	-7.84268	4.83142e-10	4.37872e-07	12.6706
TC0500013259.hg.1	MFAP3	-0.680564	9.43882	-7.8321	5.00941e-10	4.39358e-07	12.6369
TC1400007172.hg.1	STYX	-1.1723	10.1046	-7.75822	6.45074e-10	5.48091e-07	12.4012
TC0300011264.hg.1	IL17RD	-0.932972	6.28447	-7.54567	1.33812e-09	1.10249e-06	11.7205
TC1100006831.hg.1	ADM	-0.693554	8.89102	-7.33739	2.74271e-09	2.19328e-06	11.0501
TC2200009266.hg.1	GTPBP1	-0.822648	8.27485	-7.28912	3.23999e-09	2.47423e-06	10.8943
TC1000009149.hg.1	PLEKHA1	-0.805293	9.54994	-7.28375	3.30073e-09	2.47423e-06	10.877
TC2000008741.hg.1	ABHD12	-0.562524	7.91273	-7.27799	3.36705e-09	2.47423e-06	10.8584
TC0900011428.hg.1	NDUFA8	-0.842953	9.37443	-7.15744	5.10785e-09	3.65467e-06	10.4686
TC2000009972.hg.1	SNRPB	-0.644162	9.8054	-7.13874	5.44923e-09	3.79895e-06	10.408
TC0200016420.hg.1	MRPL33	-0.819371	6.81933	-7.07776	6.73e-09	4.57455e-06	10.2105
TC1700008180.hg.1	UBE2Z	-0.552483	10.6942	-7.02843	7.98385e-09	5.29446e-06	10.0505
TC0300013703.hg.1	RNF168	-0.847067	8.83346	-6.87491	1.35942e-08	8.80028e-06	9.5521
TC0200007067.hg.1	NRBP1	-0.730481	9.47524	-6.8482	1.49138e-08	9.43005e-06	9.4653
TC0400007120.hg.1	RBPJ	0.971072	8.8174	6.83113	1.58242e-08	9.77825e-06	9.40979
TC0500008296.hg.1	MAN2A1	-0.84452	7.63243	-6.78993	1.82562e-08	1.10304e-05	9.27581
TC0600011809.hg.1	CCND3	0.488542	9.48879	6.65129	2.95426e-08	1.72552e-05	8.82461
TC1700010209.hg.1	TLCD1	-1.00769	9.6148	-6.64852	2.9828e-08	1.72552e-05	8.8156
TC0200013836.hg.1	SEPTIN10	-0.90043	10.0219	-6.64223	3.04865e-08	1.72687e-05	8.79512
TC0100009558.hg.1	PTGFRN	-0.636945	9.22484	-6.50349	4.93587e-08	2.71458e-05	8.34323
TC1600011494.hg.1	ARL6IP1	-0.90001	11.3864	-6.49497	5.08414e-08	2.71458e-05	8.31547
TC1400008919.hg.1	CFL2	-0.496955	10.1711	-6.49453	5.0919e-08	2.71458e-05	8.31404
TC1400007495.hg.1	PLEKHH1	-0.785254	7.64657	-6.48228	5.31317e-08	2.77807e-05	8.27413
TC0300012048.hg.1	NA	-0.442591	11.0366	-6.45902	5.76013e-08	2.95495e-05	8.19836
TC2200006827.hg.1	GNAZ	-0.588879	7.23196	-6.41739	6.65607e-08	3.35133e-05	8.06272
TC2000008029.hg.1	MRGBP	-0.448971	8.34147	-6.40034	7.0621e-08	3.49112e-05	8.00716
TC2200007027.hg.1	NF2	-0.572782	9.56107	-6.38968	7.32848e-08	3.51939e-05	7.97242
TC0800008715.hg.1	ZHX2	-0.691724	7.12178	-6.38773	7.37817e-08	3.51939e-05	7.96608
TC1900006727.hg.1	UHRF1	-0.690711	9.97991	-6.31718	9.42588e-08	4.41863e-05	7.73623
TC0X00009215.hg.1	EIF1AX	-1.16609	10.6719	-6.29521	1.0173e-07	4.65485e-05	7.66465
TC0X00010840.hg.1	HS6ST2	-1.31872	8.26794	-6.29241	1.02722e-07	4.65485e-05	7.65554
TC0500008342.hg.1	DCP2	-0.491635	8.76673	-6.17149	1.56268e-07	6.96518e-05	7.26175
TC1100011083.hg.1	AHNAK	-0.594568	8.99061	-6.14721	1.69992e-07	7.45468e-05	7.18273
TC1500007977.hg.1	HYKK	-0.543191	6.96034	-6.14066	1.73895e-07	7.50482e-05	7.16142
TC0600007711.hg.1	ITPR3	-0.761157	8.65226	-6.13574	1.76885e-07	7.51457e-05	7.14542
TC0200009955.hg.1	CYBRD1	-0.756146	8.69851	-6.07494	2.18375e-07	9.13447e-05	6.94761
TC0700011054.hg.1	GRB10	-0.584935	7.70154	-6.00121	2.81905e-07	0.000116132	6.70787
TC1000007990.hg.1	DDIT4	-0.666704	9.31024	-5.94606	3.41174e-07	0.00013845	6.52872
TC1100013012.hg.1	STX3	-0.898055	9.51834	-5.94093	3.47283e-07	0.000138857	6.51206
TC0700009061.hg.1	CALU	0.578693	11.7598	5.90507	3.93137e-07	0.000154913	6.39562
TC1900011654.hg.1	PNPLA6	-0.97258	10.3251	-5.87995	4.28788e-07	0.000166547	6.31413
TC1100012303.hg.1	PPP2R1B	0.716028	9.44878	5.85828	4.62116e-07	0.000176964	6.24385
TC0600009459.hg.1	ENPP1	-0.729337	8.71561	-5.83923	4.93548e-07	0.000186376	6.18207
TC2000006444.hg.1	TRIB3	-0.818454	9.03591	-5.83497	5.00862e-07	0.000186547	6.16826
TC2000009198.hg.1	ADA	-0.940264	6.98685	-5.79031	5.84332e-07	0.000212901	6.02355
TC0X00008002.hg.1	BEX3	-0.618761	10.0504	-5.78648	5.92103e-07	0.000212901	6.01114
TC0500009123.hg.1	SLC36A1	0.565809	7.88136	5.78343	5.98375e-07	0.000212901	6.00125
TC0700008293.hg.1	STEAP2	-0.619229	9.33793	-5.78122	6.02941e-07	0.000212901	5.99411
TC1200008933.hg.1	TPCN1	-0.678835	8.72477	-5.74107	6.92472e-07	0.00024138	5.86414
TC1500010878.hg.1	INTS14	-0.67439	10.5453	-5.68909	8.28276e-07	0.000285063	5.69602
TC0300011158.hg.1	WDR82	-0.475971	11.2214	-5.67914	8.57139e-07	0.000291309	5.66387
TC0300013834.hg.1	RAD54L2	0.559934	7.56106	5.66642	8.95485e-07	0.000299029	5.62278
23068494	NA	-0.499053	7.9187	-5.66084	9.12849e-07	0.000299029	5.60476
TC1500010731.hg.1	LOC100419583	-0.499053	7.9187	-5.66084	9.12849e-07	0.000299029	5.60476
23066351	NA	0.457136	8.89615	5.64145	9.75818e-07	0.000312135	5.54214
23066378	NA	0.457136	8.89615	5.64145	9.75818e-07	0.000312135	5.54214
TC1200008508.hg.1	VEZT	-0.791684	8.69341	-5.62988	1.0154e-06	0.00032102	5.50482
TC1100010089.hg.1	RNF141	-0.547938	11.5723	-5.60977	1.0881e-06	0.000337903	5.43991
TC0800011815.hg.1	CYRIB	0.511624	10.5299	5.60828	1.09366e-06	0.000337903	5.43513
TC0700013343.hg.1	ZNRF2	-0.717726	8.08678	-5.57735	1.21627e-06	0.000368159	5.33539
TC0500007249.hg.1	C5orf51	-0.721406	9.79915	-5.57678	1.21867e-06	0.000368159	5.33354
TC1400010716.hg.1	HOMEZ	-0.460186	9.01934	-5.52618	1.44972e-06	0.000433148	5.1706
TC0800009872.hg.1	TNFRSF10D	0.727262	9.91731	5.52121	1.47464e-06	0.000435805	5.1546
TC1700007097.hg.1	GID4	-0.61392	7.95301	-5.51483	1.50728e-06	0.000440661	5.13406
TC0100007331.hg.1	ELOA	0.461605	8.82789	5.4996	1.58801e-06	0.000459323	5.0851
TC0600010008.hg.1	GTF2H5	-0.610405	8.99985	-5.49316	1.62344e-06	0.000464628	5.06439
23074045	NA	-0.897715	7.78609	-5.47457	1.73019e-06	0.000490022	5.00463
TC1900008056.hg.1	MED29	-0.389301	8.44697	-5.46761	1.7719e-06	0.00049666	4.98228
TC2100008000.hg.1	GART	-0.416796	10.6899	-5.46438	1.79158e-06	0.000497054	4.97191
TC0X00009007.hg.1	PUDP	-0.506977	8.34859	-5.45735	1.83521e-06	0.000504017	4.94933
TC1500007518.hg.1	RAB8B	-0.64235	7.97488	-5.42954	2.01843e-06	0.000548791	4.86004
TC0400010694.hg.1	ERVMER34-1	-0.537363	8.4235	-5.38916	2.31713e-06	0.000623768	4.73056
TC0100014947.hg.1	TMED5	-0.632352	10.5277	-5.36757	2.49439e-06	0.000664901	4.66141
TC0200016530.hg.1	PLEKHB2	-0.503434	10.2171	-5.35254	2.62561e-06	0.000693084	4.61332
TC1000011026.hg.1	USP54	-0.538305	7.04126	-5.33426	2.79451e-06	0.000730575	4.55484
TC0500007368.hg.1	ITGA2	0.653139	8.0437	5.30808	3.05525e-06	0.000791136	4.47117
TC0700008786.hg.1	DNAJB9	-0.499771	8.4339	-5.2874	3.27816e-06	0.000840848	4.40512
TC1200012143.hg.1	NA	0.45366	8.0294	5.26026	3.59526e-06	0.000913475	4.31853
TC0700007367.hg.1	NA	-0.451376	9.57289	-5.25755	3.6285e-06	0.000913475	4.30991
TC1200012764.hg.1	NA	0.48795	8.18579	5.24993	3.72377e-06	0.000928859	4.2856
TC0300013104.hg.1	EIF5A2	-0.776439	9.31594	-5.24554	3.77967e-06	0.000929938	4.27163
TC0200015838.hg.1	FARSB	-0.318832	11.7564	-5.24423	3.7965e-06	0.000929938	4.26747
TC0500012879.hg.1	BOD1	0.540044	9.68601	5.21841	4.14457e-06	0.00100613	4.18522
TC0X00010804.hg.1	ZNF280C	-0.568944	9.32439	-5.21518	4.19033e-06	0.00100824	4.17493
TC0700013291.hg.1	ESYT2	0.647565	9.51658	5.2053	4.33313e-06	0.00103345	4.14351
TC0100010112.hg.1	SLC50A1	-0.72641	8.4991	-5.20005	4.41097e-06	0.00104287	4.12682
TC0900009949.hg.1	TPM2	-0.320279	10.9293	-5.16773	4.92196e-06	0.00115365	4.02406
TC0300009789.hg.1	ST6GAL1	-0.527119	8.36771	-5.15679	5.10778e-06	0.00118697	3.98933
TC1000011839.hg.1	GPAM	-0.897089	8.24426	-5.14351	5.34266e-06	0.00123103	3.94719
TC1700006899.hg.1	NA	0.598238	10.9754	5.12824	5.62597e-06	0.00128418	3.89877
TC0900010779.hg.1	SPTLC1	-0.712379	9.57502	-5.12605	5.6678e-06	0.00128418	3.89182
TC0900011035.hg.1	PGAP4	-0.664187	8.55694	-5.11751	5.83378e-06	0.00131086	3.86477
TC2100007318.hg.1	RRP1B	-0.331083	9.86282	-5.08024	6.61681e-06	0.00145261	3.74676
23070232	NA	-0.409434	10.8004	-5.07988	6.62485e-06	0.00145261	3.74562
TC1700010501.hg.1	DDX52	-0.409434	10.8004	-5.07988	6.62485e-06	0.00145261	3.74562
TC2200009357.hg.1	PACSIN2	-0.385828	9.52704	-5.07689	6.69204e-06	0.0014556	3.73616
TC1100009043.hg.1	DIXDC1	-0.659176	6.99462	-5.06389	6.99217e-06	0.00150881	3.69506
TC1100010063.hg.1	TMEM41B	-0.744896	8.79897	-5.06032	7.07673e-06	0.00151503	3.6838
TC2000009956.hg.1	PCMTD2	-0.82783	8.0351	-5.04392	7.47916e-06	0.00158868	3.63199
TC2200009335.hg.1	THOC5	0.352122	10.1076	5.01857	8.14586e-06	0.00171688	3.552
TC0600007847.hg.1	CDKN1A	0.474109	9.83978	5.00552	8.51173e-06	0.0017802	3.51086
TC0700011982.hg.1	CASTOR3	0.607682	8.23165	4.99993	8.67318e-06	0.00180012	3.49326
TC2000006829.hg.1	POLR3F	0.432899	8.65519	4.99513	8.81453e-06	0.00181559	3.47812
TC0100017948.hg.1	CHML	-0.814486	7.02732	-4.99003	8.96683e-06	0.00183308	3.46208
TC0700008583.hg.1	AP1S1	-0.348343	8.4823	-4.969	9.62359e-06	0.00195266	3.39589
23070268	NA	-0.421272	7.77509	-4.95511	1.00828e-05	0.00203068	3.35224
TC1300009924.hg.1	GAS6	0.398711	8.77248	4.9467	1.03716e-05	0.00207348	3.32581
TC0700013620.hg.1	IMPDH1	-0.415269	9.30169	-4.94232	1.0525e-05	0.00208879	3.31206
TC1000008984.hg.1	FHIP2A	-0.638982	8.73751	-4.92912	1.10014e-05	0.00216751	3.27062
TC0100008625.hg.1	PDE4B	-0.490961	9.8455	-4.91723	1.14486e-05	0.00223727	3.23332
TC1700012324.hg.1	ABR	-0.416817	7.871	-4.91538	1.152e-05	0.00223727	3.2275
TC1100007216.hg.1	PRRG4	0.521797	7.86567	4.89566	1.23061e-05	0.00237299	3.16572
TC0500011260.hg.1	SERINC5	-0.641557	8.93082	-4.84823	1.44203e-05	0.00276107	3.01737
TC0400012029.hg.1	OTUD4	-0.730104	10.2095	-4.84223	1.47122e-05	0.00279727	2.99862
TC1600008698.hg.1	GSE1	0.39609	8.98172	4.82285	1.56945e-05	0.00296331	2.93816
TC0700008023.hg.1	CASTOR2	0.577503	8.51043	4.80732	1.65285e-05	0.00307327	2.88974
TC0100013882.hg.1	FOXJ3	-0.457778	10.4834	-4.80714	1.6538e-05	0.00307327	2.8892
TC2000007132.hg.1	DNMT3B	0.739368	8.26459	4.80573	1.66159e-05	0.00307327	2.8848
TC1200012105.hg.1	WSB2	-0.37723	10.7403	-4.79826	1.70345e-05	0.0031294	2.86153
TC0500009131.hg.1	G3BP1	-0.399212	11.5598	-4.78929	1.75507e-05	0.00320259	2.83362
TC0900010462.hg.1	RFK	0.639425	9.34872	4.78473	1.78192e-05	0.00322992	2.81942
TC1900009302.hg.1	PIP5K1C	-0.423529	8.98641	-4.77742	1.82576e-05	0.00328746	2.79669
TC1800006889.hg.1	RIOK3	0.601883	9.1208	4.75569	1.96251e-05	0.00351044	2.72916
TC0100006989.hg.1	DNAJC16	-0.535628	9.37492	-4.75356	1.97642e-05	0.00351222	2.72256
TC0X00009486.hg.1	MAOB	0.535047	7.689	4.74118	2.05938e-05	0.00363588	2.68412
23070301	NA	-0.381379	8.274	-4.70203	2.3447e-05	0.0041129	2.56286
TC2000008815.hg.1	BCL2L1	-0.415744	9.59786	-4.69881	2.36989e-05	0.00411825	2.55287
TC0300009459.hg.1	GPR160	-0.515216	8.76618	-4.69765	2.379e-05	0.00411825	2.54928
TC1500007077.hg.1	WDR76	0.507248	9.35113	4.69585	2.39319e-05	0.00411825	2.54373
TC0600013794.hg.1	AGPAT4	0.51016	6.5827	4.67033	2.60395e-05	0.00445276	2.46487
TC0500013429.hg.1	RNF130	-0.511247	9.85747	-4.65651	2.72562e-05	0.00463167	2.42221
TC1000008643.hg.1	SCD	-0.364738	11.8881	-4.65277	2.75946e-05	0.00466007	2.41069
TC0100016685.hg.1	TRMT1L	-0.616026	8.92279	-4.64685	2.81387e-05	0.00472261	2.39245
TC0200007297.hg.1	GEMIN6	-0.54269	8.37143	-4.64368	2.84348e-05	0.00474303	2.38267
TC1000011993.hg.1	PRDX3	-0.55969	11.5393	-4.61276	3.14859e-05	0.00521994	2.28749
TC0100012601.hg.1	LRRC47	-0.383681	9.87808	-4.6024	3.25777e-05	0.00536821	2.25567
TC1500006925.hg.1	THBS1	-0.403042	8.25196	-4.59891	3.29539e-05	0.00539749	2.24495
TC1600009381.hg.1	DEXI	-0.492834	8.88722	-4.59702	3.31591e-05	0.00539857	2.23915
TC0X00011382.hg.1	ACSL4	-0.761403	8.70656	-4.58568	3.44191e-05	0.00557036	2.20434
TC0600007887.hg.1	ZFAND3	0.393316	9.78988	4.58315	3.47064e-05	0.00558362	2.19658
TC2200009028.hg.1	CERK	-0.591806	9.13621	-4.57847	3.52447e-05	0.00563687	2.18221
TC0900008197.hg.1	GALNT12	-0.462623	8.84105	-4.57536	3.56062e-05	0.00566139	2.17269
TC0500013229.hg.1	C5orf24	-0.538926	9.46579	-4.56486	3.68552e-05	0.00582591	2.14051
TC0100010661.hg.1	DARS2	-0.379685	9.68247	-4.54177	3.9755e-05	0.00622016	2.06984
TC0400012956.hg.1	ELOVL6	-0.446056	10.2861	-4.54137	3.98068e-05	0.00622016	2.06863
TC2000008493.hg.1	BFSP1	-0.559247	6.62028	-4.53597	4.05176e-05	0.00629505	2.05211
23070243	NA	-0.312988	11.4697	-4.53235	4.10009e-05	0.00633394	2.04105
TC0700008873.hg.1	CAV1	-0.340764	11.8646	-4.52388	4.21538e-05	0.00647525	2.01518
TC2200009328.hg.1	HPS4	-0.368019	9.61192	-4.51563	4.33081e-05	0.00661519	1.98998
TC0400010033.hg.1	WDR1	0.369064	11.4128	4.50494	4.48485e-05	0.0068122	1.95739
TC1500007910.hg.1	UBE2Q2	-0.62116	7.01772	-4.49765	4.59298e-05	0.00693769	1.93517
TC1200011752.hg.1	GLT8D2	-0.558621	7.53874	-4.4936	4.65417e-05	0.00699128	1.92283
TC1200010833.hg.1	NA	-0.372762	10.257	-4.47534	4.94004e-05	0.00737993	1.86724
TC0200013861.hg.1	MALL	-0.474723	11.7977	-4.47052	5.01829e-05	0.00745586	1.85259
TC0300008945.hg.1	MRAS	-0.570168	7.27984	-4.4626	5.14962e-05	0.0076094	1.82851
TC0700008582.hg.1	SERPINE1	0.6632	8.22412	4.45799	5.22753e-05	0.00768278	1.81451
TC0100018496.hg.1	PYGO2	0.554056	7.45225	4.44035	5.53665e-05	0.00806732	1.76097
TC1100012444.hg.1	PCSK7	0.410449	7.81334	4.43969	5.54853e-05	0.00806732	1.75897
TC0500012238.hg.1	HBEGF	-0.468192	7.61933	-4.43387	5.65468e-05	0.00817792	1.74131
TC0X00009762.hg.1	HSD17B10	0.456837	9.25068	4.42601	5.80105e-05	0.00834523	1.71749
TC0800006980.hg.1	SLC39A14	-0.477965	10.705	-4.42243	5.86896e-05	0.00839849	1.70665
TC1600011566.hg.1	TMEM170A	-0.75059	9.90484	-4.4206	5.90384e-05	0.00840416	1.70113
TC1400009649.hg.1	NUMB	0.437217	8.8321	4.40148	6.28202e-05	0.00889592	1.64329
TC0400012950.hg.1	NA	-0.46789	5.48743	-4.39118	6.49555e-05	0.00915065	1.61215
TC0100015803.hg.1	TDRKH	-0.501423	7.01093	-4.38806	6.56154e-05	0.00919596	1.60274
TC1400009787.hg.1	SPTLC2	-0.575816	9.74079	-4.38025	6.72967e-05	0.00938323	1.57917
TC0300007068.hg.1	OXSR1	-0.426421	11.0084	-4.37194	6.91334e-05	0.00959014	1.5541
TC0400008483.hg.1	UGT8	-0.419168	8.75887	-4.35863	7.21766e-05	0.00996	1.51399
TC1300007780.hg.1	RAP2A	-0.64592	8.99381	-4.35711	7.25322e-05	0.00996	1.50941
TC1200011330.hg.1	E2F7	-0.389004	8.95087	-4.33477	7.79606e-05	0.0106516	1.44223
TC0400006546.hg.1	NSD2	0.265967	10.196	4.33207	7.86433e-05	0.0106702	1.43412
TC1000008558.hg.1	LCOR	-0.493197	8.40252	-4.3299	7.91966e-05	0.0106702	1.42759
TC0500008437.hg.1	TNFAIP8	-0.65507	6.89463	-4.32937	7.93309e-05	0.0106702	1.42601
TC0100013323.hg.1	STPG1	-0.421898	8.74702	-4.32807	7.96665e-05	0.0106702	1.42209
TC0200006891.hg.1	RHOB	-0.457045	9.38	-4.32639	8.00979e-05	0.0106754	1.41706
TC0700012636.hg.1	PODXL	-0.283664	9.04611	-4.32352	8.08437e-05	0.0107222	1.40843
TC1200010795.hg.1	RARG	-0.404217	7.9903	-4.32152	8.1367e-05	0.0107393	1.40243
TC0800011731.hg.1	WASHC5	-0.54443	9.4526	-4.31096	8.41852e-05	0.0110575	1.37075
TC0700008747.hg.1	HBP1	-0.618599	8.04108	-4.30821	8.49328e-05	0.0111021	1.36252
TC0900009711.hg.1	NA	0.520782	6.64132	4.30282	8.64212e-05	0.0112426	1.34636
TC2000006872.hg.1	INSM1	0.446521	5.8478	4.29712	8.80225e-05	0.0113964	1.32928
TC1100012831.hg.1	ZBTB44	-0.581761	8.09337	-4.29407	8.88891e-05	0.0114478	1.32016
TC1500010723.hg.1	CHAC1	-1.02764	9.32042	-4.29277	8.92617e-05	0.0114478	1.31627
TC1000008961.hg.1	NHLRC2	-0.563561	10.2588	-4.29112	8.97365e-05	0.0114547	1.31134
TC0100018519.hg.1	F11R	0.226924	10.7345	4.27624	9.41338e-05	0.0119598	1.26684
TC0900010311.hg.1	FAM27E3	-0.55755	8.3376	-4.2592	9.94312e-05	0.0125741	1.21593
TC0300013357.hg.1	PARL	-0.581563	9.42758	-4.24977	0.000102484	0.0129001	1.18782
TC1200012755.hg.1	PRR4	0.575752	6.23774	4.24578	0.000103801	0.0130058	1.17594
TC0700013370.hg.1	NA	-0.537221	9.24886	-4.24006	0.000105723	0.0131856	1.15889
TC0600008127.hg.1	SLC29A1	-0.380473	9.96271	-4.23864	0.000106206	0.0131856	1.15465
TC1100013075.hg.1	DDIAS	-0.747661	8.35602	-4.23541	0.00010731	0.0131873	1.14504
TC1100011157.hg.1	PPP1R14B	-0.255872	11.4823	-4.2351	0.000107417	0.0131873	1.14411
TC0100013339.hg.1	RUNX3	-0.424375	8.22473	-4.23435	0.000107675	0.0131873	1.14188
TC0100013287.hg.1	E2F2	0.330471	7.89393	4.22762	0.00011002	0.013414	1.12187
TC1800006841.hg.1	MIB1	-0.629133	7.60183	-4.22376	0.000111387	0.0135201	1.11039
TC1700007585.hg.1	SLFN5	-0.48317	7.89054	-4.21886	0.000113148	0.0136728	1.09581
TC2100007852.hg.1	RWDD2B	-0.545507	8.79297	-4.21281	0.000115356	0.0137873	1.07786
TC1800008399.hg.1	B4GALT6	-0.484628	6.67204	-4.21192	0.000115684	0.0137873	1.07522
TC1300008713.hg.1	KBTBD6	-0.544713	7.03973	-4.2112	0.000115951	0.0137873	1.07307
TC0200007825.hg.1	CEP68	-0.330858	8.7698	-4.21074	0.000116123	0.0137873	1.07169
23066349	NA	0.500543	6.74638	4.20054	0.000119968	0.0141817	1.04144
TC0200015529.hg.1	MDH1B	-0.423441	6.57281	-4.18206	0.000127254	0.014978	0.986664
TC1300009994.hg.1	ERCC5	0.436883	9.45246	4.17153	0.000131595	0.0152473	0.95552
TC1500010784.hg.1	NA	0.461409	10.7161	4.17091	0.000131855	0.0152473	0.953681
23075671	NA	-0.390162	8.60317	-4.17087	0.000131872	0.0152473	0.953564
23075992	NA	-0.390162	8.60317	-4.17087	0.000131872	0.0152473	0.953564
TC0800011625.hg.1	TAF2	0.292578	10.7392	4.16936	0.00013251	0.0152473	0.949084
TC1600011045.hg.1	MBTPS1	0.403587	9.75973	4.16842	0.000132907	0.0152473	0.946307
TC1300007152.hg.1	FNDC3A	0.330499	8.90968	4.1668	0.000133594	0.0152617	0.941521
TC0200013114.hg.1	M1AP	-0.352397	9.79399	-4.16355	0.000134984	0.015356	0.931905
TC1500009149.hg.1	NDUFAF1	-0.641484	8.84716	-4.15953	0.000136719	0.0154885	0.920051
TC0100008260.hg.1	CDKN2C	0.27891	7.55286	4.1568	0.000137913	0.015559	0.911977
TC0100007954.hg.1	SMAP2	0.373273	9.38805	4.15253	0.000139797	0.0157064	0.899382
TC0800010275.hg.1	PLAT	-0.334021	8.71145	-4.14839	0.000141652	0.0158493	0.887142
TC1400010748.hg.1	LINC01588	-0.467986	6.17313	-4.14317	0.000144018	0.0159588	0.871769
TC1000007785.hg.1	NRBF2	0.623326	8.05473	4.14238	0.000144383	0.0159588	0.869421
TC1000011704.hg.1	NT5C2	0.386662	10.1641	4.14236	0.000144392	0.0159588	0.869363
TC1700007602.hg.1	TAF15	-0.308225	11.5305	-4.14019	0.000145389	0.0160039	0.862979
TC2200009336.hg.1	NIPSNAP1	-0.458749	8.87716	-4.13178	0.000149324	0.0163709	0.83819
TC1200010944.hg.1	ZBTB39	-0.387633	8.15796	-4.12723	0.000151498	0.0164904	0.824781
TC0200012961.hg.1	AAK1	-0.367697	8.22213	-4.12696	0.000151627	0.0164904	0.823988
TC1000012603.hg.1	FAM53B	0.336088	8.5615	4.11848	0.000155756	0.016872	0.799057
TC0500008308.hg.1	WDR36	-0.707958	9.94483	-4.11591	0.000157032	0.0169426	0.791493
TC2000009448.hg.1	KCNG1	-0.478723	8.10528	-4.11273	0.000158626	0.0170469	0.782123
TC1800006513.hg.1	TGIF1	-0.240828	11.6293	-4.10625	0.000161913	0.0173317	0.763097
TC0800012386.hg.1	NA	-0.350558	10.0548	-4.09581	0.000167351	0.0177285	0.732452
TC0400007556.hg.1	SRD5A3	-0.483617	10.1301	-4.09542	0.000167558	0.0177285	0.731307
TC1600008220.hg.1	UTP4	0.210052	11.8341	4.09539	0.000167576	0.0177285	0.731206
TC0300009916.hg.1	HES1	-0.555743	8.69786	-4.09293	0.000168881	0.0177973	0.724011
TC1500007856.hg.1	CSK	0.330784	8.62689	4.08886	0.000171069	0.0179583	0.712075
TC1200009137.hg.1	MLEC	-0.246859	11.1631	-4.08681	0.000172185	0.018006	0.706043
TC0800011669.hg.1	DERL1	0.281565	10.9016	4.08154	0.000175075	0.018238	0.69061
TC0800007957.hg.1	RDH10	-0.332745	9.826	-4.07806	0.00017701	0.0183692	0.680417
TC0100018238.hg.1	DNAJB4	-0.714911	9.44472	-4.07549	0.000178454	0.0184487	0.672884
TC1400006715.hg.1	PCK2	-0.486137	7.91342	-4.07261	0.000180083	0.0185465	0.66446
TC1500007091.hg.1	CTDSPL2	-0.559481	10.1076	-4.05998	0.000187401	0.0192274	0.627536
TC1900007265.hg.1	FAM32A	0.289048	9.79441	4.04606	0.000195806	0.0200142	0.586874
TC0X00008811.hg.1	TMEM187	-0.441707	6.72453	-4.04479	0.00019659	0.0200191	0.583171
TC0900007667.hg.1	PSAT1	-0.438775	12.1619	-4.01852	0.000213516	0.0216615	0.506656
TC0200015869.hg.1	AP1S3	0.424427	11.0976	4.00615	0.000221974	0.0224263	0.470678
TC0600007613.hg.1	NA	-0.455313	10.3092	-4.0051	0.000222704	0.0224263	0.467636
TC0100015049.hg.1	FRRS1	0.60265	7.96054	4.00022	0.000226138	0.0226681	0.453467
TC0Y00006730.hg.1	EIF1AY	-0.370785	5.30918	-3.99933	0.000226772	0.0226681	0.450875
TC0100014349.hg.1	JUN	-0.446267	7.46953	-3.98905	0.000234191	0.0233238	0.421073
TC0600012040.hg.1	TRAM2	-0.284753	10.1037	-3.98468	0.00023742	0.0235074	0.408394
TC2000008968.hg.1	UQCC1	-0.311665	9.12365	-3.98422	0.000237763	0.0235074	0.407058
TC2200009353.hg.1	SUN2	0.426684	7.70517	3.98114	0.000240063	0.0236488	0.398148
TC0200013257.hg.1	TGOLN2	-0.314841	9.24293	-3.97652	0.00024356	0.0238784	0.384761
TC1400008591.hg.1	PIP4P1	-0.329853	7.80653	-3.97574	0.00024415	0.0238784	0.382522
TC0600009059.hg.1	FOXO3	-0.284862	9.5262	-3.96519	0.00025234	0.024591	0.351988
TC0200008921.hg.1	TTL	0.379151	9.20418	3.96393	0.000253332	0.0245994	0.348361
TC2100008424.hg.1	SLC19A1	0.422847	10.2477	3.95254	0.000262501	0.0253991	0.315463
TC0500007681.hg.1	OCLN	-0.353929	10.2537	-3.95105	0.000263731	0.0254276	0.311138
TC0600011381.hg.1	FLOT1	-0.370374	9.10904	-3.94126	0.000271903	0.0261229	0.282911
TC0700007596.hg.1	EGFR	0.296285	8.61899	3.93896	0.000273857	0.0262179	0.276291
TC0100008978.hg.1	LRRC8B	-0.423932	8.957	-3.93137	0.000280411	0.0267512	0.254417
TC1400009684.hg.1	ALDH6A1	-0.391463	6.64681	-3.91302	0.00029688	0.0282234	0.20165
TC1000007797.hg.1	REEP3	-0.499648	8.66348	-3.90954	0.000300111	0.0284311	0.191645
TC2200008370.hg.1	XBP1	-0.312022	9.30453	-3.90425	0.000305075	0.028801	0.176482
TC0500010423.hg.1	MTMR12	-0.513912	8.30887	-3.89727	0.000311762	0.0293203	0.156444
TC1000012581.hg.1	ARHGAP19-SLIT1	-0.434913	9.52692	-3.89586	0.000313124	0.0293203	0.152414
TC1400009184.hg.1	TXNDC16	-0.570789	5.27729	-3.89516	0.000313811	0.0293203	0.150391
TC0500008698.hg.1	JADE2	-0.377209	8.4016	-3.88892	0.000319938	0.0297904	0.132521
TC1000010273.hg.1	NRP1	0.695693	7.92678	3.88682	0.000322027	0.0298825	0.12651
TC1700008690.hg.1	PITPNC1	0.387872	9.21156	3.8833	0.000325557	0.0301074	0.116437
TC1400007320.hg.1	DACT1	-0.453352	6.63357	-3.87332	0.000335775	0.0309265	0.0878889
TC0700013471.hg.1	NA	-0.333319	5.54662	-3.87244	0.000336689	0.0309265	0.0853788
TC0400011978.hg.1	TBC1D9	-0.430137	6.65714	-3.86697	0.000342437	0.0313485	0.0697447
23075843	NA	-0.362793	8.61192	-3.86252	0.000347185	0.0316766	0.0570265
TC1400009123.hg.1	SOS2	0.485918	6.87156	3.85823	0.000351811	0.0318929	0.0448033
TC1000009063.hg.1	DENND10	-0.329671	10.4695	-3.85815	0.000351902	0.0318929	0.0445652
TC0600010002.hg.1	SYNJ2	0.318661	7.50298	3.85597	0.000354277	0.0319862	0.0383546
TC0200012459.hg.1	SRBD1	-0.518419	9.06862	-3.85505	0.000355285	0.0319862	0.0357314
TC0200009487.hg.1	SPOPL	-0.734593	9.82808	-3.85149	0.000359214	0.0322333	0.0255754
TC1400009426.hg.1	MAX	-0.304915	9.8399	-3.84953	0.000361391	0.032249	0.0199983
TC0600007864.hg.1	TBC1D22B	-0.442757	7.67035	-3.84891	0.000362086	0.032249	0.0182252
TC2200008444.hg.1	SEC14L4	-0.33512	7.62624	-3.84757	0.00036359	0.032249	0.0143965
TC2200007615.hg.1	RIBC2	-0.383708	7.19038	-3.84606	0.000365288	0.032249	0.0100961
TC1700012309.hg.1	METTL23	-0.47156	10.0148	-3.84603	0.00036532	0.032249	0.010015
TC1400007145.hg.1	FRMD6	-0.421547	6.98684	-3.83601	0.000376789	0.0330907	-0.0185189
TC0300008563.hg.1	SLC49A4	-0.341302	9.05362	-3.83528	0.000377629	0.0330907	-0.0205734
TC2000007243.hg.1	AAR2	-0.22484	10.0463	-3.83356	0.000379642	0.0330907	-0.0254791
TC0300010913.hg.1	CDCP1	0.222117	11.5176	3.83349	0.000379723	0.0330907	-0.0256769
TC1000012162.hg.1	UROS	-0.2952	9.2667	-3.82722	0.000387129	0.0336283	-0.0435019
TC1500008485.hg.1	IGF1R	-0.333205	7.95104	-3.81546	0.000401394	0.0347564	-0.0768906
TC2100008098.hg.1	VPS26C	-0.310669	9.54436	-3.80886	0.000409619	0.035356	-0.0956015
23076302	NA	-0.346529	8.11445	-3.79955	0.000421505	0.0361524	-0.121984
23076461	NA	-0.346529	8.11445	-3.79955	0.000421505	0.0361524	-0.121984
TC1900008505.hg.1	BAX	-0.36765	9.80105	-3.79301	0.000430049	0.0367692	-0.14049
TC0300007161.hg.1	VIPR1	-0.430829	7.4508	-3.78515	0.000440541	0.0375482	-0.162716
TC0300011175.hg.1	PBRM1	-0.34884	8.70652	-3.78307	0.000443356	0.03767	-0.168587
TC1400007679.hg.1	ISCA2	-0.413274	7.78286	-3.7815	0.000445491	0.0377335	-0.173016
TC0700008149.hg.1	PHTF2	-0.829832	8.41726	-3.77754	0.000450932	0.0380757	-0.184206
TC0900012225.hg.1	RNF38	0.417907	10.4233	3.77517	0.000454214	0.0382341	-0.19089
TC0400008618.hg.1	FGF2	-0.550147	8.66176	-3.76653	0.000466384	0.0391374	-0.21526
TC0200013603.hg.1	MITD1	0.341903	8.20186	3.75931	0.000476793	0.0398878	-0.235602
TC1000008385.hg.1	STAMBPL1	-0.624549	8.04777	-3.75431	0.000484134	0.0402613	-0.249678
TC1900008300.hg.1	RELB	0.370531	6.62251	3.75354	0.000485281	0.0402613	-0.251859
TC0900011962.hg.1	NACC2	-0.334936	8.29247	-3.75325	0.0004857	0.0402613	-0.252654
TC0600014361.hg.1	CNKSR3	-0.324826	7.41476	-3.74838	0.000492979	0.0407404	-0.266358
TC1400007710.hg.1	JDP2	-0.31304	8.08384	-3.74575	0.000496962	0.0409371	-0.27377
TC1700010239.hg.1	NUFIP2	-0.303175	9.7544	-3.74482	0.00049837	0.0409371	-0.276376
TC0300012924.hg.1	VEPH1	-0.460155	7.21279	-3.74322	0.000500801	0.0409782	-0.280858
23066344	NA	0.410346	6.06203	3.74153	0.000503392	0.0409782	-0.285612
23066369	NA	0.410346	6.06203	3.74153	0.000503392	0.0409782	-0.285612
TC2000009204.hg.1	TOMM34	-0.248368	10.7326	-3.73516	0.000513261	0.0416569	-0.303493
TC0100007406.hg.1	LDLRAP1	0.327979	9.22749	3.72346	0.000531891	0.0429565	-0.336322
TC1700010254.hg.1	SSH2	0.285495	8.88699	3.72312	0.000532434	0.0429565	-0.337262
TC0200011171.hg.1	SH3BP4	-0.24851	10.1079	-3.72181	0.000534569	0.0429859	-0.340946
TC1200012706.hg.1	ACAD10	-0.335008	7.19949	-3.72095	0.00053596	0.0429859	-0.343338
TC1600007982.hg.1	HERPUD1	-0.396869	9.77027	-3.70554	0.000561674	0.0449157	-0.386472
TC0400009137.hg.1	FNIP2	0.411797	7.12231	3.7039	0.000564472	0.0450072	-0.391046
TC2000008267.hg.1	RASSF2	-0.3433	7.45268	-3.70003	0.000571143	0.0454059	-0.401857
TC0300010515.hg.1	NKIRAS1	0.429759	9.32174	3.6974	0.000575732	0.0456372	-0.409219
TC1100008120.hg.1	KDM2A	-0.272378	9.3878	-3.69368	0.000582266	0.046021	-0.419602
TC0400008345.hg.1	SGMS2	-0.719826	8.52672	-3.6887	0.000591115	0.046585	-0.433478
TC0500007201.hg.1	OSMR	-0.379831	8.89604	-3.68743	0.0005934	0.0466299	-0.437027
TC1200008041.hg.1	HMGA2	0.372767	9.43929	3.68298	0.000601442	0.0470716	-0.449411
TC1700007319.hg.1	WSB1	0.682304	9.33574	3.6816	0.000603968	0.0470716	-0.453265
TC0900008474.hg.1	SNX30	0.394198	7.98817	3.68147	0.000604215	0.0470716	-0.453641
TC2200007406.hg.1	ATF4	-0.338763	10.8207	-3.67943	0.000607955	0.0472277	-0.459316
TC0400010500.hg.1	RBM47	-0.320291	8.73646	-3.67821	0.000610198	0.0472669	-0.462703
TC0500013153.hg.1	MTRR	0.337577	10.0911	3.67098	0.000623702	0.0481757	-0.482832
TC0900008854.hg.1	SWI5	-0.485273	6.52099	-3.66502	0.00063505	0.0489132	-0.499411
TC1000007056.hg.1	THNSL1	-0.542961	7.18956	-3.66248	0.000639941	0.0490579	-0.506464
TC1900008763.hg.1	DPRX	0.345894	5.03697	3.66217	0.000640537	0.0490579	-0.50732
TC0900011523.hg.1	HSPA5	-0.217094	12.2592	-3.65945	0.000645826	0.049324	-0.514879
TC1600008178.hg.1	PSKH1	-0.332032	8.1983	-3.65609	0.000652412	0.0496875	-0.524206
TC0100018484.hg.1	MCL1	0.272749	10.8266	3.64991	0.000664684	0.0504807	-0.541334
TC0900011378.hg.1	CDK5RAP2	0.338025	8.18016	3.64513	0.000674334	0.0510709	-0.554579
TC1500007196.hg.1	SLC27A2	-0.559176	9.27225	-3.63378	0.000697798	0.0524462	-0.586006
23076138	NA	-0.325307	9.12525	-3.63346	0.000698476	0.0524462	-0.586898
TC0100013949.hg.1	SLC6A9	-0.331774	8.76675	-3.63266	0.000700165	0.0524462	-0.589116
TC0800009641.hg.1	FAM86B1	-0.210733	10.7094	-3.63264	0.000700209	0.0524462	-0.589174
TC1600010596.hg.1	DYNC1LI2	-0.470002	10.3714	-3.62889	0.000708159	0.052896	-0.599545
TC0400006712.hg.1	TADA2B	0.386267	8.52904	3.62438	0.000717819	0.0534707	-0.61199
TC1200007505.hg.1	PFKM	-0.254989	9.6735	-3.61741	0.000733035	0.0544549	-0.631254
TC0900011660.hg.1	KYAT1	0.312102	7.15632	3.61374	0.000741156	0.0549081	-0.64137
23075490	NA	-0.332335	7.88751	-3.61026	0.00074895	0.0550357	-0.650975
TC0500007690.hg.1	NA	-0.332335	7.88751	-3.61026	0.00074895	0.0550357	-0.650975
TC0500007698.hg.1	NA	-0.332335	7.88751	-3.61026	0.00074895	0.0550357	-0.650975
TC1000011596.hg.1	DNMBP	0.2641	10.3095	3.60924	0.000751247	0.0550557	-0.653787
TC1900009600.hg.1	FBXL12	0.403969	8.41895	3.60128	0.000769404	0.0562348	-0.67571
TC0300010357.hg.1	CHCHD4	-0.309083	9.25478	-3.59446	0.000785286	0.0572416	-0.694461
TC0200007419.hg.1	CAMKMT	0.495282	8.07699	3.5862	0.00080496	0.0585188	-0.717168
TC1300008359.hg.1	PARP4	0.253154	9.77933	3.58488	0.000808142	0.0585935	-0.720788
TC0400011732.hg.1	NDNF	-0.351456	5.64446	-3.58225	0.000814532	0.0588998	-0.728014
23066376	NA	0.442749	7.51145	3.57933	0.00082167	0.0592583	-0.736018
TC0100007412.hg.1	MAN1C1	0.354272	5.26283	3.57592	0.000830104	0.0597082	-0.745387
TC0X00010029.hg.1	RPS4X	-0.27822	12.9089	-3.56691	0.000852755	0.0611756	-0.770077
TC1200012629.hg.1	DAZAP2	0.290625	12.1657	3.56179	0.00086587	0.0616431	-0.784073
HTA2-pos-3597944_st	NA	-0.213163	12.8807	-3.56154	0.000866517	0.0616431	-0.784758
TC0X00009153.hg.1	CTPS2	-0.378656	9.16939	-3.56079	0.000868457	0.0616431	-0.786808
TC0100015645.hg.1	NBPF11	0.311872	7.8342	3.56058	0.000868999	0.0616431	-0.787381
TC1700006546.hg.1	SRR	-0.539929	8.70505	-3.55996	0.000870608	0.0616431	-0.789077
TC1200010633.hg.1	MCRS1	0.390894	9.77679	3.55886	0.000873481	0.0616859	-0.792098
TC0900009779.hg.1	C9orf72	-0.594628	5.98082	-3.55688	0.000878663	0.0618911	-0.79752
TC1700011181.hg.1	MMD	-0.413363	8.02424	-3.54608	0.000907409	0.0636599	-0.82703
TC1200009796.hg.1	SLC2A14	0.390211	8.22458	3.54483	0.00091077	0.0636599	-0.830418
TC0100010526.hg.1	TBX19	0.322564	5.65226	3.54482	0.000910798	0.0636599	-0.830447
TC1900008415.hg.1	CCDC9	0.318678	8.82729	3.54328	0.000915002	0.0637897	-0.834667
TC0100011665.hg.1	MTARC1	-0.459538	8.57741	-3.54224	0.000917828	0.0638231	-0.837494
TC0800012392.hg.1	CNOT7	0.363586	10.6848	3.53929	0.000925921	0.0642216	-0.845538
TC0X00006631.hg.1	TMSB4X	-0.264687	11.199	-3.53671	0.000933069	0.0645527	-0.852585
TC0500013216.hg.1	ARL14EPL	0.522934	8.12941	3.53462	0.000938869	0.0647891	-0.858263
TC1700010960.hg.1	MRPL10	-0.282178	9.83399	-3.52115	0.000977201	0.0672636	-0.894922
TC1200009800.hg.1	SLC2A3	0.584187	7.9533	3.51986	0.000980953	0.0673513	-0.898431
TC1500010689.hg.1	NA	0.304124	7.83088	3.51585	0.000992694	0.0679858	-0.909328
23075807	NA	-0.355188	9.4668	-3.5131	0.00100084	0.0683716	-0.916813
TC1800006882.hg.1	CABLES1	-0.31992	8.46053	-3.50876	0.0010138	0.0690831	-0.92859
TC0600012871.hg.1	TRAF3IP2	-0.302264	6.93718	-3.50518	0.00102459	0.0696442	-0.938289
TC0X00007777.hg.1	APOOL	-0.434887	9.19143	-3.50197	0.0010344	0.0701357	-0.947012
TC0600009683.hg.1	AIG1	-0.33858	9.79993	-3.49659	0.00105101	0.0710843	-0.961589
TC0800008916.hg.1	EFR3A	-0.378426	10.5136	-3.49337	0.00106106	0.0715858	-0.970298
TC0800009752.hg.1	ASAH1	-0.297048	9.47841	-3.49187	0.00106577	0.0716881	-0.974351
TC0100012002.hg.1	MAP3K21	-0.354526	8.10851	-3.49121	0.00106785	0.0716881	-0.976134
TC0600012747.hg.1	CD24	-0.411499	6.93604	-3.48452	0.00108916	0.0729391	-0.994221
TC0700007201.hg.1	NA	0.486546	5.09194	3.48325	0.00109326	0.0730334	-0.997654
TC0400008628.hg.1	SPRY1	-0.497014	7.26574	-3.47713	0.00111322	0.0741844	-1.0142
TC0900007351.hg.1	LINC01189	-0.346907	4.89199	-3.4748	0.00112088	0.0743981	-1.02048
TC0100014060.hg.1	ATPAF1	-0.412501	8.67145	-3.4738	0.0011242	0.0743981	-1.02319
TC0600009327.hg.1	PKIB	0.458611	6.5971	3.47367	0.00112463	0.0743981	-1.02354
23074898	NA	-0.238609	9.27148	-3.46823	0.00114282	0.0754176	-1.03821
23075574	NA	0.364037	8.74669	3.46304	0.00116043	0.0762101	-1.0522
23076038	NA	0.364037	8.74669	3.46304	0.00116043	0.0762101	-1.0522
TC1000010101.hg.1	ABI1	-0.272808	9.91321	-3.4616	0.00116536	0.0763493	-1.05607
TC0200008930.hg.1	SLC20A1	-0.376153	10.6492	-3.45835	0.00117656	0.0767372	-1.06482
TC1200009580.hg.1	FBXL14	-0.352136	10.0344	-3.45825	0.00117692	0.0767372	-1.0651
TC0400009033.hg.1	TRIM2	-0.331103	9.08764	-3.45712	0.00118082	0.076807	-1.06812
23076194	NA	0.36966	8.73958	3.45446	0.00119011	0.0772264	-1.07528
TC1200009300.hg.1	BRI3BP	-0.325683	10.0474	-3.45118	0.00120165	0.0777896	-1.0841
TC2200009365.hg.1	CHKB	0.33819	7.53703	3.4498	0.00120653	0.0779199	-1.08781
TC1800007543.hg.1	SERPINB5	0.410022	8.75059	3.44687	0.00121697	0.0783841	-1.09568
TC0600008132.hg.1	CDC5L	-0.437551	10.03	-3.44617	0.00121948	0.0783841	-1.09757
TC1100009166.hg.1	PAFAH1B2	-0.338218	11.4633	-3.44107	0.00123788	0.0793792	-1.11125
TC1900007270.hg.1	KLF2	0.396841	8.60199	3.43727	0.00125177	0.0798541	-1.12145
23076361	NA	0.363109	8.74556	3.43684	0.00125336	0.0798541	-1.12261
TC0300014064.hg.1	PFN2	-0.316274	10.1636	-3.43664	0.0012541	0.0798541	-1.12315
TC0500011208.hg.1	WDR41	-0.430326	9.49897	-3.43015	0.00127821	0.0811991	-1.14054
TC0800012026.hg.1	SLC45A4	0.494714	7.98412	3.42928	0.00128144	0.0812148	-1.14285
TSUnmapped00000546.hg.1	NA	0.207879	10.5617	3.42742	0.00128845	0.0814691	-1.14783
TC1400008698.hg.1	NA	0.408824	5.64586	3.42506	0.00129743	0.0818462	-1.15417
TC0400010132.hg.1	TAPT1	0.845782	7.6377	3.42384	0.00130206	0.0818796	-1.15743
TC0100018339.hg.1	MDM4	-0.371318	10.2388	-3.42334	0.00130398	0.0818796	-1.15877
TC0800008801.hg.1	TRIB1	-0.273383	11.6566	-3.4221	0.00130872	0.081968	-1.16209
TC1700009538.hg.1	SLC25A11	-0.263017	10.5529	-3.42118	0.00131224	0.081968	-1.16454
TC0900010886.hg.1	PTCH1	-0.395262	7.89893	-3.42057	0.0013146	0.081968	-1.16618
TC1100013004.hg.1	CTNND1	-0.241256	10.9355	-3.41983	0.00131745	0.081968	-1.16816
TC0200011402.hg.1	FARP2	0.328907	8.94368	3.41421	0.00133931	0.0831226	-1.18318
TC0700013356.hg.1	EPDR1	-0.64012	7.17531	-3.41349	0.00134212	0.0831226	-1.1851
TC0200016683.hg.1	C2orf42	-0.274962	7.24863	-3.41221	0.00134715	0.0831344	-1.18851
TC0200015226.hg.1	NA	0.55385	6.58829	3.41189	0.00134842	0.0831344	-1.18938
TC0300010933.hg.1	FYCO1	-0.354573	8.46705	-3.41079	0.00135275	0.0832124	-1.1923
TC1700010798.hg.1	DUSP3	-0.339438	9.20381	-3.40932	0.0013586	0.0833838	-1.19624
TC0X00009977.hg.1	SNX12	-0.243027	8.71693	-3.40683	0.00136853	0.0838038	-1.20289
TC0300009738.hg.1	SENP2	-0.429528	9.09422	-3.40576	0.00137278	0.0838753	-1.20572
TC1500009182.hg.1	VPS39	-0.383168	7.94155	-3.40274	0.00138497	0.0844306	-1.21379
TC2000007083.hg.1	ID1	-0.514412	11.0646	-3.40058	0.00139373	0.0847741	-1.21954
TC0600012952.hg.1	FRK	-0.425885	7.0722	-3.39782	0.00140502	0.0852704	-1.22691
TC2200009204.hg.1	PPIL2	0.243636	10.3656	3.39152	0.00143107	0.0866581	-1.24367
TC0800007351.hg.1	TACC1	-0.449775	8.54504	-3.38997	0.00143755	0.0867228	-1.24779
TC0200008084.hg.1	TTC31	0.294469	7.83491	3.38903	0.0014415	0.0867228	-1.2503
TC0300013763.hg.1	NA	-0.296025	8.57769	-3.38898	0.00144171	0.0867228	-1.25043
HTA2-pos-PSR19006612.hg.1	NA	-0.387861	11.5398	-3.37673	0.00149408	0.0896747	-1.28298
23076431	NA	0.384458	5.49705	3.37517	0.00150089	0.0898848	-1.28712
TC0900010661.hg.1	CDK20	0.328206	7.38219	3.37377	0.00150699	0.0900145	-1.29082
TC1000010022.hg.1	PIP4K2A	-0.39461	10.2882	-3.37316	0.00150968	0.0900145	-1.29244
23075488	NA	-0.336196	8.47774	-3.3668	0.00153788	0.091362	-1.30932
TC0300009602.hg.1	MFN1	-0.444303	8.10312	-3.36655	0.001539	0.091362	-1.30998
TC0100017500.hg.1	TMEM63A	-0.393836	6.87265	-3.3644	0.00154864	0.0917339	-1.31567
TC0100014152.hg.1	FAF1	0.290611	10.5744	3.36088	0.00156455	0.0924749	-1.32499
TC1100008320.hg.1	FAM86C1P	-0.274446	8.84667	-3.35802	0.00157758	0.0929144	-1.33255
TC0700010005.hg.1	ZFAND2A	0.29681	8.78354	3.35775	0.00157882	0.0929144	-1.33327
TC0600007012.hg.1	CD83	0.38982	8.05308	3.35519	0.0015906	0.0934056	-1.34004
23075458	NA	-0.335797	10.1592	-3.35198	0.00160549	0.094077	-1.34854
TC0100007747.hg.1	GJB3	0.368066	8.11912	3.34667	0.00163038	0.09533	-1.36255
TC1200011567.hg.1	NA	0.327194	6.88293	3.34402	0.00164296	0.0957662	-1.36955
TC0200007609.hg.1	SPTBN1	-0.316396	10.2245	-3.34361	0.00164489	0.0957662	-1.37062
TC0X00006977.hg.1	MID1IP1	-0.291401	8.95905	-3.33894	0.00166729	0.0968633	-1.38295
TC1500010923.hg.1	DET1	-0.313618	7.93142	-3.33216	0.00170033	0.0985718	-1.40081
TC1100008819.hg.1	KDM4D	-0.582197	6.0618	-3.32907	0.00171561	0.0991548	-1.40896
HTA2-pos-3520333_st	NA	-0.464865	11.1374	-3.32865	0.00171768	0.0991548	-1.41006
TC1200012628.hg.1	TMBIM6	-0.156846	12.65	-3.32541	0.00173383	0.0998755	-1.41858
TC0500008121.hg.1	ARSK	-0.367591	8.7001	-3.32455	0.00173816	0.0999127	-1.42085
23075457	NA	-0.372384	8.80533	-3.31693	0.0017768	0.101919	-1.44087
TC0100008696.hg.1	HHLA3	-0.584731	8.00979	-3.31588	0.00178219	0.102012	-1.44362
TC1100013051.hg.1	RBM14-RBM4	-0.252716	11.0403	-3.31284	0.00179791	0.102696	-1.45161
TC0100010167.hg.1	TSACC	-0.402247	7.37018	-3.31122	0.00180632	0.10296	-1.45586
TC1900007384.hg.1	GDF15	-0.406857	9.65375	-3.30937	0.00181598	0.103294	-1.46072
TC0X00008731.hg.1	VMA21	-0.61616	9.61944	-3.30194	0.00185523	0.105117	-1.48017
HTA2-neg-47422337_st	NA	0.81503	5.08049	3.30184	0.00185576	0.105117	-1.48043
TC1300008926.hg.1	KPNA3	-0.259297	9.01344	-3.30104	0.00186005	0.105141	-1.48253
TC0X00008780.hg.1	ZFP92	0.279796	6.7807	3.29305	0.00190331	0.107363	-1.50344
TC0200011188.hg.1	AGAP1	0.279411	8.82961	3.29121	0.00191342	0.107695	-1.50826
TC0800007459.hg.1	POMK	-0.43462	10.0997	-3.29035	0.00191813	0.107695	-1.5105
TC1200007810.hg.1	ORMDL2	-0.270988	8.17523	-3.28877	0.00192686	0.107695	-1.51463
TC0200010273.hg.1	NAB1	0.366164	8.61014	3.28859	0.00192785	0.107695	-1.51509
TC0100012668.hg.1	CHD5	0.293841	5.16708	3.28839	0.001929	0.107695	-1.51564
TC1800006589.hg.1	PTPRM	-0.383389	7.35371	-3.2861	0.00194172	0.108183	-1.52161
TC0100013483.hg.1	TAF12	-0.297115	9.58747	-3.28393	0.00195382	0.10845	-1.52726
TC0900006597.hg.1	KDM4C	0.327371	8.16876	3.28381	0.00195449	0.10845	-1.52757
TC0200009687.hg.1	ARL6IP6	-0.829746	9.08049	-3.27814	0.00198661	0.110008	-1.54239
TC0300011152.hg.1	DUSP7	0.276921	8.52167	3.27581	0.00199993	0.11052	-1.54846
TC0100007662.hg.1	KPNA6	-0.240866	10.5493	-3.2725	0.00201899	0.111347	-1.55708
TC0300012132.hg.1	GSK3B	-0.218177	10.0734	-3.26949	0.00203645	0.112083	-1.56491
TC1000009863.hg.1	FAM107B	-0.761495	6.73258	-3.26811	0.00204455	0.112302	-1.56852
TC2000009986.hg.1	SNX5	-0.441535	11.3769	-3.26646	0.00205421	0.112604	-1.5728
TC2200008620.hg.1	IFT27	-0.433869	5.96244	-3.2643	0.00206695	0.113075	-1.57842
23075494	NA	0.413411	7.19172	3.26331	0.00207283	0.113169	-1.581
HTA2-pos-3670236_st	NA	0.202635	12.1387	3.25745	0.00210786	0.114703	-1.59622
TC0600006940.hg.1	SMIM13	-0.380343	8.7414	-3.2572	0.00210936	0.114703	-1.59686
TC0300008017.hg.1	ZNF654	0.447673	7.41411	3.25529	0.00212095	0.114878	-1.60185
TC0900008816.hg.1	CFAP157	0.317062	6.78861	3.25527	0.00212103	0.114878	-1.60188
TC0300013123.hg.1	PLD1	-0.373381	7.63744	-3.24867	0.00216141	0.116832	-1.61901
TC0200016419.hg.1	GPN1	-0.351159	9.1272	-3.2465	0.00217485	0.117326	-1.62463
TC1500007860.hg.1	MPI	-0.344763	9.22487	-3.24346	0.00219382	0.117933	-1.63252
TC0700011066.hg.1	COBL	-0.260453	8.6016	-3.24331	0.00219479	0.117933	-1.63292
TC0600014370.hg.1	RPS6KA2	-0.293563	6.55988	-3.23995	0.00221592	0.118742	-1.64162
TC0500007337.hg.1	PARP8	-0.32229	9.4378	-3.23953	0.00221858	0.118742	-1.64271
TC1300007861.hg.1	PCCA	0.467245	7.11045	3.2363	0.0022391	0.119605	-1.65106
TC0300012728.hg.1	PLSCR1	-0.35686	8.35569	-3.2346	0.00224995	0.119949	-1.65545
TC0700009726.hg.1	GALNT11	0.392465	7.72649	3.23391	0.00225441	0.119951	-1.65725
TC0100013087.hg.1	RCC2	0.239553	11.4262	3.23235	0.00226442	0.120248	-1.66127
23066350	NA	0.477335	6.3977	3.22974	0.00228133	0.120675	-1.66802
23066377	NA	0.477335	6.3977	3.22974	0.00228133	0.120675	-1.66802
TC1000012580.hg.1	ARHGAP19	-0.421211	9.66253	-3.22642	0.00230298	0.121584	-1.67659
TC0600009080.hg.1	CEP57L1	0.381974	7.44108	3.22347	0.00232239	0.122371	-1.6842
TC1400009668.hg.1	PNMA1	-0.580528	10.0771	-3.22054	0.00234185	0.123158	-1.69177
TC0900006564.hg.1	RIC1	0.353984	8.81333	3.21893	0.00235256	0.123255	-1.69591
TC0600014055.hg.1	NQO2	-0.28849	9.29783	-3.2189	0.00235277	0.123255	-1.69599
TC0600011938.hg.1	CLIC5	-0.287338	6.43	-3.21555	0.00237526	0.124194	-1.70462
TC1400010693.hg.1	KLC1	0.294091	9.37582	3.2132	0.00239117	0.124786	-1.71068
TC0700009256.hg.1	STMP1	-0.327848	10.3225	-3.21124	0.00240457	0.125245	-1.71574
TC0900011998.hg.1	NA	0.378238	9.24173	3.20885	0.00242093	0.125831	-1.72189
TC0900011533.hg.1	MAPKAP1	0.294699	10.6156	3.20824	0.00242508	0.125831	-1.72344
TC1000007925.hg.1	EIF4EBP2	-0.30071	11.7091	-3.20629	0.00243858	0.126291	-1.72848
TC0600011953.hg.1	PLA2G7	-0.471684	6.48955	-3.20509	0.00244686	0.126478	-1.73155
HTA2-neg-47419113_st	NA	0.565275	4.80623	3.20297	0.0024616	0.126999	-1.737
TC2000008381.hg.1	JAG1	0.318553	8.21197	3.20228	0.00246645	0.127008	-1.73878
TC0500013399.hg.1	PANK3	-0.369795	9.73207	-3.20161	0.00247114	0.127009	-1.7405
TC1900012016.hg.1	ETFB	-0.21288	9.5798	-3.19735	0.00250117	0.12831	-1.75145
TC2200007660.hg.1	TTC38	-0.256186	8.11438	-3.19575	0.00251254	0.12865	-1.75556
TC0300009126.hg.1	GYG1	-0.203832	9.84584	-3.19143	0.00254342	0.129987	-1.76663
TC0100014191.hg.1	RAB3B	0.251542	9.96086	3.19009	0.00255315	0.130239	-1.77009
TC0500013373.hg.1	SRA1	0.230272	9.10173	3.18932	0.0025587	0.130278	-1.77206
TC2200007360.hg.1	CBY1	-0.344699	7.6971	-3.18756	0.00257148	0.130602	-1.77657
TC1900007878.hg.1	KMT2B	0.380105	6.69717	3.18712	0.00257467	0.130602	-1.7777
TC1300007855.hg.1	ZIC2	-0.266465	7.83613	-3.1845	0.00259381	0.131328	-1.78441
TC0300011182.hg.1	GLT8D1	-0.405212	8.97987	-3.1824	0.00260925	0.131777	-1.78978
TC1700009535.hg.1	CHRNE	-0.259004	4.74671	-3.18198	0.00261237	0.131777	-1.79086
TC0700007132.hg.1	FKBP9	-0.246457	10.3338	-3.18065	0.00262222	0.131915	-1.79427
TC1600009829.hg.1	NSMCE1	-0.360103	9.45935	-3.1803	0.00262482	0.131915	-1.79517
TC0300007194.hg.1	ABHD5	-0.429331	7.83584	-3.17551	0.00266056	0.133452	-1.80742
23075729	NA	0.331529	8.74498	3.17489	0.00266521	0.133452	-1.809
TC0100012529.hg.1	PEX10	-0.295282	8.34346	-3.1717	0.00268928	0.13412	-1.81714
TC1000011904.hg.1	ABLIM1	-0.18798	11.8532	-3.17167	0.0026895	0.13412	-1.81721
TC1200012760.hg.1	NA	0.372798	5.73295	3.17117	0.00269335	0.13412	-1.81851
23068481	NA	0.277068	8.54792	3.16544	0.00273721	0.136055	-1.83313
TC0700008677.hg.1	LHFPL3	-0.283192	4.71437	-3.16262	0.00275904	0.13689	-1.84032
TC0100018532.hg.1	PIGC	-0.326083	8.61894	-3.16159	0.00276704	0.137037	-1.84294
TC1700007851.hg.1	EIF1	-0.179785	12.8484	-3.15976	0.00278133	0.137482	-1.84761
23075466	NA	-0.327048	7.70642	-3.15915	0.00278615	0.137482	-1.84917
23066345	NA	0.356351	4.51063	3.14922	0.00286512	0.141123	-1.87446
TC1200012844.hg.1	NA	0.214928	9.71741	3.14796	0.00287523	0.141365	-1.87765
TC1600007312.hg.1	IL4R	0.200389	8.83	3.14404	0.00290713	0.142675	-1.88763
23071914	NA	0.359523	6.45033	3.14197	0.00292405	0.142889	-1.89288
23071935	NA	0.359523	6.45033	3.14197	0.00292405	0.142889	-1.89288
23076322	NA	0.252107	8.46439	3.14158	0.00292726	0.142889	-1.89387
TC1600006842.hg.1	C16orf72	0.206072	10.3504	3.13659	0.00296858	0.14423	-1.90654
TC1300010025.hg.1	RNF6	0.408952	10.4119	3.13649	0.0029694	0.14423	-1.90679
TC0500009061.hg.1	PCYOX1L	-0.297718	8.64517	-3.13634	0.00297065	0.14423	-1.90718
TC1000010265.hg.1	ITGB1	-0.326812	11.8803	-3.13555	0.00297722	0.144292	-1.90917
TC1700007189.hg.1	ALDH3A2	-0.341966	10.0797	-3.13384	0.00299153	0.144727	-1.91351
TC0500007415.hg.1	GPX8	-0.311672	9.16165	-3.12961	0.00302722	0.146194	-1.92423
TC0300013938.hg.1	VGLL4	0.249184	8.39075	3.12512	0.00306559	0.147784	-1.93561
TC0900008708.hg.1	LHX2	0.284449	8.25823	3.12134	0.00309818	0.149091	-1.94517
TC0X00007768.hg.1	CYLC1	0.27567	4.52093	3.11854	0.00312254	0.149831	-1.95225
TC1800007905.hg.1	LPIN2	0.324594	7.46792	3.11831	0.00312458	0.149831	-1.95284
TC0X00009185.hg.1	SCML2	0.454509	6.58941	3.11746	0.00313198	0.149921	-1.95497
TC1900007744.hg.1	DPY19L3	-0.402955	7.36342	-3.11509	0.00315282	0.150654	-1.96097
TC0X00009100.hg.1	TRAPPC2	0.613342	7.83635	3.11365	0.00316553	0.150892	-1.9646
TC0200016668.hg.1	GPR75	0.447235	6.17114	3.11327	0.00316891	0.150892	-1.96556
HTA2-neg-47419567_st	NA	0.283242	3.99418	3.11153	0.00318434	0.151362	-1.96995
TC0X00010880.hg.1	MOSPD1	-0.371312	10.7706	-3.10753	0.00322011	0.152228	-1.98004
TC0500013149.hg.1	SRD5A1	-0.421518	8.64751	-3.10693	0.00322551	0.152228	-1.98156
TC1200011460.hg.1	KITLG	-0.223606	12.1235	-3.10683	0.00322643	0.152228	-1.98181
TC1000007700.hg.1	UBE2D1	-0.425097	9.93605	-3.10644	0.0032299	0.152228	-1.98279
TC2100007056.hg.1	SIM2	-0.240311	9.13769	-3.10608	0.00323318	0.152228	-1.9837
TC0700012242.hg.1	LINC02903	-0.211167	4.15306	-3.10575	0.00323615	0.152228	-1.98453
TC1100012186.hg.1	MSANTD4	-0.297946	8.8432	-3.10513	0.00324175	0.152228	-1.98609
TC0100013153.hg.1	TMCO4	-0.360251	7.61872	-3.10245	0.00326607	0.152983	-1.99284
TC0600008569.hg.1	MYO6	-0.294365	8.93856	-3.10212	0.00326908	0.152983	-1.99367
TC1900011650.hg.1	ARHGEF18	0.234087	9.58317	3.09532	0.00333166	0.155643	-2.01079
TC0100007334.hg.1	LYPLA2	-0.302143	10.4107	-3.09364	0.00334731	0.155869	-2.01502
TC1400009128.hg.1	CDKL1	-0.495481	7.43287	-3.09357	0.00334796	0.155869	-2.0152
TC0100013049.hg.1	NBPF1	0.285233	9.98084	3.09023	0.0033793	0.157059	-2.02361
TC0100008347.hg.1	CPT2	-0.320178	8.57648	-3.08885	0.00339229	0.157394	-2.02707
TC0400007055.hg.1	NA	-0.627824	5.82995	-3.08674	0.00341228	0.158052	-2.03237
TC0200012936.hg.1	FBXO48	-0.413522	5.6812	-3.08436	0.00343494	0.158831	-2.03834
TC1100012962.hg.1	AMPD3	-0.260781	7.7069	-3.08224	0.00345523	0.15935	-2.04366
TC0600011173.hg.1	GUSBP2	0.257427	10.5128	3.08196	0.00345789	0.15935	-2.04435
TC1200012835.hg.1	NT5DC3	-0.315471	9.38034	-3.07852	0.00349113	0.16061	-2.05298
TC1100008049.hg.1	BANF1	0.438818	11.944	3.07653	0.00351052	0.161229	-2.05798
TC0600009819.hg.1	ULBP2	-0.383332	8.76269	-3.07426	0.00353268	0.161973	-2.06365
TC1100007739.hg.1	OR4D11	-0.269051	4.77937	-3.07293	0.0035458	0.162301	-2.067
TC1400007628.hg.1	PSEN1	0.189939	9.30167	3.07181	0.00355687	0.162435	-2.06981
TC0500011896.hg.1	ZNF608	-0.238936	7.63147	-3.0713	0.00356184	0.162435	-2.07107
TC0700009145.hg.1	MEST	0.280408	10.1459	3.07033	0.00357151	0.162435	-2.07351
23069184	NA	0.179791	11.9802	3.07021	0.00357262	0.162435	-2.07379
TC0200015214.hg.1	OSGEPL1	-0.405381	7.62907	-3.06561	0.00361852	0.164247	-2.0853
TC2000009912.hg.1	NA	-0.314752	6.37946	-3.06476	0.00362709	0.164342	-2.08744
TC2000009648.hg.1	NA	-0.302043	10.9282	-3.06414	0.00363336	0.164342	-2.08899
TC0500007676.hg.1	MARVELD2	-0.291148	8.80824	-3.0636	0.00363874	0.164342	-2.09032
TC0800007316.hg.1	EIF4EBP1	-0.455735	9.85408	-3.05944	0.00368096	0.165531	-2.10072
TC1700009377.hg.1	INPP5K	0.232633	8.83248	3.0593	0.00368239	0.165531	-2.10108
TC0900010969.hg.1	CORO2A	-0.308757	7.2357	-3.0592	0.00368335	0.165531	-2.10131
TC1200008116.hg.1	MDM2	-0.474741	9.99961	-3.05761	0.00369965	0.16599	-2.10529
TC0100008618.hg.1	AK4	-0.29697	9.46901	-3.05232	0.00375424	0.168162	-2.11849
TC1200008800.hg.1	UBE3B	-0.237827	8.94211	-3.05057	0.0037724	0.168697	-2.12284
TC1300008772.hg.1	CCDC122	-0.528949	7.48995	-3.04923	0.00378643	0.168752	-2.12618
TC0600007038.hg.1	JARID2	0.244934	7.68041	3.04896	0.00378926	0.168752	-2.12686
TC1400007576.hg.1	ADAM21	-0.329062	4.74803	-3.04868	0.00379224	0.168752	-2.12756
TC1900009603.hg.1	OLFM2	-0.380099	7.56233	-3.04662	0.00381388	0.169271	-2.13269
TC0500011775.hg.1	SEMA6A	0.385494	7.5896	3.0459	0.0038214	0.169271	-2.13446
TC0300013058.hg.1	GOLIM4	0.435538	8.43763	3.04579	0.00382258	0.169271	-2.13474
TC0200012261.hg.1	PRKD3	-0.434758	5.7829	-3.04476	0.00383357	0.169481	-2.13733
TC1500010764.hg.1	CLK3	0.304912	9.47258	3.04096	0.00387392	0.170757	-2.14676
TC1600008617.hg.1	CDH13	-0.213353	4.63683	-3.04043	0.0038796	0.170757	-2.14808
TC1800007508.hg.1	NA	-0.283292	4.34732	-3.04028	0.00388126	0.170757	-2.14846
HTA2-pos-PSR02034038.hg.1	NA	0.298288	8.75683	3.03678	0.00391892	0.172135	-2.15716
TC0X00009124.hg.1	PIGA	-0.495934	8.9535	-3.03452	0.00394345	0.172933	-2.16278
TC1700006569.hg.1	RAP1GAP2	-0.21862	9.80433	-3.03036	0.00398897	0.174258	-2.17311
HTA2-pos-PSR19006613.hg.1	NA	-0.348065	12.1518	-3.03004	0.00399243	0.174258	-2.17389
TC1500007851.hg.1	ARID3B	0.332245	6.37096	3.03	0.00399288	0.174258	-2.17399
TC1200011207.hg.1	CPM	-0.325115	5.9069	-3.02716	0.00402421	0.175343	-2.18103
TC0400008347.hg.1	CYP2U1	-0.317263	7.32679	-3.02414	0.00405786	0.176218	-2.18852
TC0900010968.hg.1	TRIM14	-0.205323	9.52759	-3.02403	0.00405907	0.176218	-2.18879
TC0300009202.hg.1	MBNL1	-0.291972	11.9273	-3.02361	0.00406373	0.176218	-2.18982
TC0300010038.hg.1	NA	0.381665	4.78942	3.02199	0.00408199	0.176557	-2.19386
TC1900011067.hg.1	TMEM143	-0.499287	5.57354	-3.02176	0.00408454	0.176557	-2.19442
TC1200009103.hg.1	PRKAB1	0.223367	9.85704	3.01941	0.004111	0.177223	-2.20023
23068533	NA	-0.587828	6.56097	-3.01924	0.00411297	0.177223	-2.20066
TC0600007616.hg.1	NA	-0.361889	11.0881	-3.01773	0.00413007	0.177678	-2.20439
TC1600006628.hg.1	KCTD5	-0.221061	10.9289	-3.01379	0.00417507	0.179064	-2.21414
TC0600009234.hg.1	CALHM5	-0.256126	5.424	-3.01376	0.00417545	0.179064	-2.21422
TC0100012870.hg.1	EXOSC10	0.234241	9.95013	3.01264	0.00418826	0.17933	-2.21698
TC0900012228.hg.1	TOMM5	-0.277239	11.3478	-3.01165	0.00419964	0.17945	-2.21942
TC0X00008826.hg.1	NA	-0.395424	7.38888	-3.01125	0.00420425	0.17945	-2.22041
23070241	NA	0.203724	8.1933	3.00916	0.00422844	0.180199	-2.22557
TC1700010865.hg.1	PLCD3	0.301037	7.82362	3.00787	0.00424349	0.180309	-2.22876
TC0500007738.hg.1	MAP1B	-0.316802	8.28341	-3.00777	0.00424462	0.180309	-2.229
TC2000008123.hg.1	NRSN2-AS1	-0.496236	7.10232	-3.00695	0.00425424	0.180309	-2.23104
TC0300010931.hg.1	LZTFL1	0.5287	7.57345	3.00667	0.00425754	0.180309	-2.23174
TC1400007603.hg.1	RGS6	0.372771	6.04987	3.00393	0.00428969	0.181018	-2.2385
TC0X00010409.hg.1	BEX2	-0.343412	8.00114	-3.00356	0.00429399	0.181018	-2.2394
TC1700012432.hg.1	NA	0.321773	7.69782	3.00354	0.00429425	0.181018	-2.23946
TC0200015771.hg.1	TUBA4A	-0.288535	10.7685	-3.00281	0.00430282	0.181098	-2.24125
TC0600010867.hg.1	MCUR1	0.22675	9.58086	3.00166	0.00431646	0.181391	-2.24409
TC0400011735.hg.1	TNIP3	0.298021	6.26905	3.00017	0.00433413	0.181853	-2.24777
TC1200010641.hg.1	BCDIN3D	-0.256942	7.39275	-2.99815	0.00435814	0.182579	-2.25273
TC2200009366.hg.1	CHKB-CPT1B	0.33011	7.11806	2.99518	0.00439382	0.183601	-2.26006
TC0100018556.hg.1	BLACAT1	0.291016	6.43006	2.99499	0.00439606	0.183601	-2.26052
TC0300007406.hg.1	SEMA3F	0.313025	6.91709	2.99437	0.00440353	0.183631	-2.26205
TC1700008984.hg.1	NA	-0.314386	9.98826	-2.99373	0.00441128	0.183673	-2.26363
TSUnmapped00000784.hg.1	NA	0.328955	5.18714	2.98734	0.00448906	0.186507	-2.27933
TC0100016129.hg.1	COPA	0.196969	10.3456	2.98702	0.00449306	0.186507	-2.28013
TC0200010216.hg.1	ITGAV	-0.387458	8.56643	-2.98577	0.00450837	0.186857	-2.28319
TC0300011023.hg.1	SHISA5	-0.281644	11.9456	-2.98222	0.00455237	0.188392	-2.29191
TC0800010426.hg.1	ALKAL1	0.202925	4.96473	2.98167	0.00455927	0.188392	-2.29327
TC0600007771.hg.1	UHRF1BP1	-0.303943	7.90237	-2.97901	0.00459248	0.189476	-2.29979
TC1500009753.hg.1	OAZ2	-0.245918	9.41535	-2.97577	0.0046333	0.190871	-2.30774
TC1100013109.hg.1	GRAMD1B	-0.259833	7.59874	-2.97481	0.00464543	0.191081	-2.31009
TC0100014228.hg.1	LRP8	-0.312914	9.16164	-2.97244	0.00467557	0.19203	-2.3159
23070203	NA	0.364033	8.10755	2.96662	0.00475041	0.194126	-2.33015
TC1700007641.hg.1	DHRS11	0.364033	8.10755	2.96662	0.00475041	0.194126	-2.33015
TC0700012712.hg.1	NA	-0.185826	11.6562	-2.96658	0.00475092	0.194126	-2.33025
TC0X00009160.hg.1	RBBP7	0.261488	10.7565	2.96625	0.00475515	0.194126	-2.33105
TC0100011384.hg.1	MAPKAPK2	0.234605	9.39172	2.96322	0.00479467	0.195446	-2.33848
TC1000010117.hg.1	ACBD5	-0.510029	9.21235	-2.96218	0.00480821	0.195704	-2.34101
TC2100007534.hg.1	TEKT4P2	0.334406	7.98183	2.96053	0.00482981	0.196289	-2.34503
TC1100009904.hg.1	OR51A2	0.238	4.53919	2.95967	0.00484121	0.196459	-2.34714
TC0100013809.hg.1	TRIT1	0.225032	9.82973	2.95844	0.0048574	0.196653	-2.35014
TC1100012735.hg.1	SRPRA	0.246101	11.175	2.95778	0.00486612	0.196653	-2.35175
TC1900009320.hg.1	ZBTB7A	0.231338	9.17288	2.95766	0.0048677	0.196653	-2.35204
TC0100010592.hg.1	PRRC2C	0.231976	10.6464	2.95694	0.00487732	0.196682	-2.35381
TC1000010172.hg.1	SVIL	0.295134	7.23001	2.95652	0.00488287	0.196682	-2.35483
TC1200012334.hg.1	UBC	0.151703	13.1142	2.95538	0.00489808	0.197003	-2.35762
HTA2-pos-PSR17008095.hg.1	NA	0.282701	9.66403	2.95453	0.00490931	0.197163	-2.35968
TC0200008233.hg.1	KCMF1	0.201793	11.4687	2.9539	0.00491774	0.19721	-2.36122
TC1900006992.hg.1	ILF3	0.17996	11.2863	2.95215	0.00494126	0.197862	-2.3655
TC1600011047.hg.1	HSDL1	-0.49989	8.87081	-2.95079	0.00495957	0.198303	-2.36881
TC2000010001.hg.1	PIGU	-0.331178	8.78713	-2.94951	0.00497681	0.1987	-2.37193
TC1400010068.hg.1	DICER1	-0.495533	8.50079	-2.9487	0.00498783	0.198848	-2.37391
HTA2-pos-JUC01015623.hg.1	NA	0.38739	9.77445	2.94446	0.00504558	0.200855	-2.38423
TC0200016402.hg.1	RSAD2	0.298205	5.87428	2.94217	0.00507704	0.201812	-2.38981
TC0700011876.hg.1	ASNS	-0.34301	11.0083	-2.93664	0.00515367	0.204559	-2.40324
TC0200016336.hg.1	MAB21L4	-0.280401	5.64108	-2.93465	0.00518164	0.20537	-2.40809
TC1200012574.hg.1	TULP3	-0.185568	10.5887	-2.93309	0.00520353	0.205937	-2.41187
HTA2-neg-47420903_st	NA	-0.654012	5.53129	-2.93148	0.00522627	0.206432	-2.41577
TC0200010966.hg.1	RHBDD1	-0.252847	9.5211	-2.93113	0.00523123	0.206432	-2.41662
TC1700006578.hg.1	OR1A1	-0.312275	4.95728	-2.92964	0.00525233	0.206693	-2.42023
TC1200011993.hg.1	SLC8B1	-0.258437	8.82181	-2.92959	0.00525303	0.206693	-2.42035
TC1100007952.hg.1	RPS6KA4	-0.294783	7.94596	-2.9286	0.00526723	0.206871	-2.42277
TC0900012157.hg.1	PALM2AKAP2	-0.301002	9.0059	-2.92819	0.00527304	0.206871	-2.42376
TC0Y00006775.hg.1	NA	-0.20767	4.20237	-2.92768	0.0052804	0.206871	-2.42501
23075722	NA	-0.322973	5.74034	-2.92687	0.00529197	0.207026	-2.42697
TC1700007481.hg.1	NA	-0.300872	6.97508	-2.92538	0.00531323	0.207431	-2.43056
HTA2-pos-3597957_st	NA	-0.681373	11.9904	-2.92425	0.00532957	0.207431	-2.43331
TC1100008046.hg.1	SART1	0.235139	9.22574	2.92401	0.00533307	0.207431	-2.4339
TC0600007791.hg.1	DEF6	0.275337	7.38359	2.92315	0.00534545	0.207431	-2.43598
TC0300006925.hg.1	TGFBR2	0.298869	8.80954	2.92308	0.00534638	0.207431	-2.43613
TC0900011163.hg.1	PTPN3	0.26656	9.02916	2.92297	0.00534809	0.207431	-2.43642
HTA2-pos-2930598_st	NA	0.299252	12.1802	2.92236	0.00535689	0.207477	-2.43789
TC1100011605.hg.1	UCP3	0.256431	7.7242	2.91988	0.00539296	0.208341	-2.4439
TC1100007944.hg.1	GPR137	0.423255	7.83657	2.91977	0.00539454	0.208341	-2.44417
TC0600014337.hg.1	GOPC	0.468808	9.72455	2.91861	0.00541149	0.20845	-2.44697
TC0400009784.hg.1	TNIP2	0.225575	8.78676	2.91852	0.00541269	0.20845	-2.44717
TC0100017713.hg.1	TTC13	0.215176	8.28681	2.91795	0.00542113	0.20848	-2.44857
TC0800012276.hg.1	NA	0.277276	4.42919	2.91718	0.00543241	0.208618	-2.45043
TC2000009909.hg.1	RALY	0.243322	10.351	2.91396	0.00547976	0.21014	-2.4582
TC0100010025.hg.1	PRR9	-0.263973	4.89917	-2.91308	0.0054929	0.210347	-2.46035
TC1900010386.hg.1	CEBPA	0.309669	6.55469	2.91176	0.0055125	0.21059	-2.46353
TC0300007470.hg.1	PPM1M	-0.349246	6.04881	-2.91161	0.00551473	0.21059	-2.4639
TC0100018480.hg.1	NBPF14	0.261083	9.67228	2.90868	0.00555848	0.211677	-2.47097
TC0X00008365.hg.1	PRR32	-0.301098	5.08162	-2.90824	0.00556507	0.211677	-2.47203
TC1200009239.hg.1	KMT5A	0.227242	10.0577	2.90814	0.00556656	0.211677	-2.47227
TC1200012003.hg.1	RBM19	0.226745	10.0915	2.90709	0.00558238	0.211982	-2.47481
HTA2-pos-PSR17013956.hg.1	NA	0.284871	8.2441	2.90473	0.00561802	0.213038	-2.48051
TC1600011499.hg.1	ERI2	-0.385371	8.93033	-2.90419	0.00562607	0.213046	-2.48179
TC0300011044.hg.1	DALRD3	-0.261312	8.96512	-2.90284	0.00564661	0.213527	-2.48505
TC0400008813.hg.1	MGST2	-0.332915	7.04545	-2.90063	0.00568039	0.214374	-2.49039
TC0700012996.hg.1	ZNF746	-0.216198	8.6915	-2.90034	0.00568479	0.214374	-2.49108
TC1900007908.hg.1	CAPNS1	-0.305431	12.2619	-2.89894	0.00570624	0.214885	-2.49445
TC0400010418.hg.1	RELL1	-0.235685	10.0089	-2.89522	0.00576369	0.216748	-2.50341
TC0200016529.hg.1	ARHGEF4	0.291091	5.47991	2.89459	0.00577342	0.216814	-2.50492
HTA2-neg-47419195_st	NA	-0.317042	4.34673	-2.89384	0.00578513	0.216817	-2.50673
TC2200008136.hg.1	PRAME	-0.197167	9.24571	-2.89356	0.00578944	0.216817	-2.5074
TC0200007929.hg.1	GMCL1	-0.423898	9.03742	-2.89211	0.00581208	0.217365	-2.51089
TC0800012395.hg.1	ZNF395	-0.261558	8.08527	-2.88936	0.00585529	0.218681	-2.51752
TC1600010825.hg.1	ZFHX3	-0.335885	7.09025	-2.88763	0.00588252	0.219396	-2.52166
TC1800007518.hg.1	ZCCHC2	0.281609	8.06796	2.88409	0.00593871	0.221188	-2.53016
TC0700007831.hg.1	TPST1	0.322779	6.61125	2.88032	0.00599914	0.222841	-2.53922
TC1400009842.hg.1	SEL1L	0.302115	9.72083	2.8803	0.00599948	0.222841	-2.53927
TC1000007871.hg.1	STOX1	-0.313873	5.96259	-2.87925	0.00601625	0.223099	-2.54176
TC1100009306.hg.1	SC5D	-0.459307	8.29452	-2.87885	0.00602282	0.223099	-2.54274
TC0200011138.hg.1	NA	-0.220783	4.2561	-2.87671	0.00605741	0.224075	-2.54786
TSUnmapped00000711.hg.1	NA	-0.263711	9.19868	-2.87516	0.00608266	0.224703	-2.55157
TC0300009651.hg.1	ATP11B	0.291711	7.81767	2.87423	0.00609781	0.224957	-2.5538
TC0700011835.hg.1	PON2	-0.391623	10.8436	-2.87164	0.00614036	0.22622	-2.56001
TC0100008090.hg.1	DMAP1	0.223347	8.52582	2.87039	0.00616096	0.226583	-2.563
TC1400007500.hg.1	ARG2	-0.328153	7.41635	-2.87003	0.00616688	0.226583	-2.56386
TC0100013000.hg.1	CASP9	0.294405	7.0341	2.86732	0.00621178	0.227793	-2.57034
TC0500011502.hg.1	ELL2	0.248591	10.3481	2.86703	0.00621657	0.227793	-2.57103
TC0100009770.hg.1	NBPF12	0.29115	9.3208	2.86609	0.00623228	0.227859	-2.57328
TC1200010016.hg.1	WBP11	0.22502	10.917	2.86592	0.00623512	0.227859	-2.57369
TC0100008306.hg.1	BTF3L4	0.18435	10.7856	2.86404	0.00626642	0.228488	-2.57816
TC1400008382.hg.1	TNFAIP2	0.33278	8.43604	2.86364	0.00627311	0.228488	-2.57912
TC1900009807.hg.1	ASF1B	-0.215005	10.3583	-2.86338	0.00627755	0.228488	-2.57975
TC0200009041.hg.1	DDX18	0.352665	10.8651	2.86238	0.00629428	0.228791	-2.58213
HTA2-pos-3213248_st	NA	0.301771	9.2444	2.86148	0.00630955	0.229039	-2.58429
TC1600010752.hg.1	AARS1	-0.192925	10.8936	-2.85898	0.00635187	0.230001	-2.59026
TC1200011310.hg.1	PHLDA1	-0.218487	11.7032	-2.85891	0.00635296	0.230001	-2.59041
TC1000008556.hg.1	LCOR	-0.287905	9.94962	-2.85816	0.00636573	0.230157	-2.59221
TC0800012406.hg.1	TTI2	-0.277356	8.61253	-2.8571	0.00638387	0.230434	-2.59475
TC0200008587.hg.1	EIF5B	0.264201	10.5846	2.85672	0.00639035	0.230434	-2.59565
TC0100011382.hg.1	DYRK3	-0.382345	7.3605	-2.85099	0.00648872	0.233671	-2.60929
TC0600014126.hg.1	BICRAL	-0.260017	7.81214	-2.84737	0.00655181	0.23538	-2.61792
TC1600010452.hg.1	DOK4	0.336586	7.22413	2.84727	0.00655348	0.23538	-2.61815
TC1600007026.hg.1	NA	0.19761	11.4145	2.84578	0.0065796	0.235916	-2.6217
23070212	NA	0.264827	8.30559	2.84505	0.00659246	0.235916	-2.62344
TC0700010697.hg.1	RP9	0.227366	9.0906	2.84493	0.00659443	0.235916	-2.62371
TC1900008485.hg.1	FUT2	-0.328027	6.6475	-2.84304	0.00662777	0.236797	-2.62821
TC1600010732.hg.1	NQO1	-0.341428	11.83	-2.84216	0.00664339	0.237044	-2.63031
TC1100007875.hg.1	TAF6L	0.259103	8.50911	2.84057	0.00667155	0.237736	-2.63408
TC1100012730.hg.1	RPUSD4	-0.309893	9.04958	-2.83922	0.00669551	0.238006	-2.63728
TC0100007800.hg.1	NA	0.507091	6.96879	2.83916	0.00669663	0.238006	-2.63743
TC1000008750.hg.1	WBP1L	0.231637	8.97303	2.83142	0.00683597	0.241841	-2.6558
HTA2-pos-3196673_st	NA	0.231772	11.8489	2.83137	0.00683686	0.241841	-2.65591
TC2200008610.hg.1	FOXRED2	-0.266532	7.81598	-2.8313	0.00683812	0.241841	-2.65608
TC0500009320.hg.1	HMMR	-0.412472	9.25658	-2.83119	0.00684012	0.241841	-2.65634
TC0500010717.hg.1	MOCS2	0.197866	10.3441	2.82967	0.00686783	0.242506	-2.65994
TC0600011852.hg.1	PEX6	0.318644	6.60871	2.82829	0.00689295	0.243077	-2.6632
TC0100017446.hg.1	SUSD4	-0.385201	6.85214	-2.82757	0.00690622	0.24323	-2.66491
TC0500011759.hg.1	ATG12	-0.518734	10.2042	-2.82673	0.00692169	0.243459	-2.66691
TC0100013920.hg.1	C1orf210	0.275684	7.68762	2.82542	0.00694574	0.243989	-2.67
TC1000006904.hg.1	STAM	0.185074	10.4911	2.82271	0.00699582	0.245432	-2.6764
TC0100011269.hg.1	LINC00260	0.3051	5.70778	2.81948	0.00705611	0.247227	-2.68405
HTA2-pos-3520339_st	NA	-0.2551	12.4686	-2.81897	0.00706559	0.247241	-2.68525
TC2000007572.hg.1	NCOA3	0.210759	9.48722	2.81688	0.00710497	0.2483	-2.6902
TC0200010410.hg.1	SPATS2L	0.170994	11.4855	2.81487	0.00714287	0.249303	-2.69494
TC1300009674.hg.1	POGLUT2	0.344747	7.63022	2.81385	0.00716208	0.249653	-2.69733
TC1100010038.hg.1	DENND2B	-0.328538	6.12507	-2.81305	0.00717732	0.249864	-2.69922
TC0800009462.hg.1	ZNF705G	-0.265827	4.95012	-2.81187	0.00719984	0.250328	-2.70201
TC1300007977.hg.1	MYO16	0.199941	4.14849	2.8112	0.00721259	0.250451	-2.70359
TC1300009012.hg.1	THSD1	-0.338904	5.67805	-2.80953	0.00724456	0.25124	-2.70753
TC0100017022.hg.1	GOLT1A	0.309026	6.39014	2.80886	0.00725736	0.251314	-2.7091
TC0400011920.hg.1	SLC7A11	-0.991476	9.73913	-2.80801	0.00727369	0.251314	-2.7111
TC2000007300.hg.1	RPRD1B	0.280648	9.89746	2.80798	0.00727442	0.251314	-2.71119
23070139	NA	0.211096	5.29363	2.80661	0.00730073	0.251903	-2.71441
HTA2-pos-PSR19006610.hg.1	NA	-0.374456	11.1727	-2.80612	0.00731026	0.251912	-2.71557
23070149	NA	0.24068	5.26113	2.80252	0.00738019	0.253703	-2.72405
TC0900012272.hg.1	RC3H2	-0.372198	10.1684	-2.80248	0.00738088	0.253703	-2.72413
TC1000007127.hg.1	WAC	0.165342	12.087	2.80121	0.00740568	0.254233	-2.72712
TC0600013409.hg.1	HIVEP2	-0.422016	5.66422	-2.80042	0.00742118	0.254445	-2.72898
HTA2-pos-PSR02030741.hg.1	NA	0.423346	8.47491	2.79891	0.00745082	0.255139	-2.73253
TC1100012687.hg.1	MSANTD2	0.355797	7.846	2.79415	0.00754505	0.257915	-2.74371
TC0X00007480.hg.1	HEPH	-0.220281	5.14456	-2.79386	0.00755088	0.257915	-2.7444
TC0100018486.hg.1	CDC42SE1	-0.298401	9.60238	-2.79338	0.00756036	0.257915	-2.74551
TC0100013999.hg.1	ZSWIM5	-0.268237	5.66258	-2.79212	0.00758552	0.25845	-2.74847
TC2200007464.hg.1	L3MBTL2	-0.207413	8.82453	-2.79092	0.00760964	0.258947	-2.7513
TC0500012815.hg.1	FBXW11	-0.331763	9.22581	-2.79032	0.00762168	0.259032	-2.7527
TC1000008716.hg.1	GBF1	0.185616	10.9187	2.78878	0.00765273	0.259763	-2.75632
HTA2-pos-PSR02030747.hg.1	NA	0.459488	9.21206	2.78744	0.00767989	0.260321	-2.75947
TC1200010686.hg.1	SLC11A2	-0.523194	6.85999	-2.78702	0.00768831	0.260321	-2.76045
TC0100008194.hg.1	FOXD2	0.249743	5.73013	2.78611	0.00770678	0.260495	-2.76258
TC0400011298.hg.1	NAP1L5	0.267684	5.91642	2.78582	0.00771263	0.260495	-2.76325
TC0200016710.hg.1	ANKRD36C	0.610814	8.19213	2.78349	0.00776014	0.261588	-2.76872
TC0200014623.hg.1	STAM2	0.289522	8.48076	2.78287	0.00777289	0.261588	-2.77018
23071857	NA	0.293356	6.88239	2.78235	0.00778347	0.261588	-2.77139
23072002	NA	0.293356	6.88239	2.78235	0.00778347	0.261588	-2.77139
TC0400012782.hg.1	STIM2	0.375049	9.99672	2.78121	0.0078069	0.261803	-2.77406
TC0600008473.hg.1	SMAP1	0.417319	6.13988	2.7811	0.00780914	0.261803	-2.77431
TC0100006954.hg.1	KAZN	-0.290768	8.62613	-2.78004	0.00783087	0.262209	-2.77679
TC0100011092.hg.1	LHX9	0.290808	7.5286	2.77869	0.00785875	0.262658	-2.77995
TC0500007607.hg.1	NLN	-0.469657	9.97852	-2.77808	0.00787135	0.262658	-2.78137
TC1700012227.hg.1	NA	0.259492	7.43668	2.77799	0.00787328	0.262658	-2.78159
TC0600009789.hg.1	TAB2	0.226881	9.84217	2.77506	0.00793408	0.264362	-2.78843
TC1000012574.hg.1	NA	0.221817	7.3883	2.77276	0.00798221	0.265641	-2.7938
TC0200015965.hg.1	NA	0.227102	8.33852	2.77102	0.00801877	0.265982	-2.79786
TC1600007007.hg.1	PDXDC1	0.156072	9.21387	2.77102	0.00801888	0.265982	-2.79788
TC1200009160.hg.1	P2RX4	-0.271172	7.94016	-2.77088	0.00802181	0.265982	-2.7982
TC0X00011206.hg.1	SLC10A3	-0.273869	8.65219	-2.76393	0.00816939	0.270545	-2.8144
TC1600006904.hg.1	RMI2	-0.249987	7.48364	-2.76077	0.00823748	0.272468	-2.82177
TC0300012770.hg.1	TM4SF18	-0.404644	6.35197	-2.75979	0.00825871	0.272838	-2.82406
TC0400007853.hg.1	EREG	-0.388837	11.6343	-2.75918	0.00827188	0.272942	-2.82547
TC0900009844.hg.1	SMU1	-0.351339	10.8173	-2.75544	0.00835338	0.275297	-2.83418
TC1600008675.hg.1	KIAA0513	0.218762	8.42075	2.75412	0.00838222	0.275746	-2.83724
TC2100008233.hg.1	ZBTB21	-0.212222	10.3083	-2.75389	0.00838727	0.275746	-2.83778
TC0X00010329.hg.1	TSPAN6	-0.473397	9.87857	-2.75321	0.00840227	0.275864	-2.83936
TC1200011873.hg.1	MMAB	-0.287737	8.36995	-2.7528	0.00841118	0.275864	-2.8403
TC0X00010607.hg.1	KLHL13	-0.299238	7.21253	-2.75084	0.00845456	0.276953	-2.84487
TC0100017113.hg.1	PIGR	0.182835	6.46804	2.74923	0.00849027	0.277788	-2.84861
TC1300007491.hg.1	KLF5	0.205922	10.5413	2.74831	0.00851053	0.277825	-2.85073
TC0400007247.hg.1	PTTG2	0.247355	5.91095	2.74826	0.00851183	0.277825	-2.85086
23072151	NA	-0.20878	4.78743	-2.74675	0.00854544	0.278488	-2.85436
TC0300006719.hg.1	BTD	-0.230402	7.02078	-2.746	0.0085622	0.278488	-2.8561
TC0300014061.hg.1	PLSCR2	-0.267891	6.25376	-2.74577	0.00856735	0.278488	-2.85663
23072459	NA	0.238751	4.52132	2.74551	0.00857311	0.278488	-2.85723
TC0200008819.hg.1	SOWAHC	0.243456	7.86952	2.74465	0.00859242	0.278782	-2.85923
TC0500010662.hg.1	HCN1	-0.233213	6.15087	-2.73706	0.00876443	0.283892	-2.87681
TC0400010050.hg.1	CLNK	0.192394	4.42689	2.73678	0.0087708	0.283892	-2.87746
TC2000006504.hg.1	STK35	0.264493	8.99467	2.73525	0.00880597	0.284691	-2.88101
TC0200009402.hg.1	MGAT5	-0.327907	9.13597	-2.73198	0.00888135	0.286523	-2.88857
TC1500007939.hg.1	HMG20A	-0.266882	8.94733	-2.73188	0.0088837	0.286523	-2.8888
TC0900011501.hg.1	NR6A1	-0.235555	8.03527	-2.73071	0.00891072	0.286736	-2.89149
TC1900006964.hg.1	RDH8	0.310944	5.1129	2.73046	0.00891655	0.286736	-2.89207
TC0500009673.hg.1	ZNF454	0.260165	4.52216	2.73023	0.00892194	0.286736	-2.89261
TC0200016659.hg.1	ATP6V1E2	-0.440672	6.00712	-2.7283	0.00896677	0.287232	-2.89705
TC0400007169.hg.1	PCDH7	0.250664	4.62614	2.72808	0.00897198	0.287232	-2.89757
HTA2-neg-47421411_st	NA	0.315637	4.14405	2.72741	0.00898756	0.287232	-2.89911
TC0100006771.hg.1	H6PD	-0.306865	6.53478	-2.72737	0.0089886	0.287232	-2.89921
TSUnmapped00000343.hg.1	NA	-0.222	8.62847	-2.7266	0.00900667	0.287232	-2.90099
TC1000010917.hg.1	LRRC20	-0.217958	8.2118	-2.72629	0.00901395	0.287232	-2.90171
TC1200010901.hg.1	RNF41	-0.225139	8.9899	-2.72601	0.00902053	0.287232	-2.90235
TC0600007635.hg.1	NA	0.295573	8.64327	2.72595	0.00902187	0.287232	-2.90248
TC0400008785.hg.1	NOCT	-0.204381	9.54039	-2.72412	0.00906492	0.288264	-2.9067
TC0400012972.hg.1	RNF150	0.271479	5.26244	2.72078	0.00914406	0.290441	-2.91441
23067824	NA	0.454234	8.25873	2.71998	0.00916309	0.290706	-2.91625
TC0500013243.hg.1	PCDHB8	0.221582	6.20735	2.71893	0.00918816	0.291162	-2.91867
TC0200007048.hg.1	MAPRE3	-0.342427	7.22389	-2.71814	0.00920697	0.29118	-2.92048
HTA2-pos-PSR04018304.hg.1	NA	0.284221	9.81121	2.71763	0.00921935	0.29118	-2.92167
TC1600008029.hg.1	CCDC113	-0.446107	7.14872	-2.71756	0.00922086	0.29118	-2.92182
TC0900012073.hg.1	DPH7	0.297289	7.85109	2.71463	0.00929149	0.29307	-2.92858
TC0700010182.hg.1	PMS2	-0.24417	10.0388	-2.71359	0.00931662	0.293204	-2.93097
TC0200016606.hg.1	SCLY	-0.184081	9.05542	-2.71356	0.0093173	0.293204	-2.93104
TC0500011924.hg.1	ALDH7A1	-0.205097	9.69473	-2.7115	0.00936718	0.294433	-2.93577
HTA2-neg-47419116_st	NA	-0.321485	4.39594	-2.71046	0.00939253	0.294636	-2.93816
TC0900007077.hg.1	UNC13B	-0.249132	8.23807	-2.71034	0.00939533	0.294636	-2.93842
TC1100009408.hg.1	SLC37A2	0.274898	7.07324	2.7098	0.00940871	0.294716	-2.93968
HTA2-neg-47422021_st	NA	-0.325063	3.99253	-2.70916	0.00942429	0.294746	-2.94115
TC0800011071.hg.1	TMEM64	-0.511991	10.2227	-2.70858	0.00943832	0.294746	-2.94247
TC2000006439.hg.1	ZCCHC3	0.193915	8.50866	2.70843	0.00944221	0.294746	-2.94283
TC0500008554.hg.1	MEGF10	-0.261075	6.35129	-2.70723	0.00947151	0.295322	-2.94558
TC1700009995.hg.1	GRAP	0.347418	5.54187	2.70399	0.00955148	0.297474	-2.95302
TC0100018389.hg.1	CDK11A	0.219535	10.0513	2.70225	0.00959458	0.298475	-2.95701
TC0800009656.hg.1	FAM86B2	-0.203956	8.35713	-2.70066	0.00963424	0.29918	-2.96066
TC1100007884.hg.1	SLC3A2	-0.203206	12.1725	-2.70046	0.00963924	0.29918	-2.96112
TC1400006652.hg.1	ABHD4	-0.354649	6.23941	-2.69998	0.00965112	0.299207	-2.96221
TC0300007645.hg.1	PTPRG	-0.462799	8.29842	-2.69695	0.00972726	0.301062	-2.96916
TC1600008646.hg.1	ATP2C2	0.20512	7.65637	2.69669	0.00973359	0.301062	-2.96974
TC2200007035.hg.1	UQCR10	-0.332482	10.1508	-2.69545	0.00976486	0.301062	-2.97258
TC0300012190.hg.1	NA	0.466375	6.79067	2.6952	0.00977118	0.301062	-2.97315
TC1500009393.hg.1	USP50	-0.308719	5.75804	-2.69509	0.00977408	0.301062	-2.97341
TC0300012384.hg.1	H1-10	0.366092	7.51963	2.69477	0.00978225	0.301062	-2.97415
TC0700008707.hg.1	RINT1	0.25358	9.20441	2.69452	0.00978849	0.301062	-2.97471
TC0100018512.hg.1	NA	0.261626	6.4343	2.6925	0.0098398	0.302299	-2.97934
TC0900011665.hg.1	DOLK	-0.220053	8.47689	-2.6887	0.00993688	0.304879	-2.98802
TC0800007004.hg.1	RHOBTB2	0.265455	8.08503	2.68834	0.00994621	0.304879	-2.98886
TC0100018301.hg.1	DCST1	0.282956	6.77755	2.68766	0.00996366	0.304887	-2.9904
TC0100018388.hg.1	SLC35E2B	0.245715	8.46353	2.68745	0.00996892	0.304887	-2.99087
HTA2-neg-47421730_st	NA	0.414549	4.85631	2.6864	0.00999595	0.305371	-2.99327
TC0600007203.hg.1	ACOT13	-0.264169	10.037	-2.68553	0.0100185	0.305715	-2.99526
HTA2-pos-3597906_st	NA	-0.210751	11.5892	-2.6845	0.0100452	0.306187	-2.99761
TC0400006578.hg.1	SH3BP2	0.243853	9.22801	2.68327	0.0100772	0.306819	-3.00043
TC0100015352.hg.1	NRAS	0.270586	11.144	2.68267	0.0100928	0.306948	-3.00179
TC0600007792.hg.1	PPARD	-0.257629	9.0018	-2.68135	0.0101272	0.307651	-3.0048
TC1000009997.hg.1	MIR1915HG	-0.318199	8.14526	-2.67976	0.0101689	0.308574	-3.00843
HTA2-pos-PSR11008172.hg.1	NA	0.196308	9.41869	2.67874	0.0101957	0.309041	-3.01076
HTA2-pos-3015383_st	NA	0.35909	7.99537	2.67822	0.0102092	0.309107	-3.01193
TC1100010349.hg.1	SVIP	-0.53154	7.93243	-2.67743	0.0102301	0.309186	-3.01374
23075636	NA	-0.433091	10.5851	-2.67646	0.0102556	0.309186	-3.01594
23076269	NA	-0.433091	10.5851	-2.67646	0.0102556	0.309186	-3.01594
TC1700011250.hg.1	TSPOAP1	0.285078	6.49471	2.67621	0.0102622	0.309186	-3.01651
TC0500011497.hg.1	GLRX	-0.212086	8.59663	-2.67597	0.0102687	0.309186	-3.01707
TC1000011749.hg.1	ITPRIP	0.259885	8.46897	2.67447	0.0103085	0.310041	-3.02048
TC0600011531.hg.1	VPS52	-0.238892	9.34335	-2.67244	0.0103624	0.311318	-3.02509
TC0700006549.hg.1	EIF3B	0.206176	9.88848	2.67201	0.010374	0.311322	-3.02608
TC1100013176.hg.1	HNRNPUL2	0.221194	10.206	2.67156	0.0103859	0.311335	-3.02709
TC1100008991.hg.1	DDX10	0.33979	9.18159	2.66812	0.0104781	0.313716	-3.03491
TC0100013651.hg.1	NA	0.287685	8.98154	2.6676	0.0104923	0.313716	-3.0361
HTA2-pos-PSR19006611.hg.1	NA	-0.319381	11.739	-2.66665	0.0105178	0.313716	-3.03825
TC1100010546.hg.1	COMMD9	0.280172	8.94231	2.66652	0.0105215	0.313716	-3.03856
TC1000008628.hg.1	ABCC2	-0.427241	9.88239	-2.66616	0.0105311	0.313716	-3.03936
TC1700010221.hg.1	DHRS13	-0.29282	8.5197	-2.66604	0.0105345	0.313716	-3.03965
TC1000010661.hg.1	MBL2	-0.31541	5.68624	-2.66518	0.0105577	0.314061	-3.04159
TC0900006762.hg.1	ACER2	-0.297824	6.96916	-2.66471	0.0105705	0.314101	-3.04266
TC1700011045.hg.1	PHB	-0.137459	12.5303	-2.6638	0.0105952	0.314489	-3.04472
TC1400010576.hg.1	PABPN1	0.165875	11.1721	2.66309	0.0106147	0.314509	-3.04635
TC0200010448.hg.1	STRADB	-0.224194	9.98249	-2.66287	0.0106207	0.314509	-3.04685
TC0300008818.hg.1	COL6A5	-0.176344	4.30078	-2.66251	0.0106305	0.314509	-3.04766
TC0600013180.hg.1	CTAGE9	0.279884	6.19152	2.66119	0.0106666	0.315233	-3.05065
TC1200007380.hg.1	PPHLN1	-0.238486	10.5164	-2.6603	0.0106909	0.315607	-3.05266
TC1000010722.hg.1	SLC16A9	-0.463208	8.04175	-2.65934	0.0107172	0.316042	-3.05484
TC2100007355.hg.1	PFKL	-0.25031	9.00156	-2.65869	0.0107353	0.316206	-3.05632
TC2000007509.hg.1	CTSA	-0.258314	11.278	-2.6583	0.010746	0.316206	-3.05721
TC0600011646.hg.1	SLC26A8	-0.20281	4.22026	-2.65774	0.0107616	0.316321	-3.05848
TC1000008351.hg.1	MINPP1	-0.317791	9.47885	-2.65586	0.0108134	0.317344	-3.06272
TC1500008442.hg.1	NR2F2	0.378969	10.9919	2.65553	0.0108226	0.317344	-3.06347
HTA2-pos-3581349_st	NA	0.221289	9.60251	2.65522	0.0108314	0.317344	-3.06419
TC0600006992.hg.1	SIRT5	-0.254448	8.19954	-2.65389	0.0108683	0.317585	-3.06719
TC1600011186.hg.1	SLC7A5	-0.206824	12.1347	-2.65308	0.0108908	0.317585	-3.06902
TC1900009747.hg.1	TRIR	0.22711	10.4931	2.65234	0.0109117	0.317585	-3.07071
TC0300013820.hg.1	ZNF660	-0.202004	4.8342	-2.65146	0.0109363	0.317585	-3.07269
23076179	NA	-0.213357	9.69866	-2.65091	0.0109516	0.317585	-3.07393
23076498	NA	-0.213357	9.69866	-2.65091	0.0109516	0.317585	-3.07393
TC1800008418.hg.1	GAREM1	-0.213693	8.40748	-2.65071	0.0109573	0.317585	-3.07439
TC1100010897.hg.1	UBE2L6	-0.331395	8.66997	-2.65071	0.0109574	0.317585	-3.07439
HTA2-pos-PSR06005544.hg.1	NA	-0.172573	12.1686	-2.64987	0.0109809	0.317585	-3.07629
TC0100016982.hg.1	MYBPH	0.314009	6.60387	2.64921	0.0109994	0.317585	-3.07777
23067844	NA	-0.309099	5.70252	-2.64838	0.0110229	0.317585	-3.07966
TC1400010033.hg.1	ASB2	-0.309099	5.70252	-2.64838	0.0110229	0.317585	-3.07966
TC1200006935.hg.1	ATF7IP	0.241966	10.0629	2.64815	0.0110293	0.317585	-3.08017
[truncated: 26,248 more rows]

## Sheet: siBYSL_vs_siCtrl_p53-_DEGs
Probeset	ID	logFC	AveExpr	t	P.Value	adj.P.Val	B
[truncated: 27,189 more rows]
